# Supplementary material for: Determining minimum set of driver nodes in protein-protein interaction networks
Source: BMC Bioinformatics. 2015 May 7;16:146. doi: 10.1186/s12859-015-0591-3 (PMC4428234; doi:10.1186/s12859-015-0591-3)
Supplement: Additional file 2 — Enrichment analysis of Gene Ontology terms. This section provides a table that presents the results of GO enrichment analysis of the predicted driver proteins in the combined network. [file 12859_2015_591_MOESM2_ESM.xlsx]

## Sheet: CC-MDS-BP
GOID	TERM	CORRECTED_PVALUE	UNCORRECTED_PVALUE	NUM_LIST_ANNOTATIONS	LIST_SIZE	TOTAL_NUM_ANNOTATIONS	POPULATION_SIZE	FDR_RATE	EXPECTED_FALSE_POSITIVES	ANNOTATED_GENES
GO:0007166	cell surface receptor signaling pathway	1.29073e-32	2.80776e-36	413	1407	1416	8238	0	0	IL2RG, CXCR1, MYD88, PSME3, BMPR2, TNFSF10, ACVR1, PRKCG, TNFRSF14, STUB1, CELSR3, CCR1, ISG15, CXCL10, IRF9, NUP93, BAIAP2, MAPK8, ARPC3, SLIT2, AGT, PIK3R1, PLXNB1, SP1, BMP2, CSNK1A1, ITPR1, SYK, KHDRBS1, ADCYAP1, GEM, CD79A, PYCARD, FLT1, FGFR3, UBE2D3, CASP8, EDN1, GNA11, ITCH, TGIF1, INS, MAPK10, BCL2L1, TERT, IFIT3, MAML1, EPS15, BRCA1, APOA1, LRP6, LYN, ARNT, RHO, CREBBP, ARPC4, HLA-C, RA…
GO:0050896	response to stimulus	1.35965e-29	2.95769e-33	775	1407	3350	8238	0	0	IL2RG, HIPK3, CXXC1, ACVR1, NTN1, TNFRSF14, CGA, CELSR3, ISG15, CXCL10, NUB1, BAIAP2, KAT5, RASSF1, ARPC3, SLIT2, PKD1, AGT, ERCC3, PIK3R1, PLXNB1, BMP2, HIST1H3A, ODC1, HSPB3, KHDRBS1, ADCYAP1, NR3C1, FLT1, CBX5, EDN1, COL4A2, GNA11, GLRX3, MAPK10, TERT, HERPUD1, CD40, DNAJB11, SERPINC1, APOA1, FN1, TOLLIP, LYN, C2, ARNT, HMGA1, ARPC4, HLA-C, ITSN2, ATF4, PIP, PAX5, SNAP29, GNAI3, AP1M1, EMD, AN…
GO:0044700	single organism signaling	1.49343e-28	3.24871e-32	629	1407	2565	8238	0	0	IL2RG, HIPK3, CXXC1, ACVR1, TNFRSF14, CGA, CELSR3, ISG15, CXCL10, BAIAP2, KAT5, RASSF1, ARPC3, SLIT2, PKD1, AGT, PIK3R1, PLXNB1, BMP2, KHDRBS1, ADCYAP1, NR3C1, FLT1, EDN1, GNA11, MAPK10, TERT, HERPUD1, CD40, DNAJB11, APOA1, TOLLIP, LYN, ARNT, ARPC4, HLA-C, ITSN2, ATF4, GNAI3, EMD, CTNND1, KLHL12, MAPKAPK5, A2M, UBE2B, DCTN1, LTA, KCNJ11, RPS6KB1, PACSIN1, SUFU, CD81, SOD1, UBE2O, NR1I2, CDC37, YW…
GO:0051716	cellular response to stimulus	1.4945e-28	3.25104e-32	679	1407	2835	8238	0	0	IL2RG, HIPK3, CXXC1, ACVR1, TNFRSF14, CGA, CELSR3, ISG15, CXCL10, BAIAP2, KAT5, RASSF1, ARPC3, SLIT2, PKD1, AGT, ERCC3, PIK3R1, PLXNB1, BMP2, KHDRBS1, ADCYAP1, NR3C1, FLT1, EDN1, GNA11, MAPK10, TERT, HERPUD1, CD40, DNAJB11, APOA1, TOLLIP, LYN, ARNT, HMGA1, ARPC4, HLA-C, ITSN2, ATF4, SNAP29, GNAI3, AP1M1, EMD, CTNND1, KLHL12, MAPKAPK5, A2M, UBE2B, DCTN1, LTA, RPS6KB1, SUFU, CD81, SOD1, UBE2O, NR1I…
GO:0023052	signaling	1.70823e-28	3.71597e-32	629	1407	2566	8238	0	0	IL2RG, HIPK3, CXXC1, ACVR1, TNFRSF14, CGA, CELSR3, ISG15, CXCL10, BAIAP2, KAT5, RASSF1, ARPC3, SLIT2, PKD1, AGT, PIK3R1, PLXNB1, BMP2, KHDRBS1, ADCYAP1, NR3C1, FLT1, EDN1, GNA11, MAPK10, TERT, HERPUD1, CD40, DNAJB11, APOA1, TOLLIP, LYN, ARNT, ARPC4, HLA-C, ITSN2, ATF4, GNAI3, EMD, CTNND1, KLHL12, MAPKAPK5, A2M, UBE2B, DCTN1, LTA, KCNJ11, RPS6KB1, PACSIN1, SUFU, CD81, SOD1, UBE2O, NR1I2, CDC37, YW…
GO:0007154	cell communication	3.44274e-28	7.4891e-32	634	1407	2598	8238	0	0	IL2RG, HIPK3, CXXC1, ACVR1, TNFRSF14, CGA, CELSR3, ISG15, CXCL10, BAIAP2, KAT5, RASSF1, ARPC3, SLIT2, PKD1, AGT, PIK3R1, PLXNB1, BMP2, KHDRBS1, ADCYAP1, NR3C1, FLT1, EDN1, GNA11, MAPK10, TERT, HERPUD1, CD40, DNAJB11, APOA1, TOLLIP, LYN, ARNT, ARPC4, HLA-C, ITSN2, ATF4, SNAP29, GNAI3, EMD, CTNND1, KLHL12, MAPKAPK5, A2M, UBE2B, DCTN1, LTA, KCNJ11, RPS6KB1, PACSIN1, SUFU, CD81, SOD1, UBE2O, NR1I2, C…
GO:0007165	signal transduction	7.24328e-27	1.57565e-30	587	1407	2371	8238	0	0	IL2RG, HIPK3, CXXC1, ACVR1, TNFRSF14, CGA, CELSR3, ISG15, CXCL10, BAIAP2, KAT5, RASSF1, ARPC3, SLIT2, PKD1, AGT, PIK3R1, PLXNB1, BMP2, KHDRBS1, ADCYAP1, NR3C1, FLT1, EDN1, GNA11, MAPK10, TERT, HERPUD1, CD40, DNAJB11, APOA1, TOLLIP, LYN, ARNT, ARPC4, HLA-C, ITSN2, ATF4, GNAI3, EMD, CTNND1, KLHL12, MAPKAPK5, A2M, UBE2B, DCTN1, LTA, RPS6KB1, SUFU, CD81, SOD1, UBE2O, NR1I2, CDC37, YWHAE, MAPK1, RPTOR…
GO:0050789	regulation of biological process	3.70751e-26	8.06506e-30	896	1407	4121	8238	0	0	IL2RG, HIPK3, CXXC1, ACVR1, UHRF2, TNFRSF14, CGA, CELSR3, RNPS1, ISG15, CXCL10, GFI1B, NUB1, ZW10, BAIAP2, RNH1, KAT5, RASSF1, CRX, ARPC3, SLIT2, PKD1, AGT, ERCC3, PIK3R1, PLXNB1, BMP2, HIST1H3A, ODC1, TH1L, TGM2, RPS26, EHMT2, KHDRBS1, ADCYAP1, NR3C1, FLT1, CBX5, ATF7IP, TNNT1, EDN1, COL4A2, GNA11, GLRX3, ZNHIT3, MAPK10, TERT, HERPUD1, CD40, DNAJB11, SERPINC1, APOA1, TOLLIP, LYN, C2, ARNT, HMGA1…
GO:0048522	positive regulation of cellular process	1.1077e-24	2.4096e-28	520	1407	2059	8238	0	0	CXXC1, ACVR1, UHRF2, TNFRSF14, RNPS1, CXCL10, NUB1, KAT5, CRX, ARPC3, SLIT2, PKD1, AGT, ERCC3, PIK3R1, PLXNB1, BMP2, TH1L, TGM2, KHDRBS1, ADCYAP1, NR3C1, FLT1, ATF7IP, EDN1, MAPK10, HERPUD1, CD40, DNAJB11, APOA1, LYN, C2, ARNT, HMGA1, ARPC4, ITSN2, ATF4, CCNB1, MAPKAPK5, DCTN1, RPS6KB1, PACSIN1, CD81, BEX1, SOD1, UBE2O, NR1I2, ZXDC, YWHAE, MAPK1, IGFBP3, RPTOR, OGT, DDIT3, SEMA7A, EPHB1, HDAC2, H…
GO:0050794	regulation of cellular process	1.2446e-24	2.70741e-28	857	1407	3921	8238	0	0	IL2RG, HIPK3, CXXC1, ACVR1, UHRF2, TNFRSF14, CGA, CELSR3, RNPS1, ISG15, CXCL10, GFI1B, NUB1, ZW10, BAIAP2, KAT5, RASSF1, CRX, ARPC3, SLIT2, PKD1, AGT, ERCC3, PIK3R1, PLXNB1, BMP2, HIST1H3A, ODC1, TH1L, TGM2, RPS26, EHMT2, KHDRBS1, ADCYAP1, NR3C1, FLT1, CBX5, ATF7IP, EDN1, GNA11, ZNHIT3, MAPK10, TERT, HERPUD1, CD40, DNAJB11, SERPINC1, APOA1, TOLLIP, LYN, C2, ARNT, HMGA1, ARPC4, HLA-C, PINX1, ITSN2…
GO:0048518	positive regulation of biological process	1.24819e-24	2.71523e-28	583	1407	2389	8238	0	0	CXXC1, ACVR1, UHRF2, TNFRSF14, RNPS1, CXCL10, NUB1, BAIAP2, KAT5, CRX, ARPC3, SLIT2, PKD1, AGT, ERCC3, PIK3R1, PLXNB1, BMP2, TH1L, TGM2, KHDRBS1, ADCYAP1, NR3C1, FLT1, ATF7IP, EDN1, MAPK10, HERPUD1, CD40, DNAJB11, APOA1, LYN, C2, ARNT, HMGA1, ARPC4, ITSN2, ATF4, PIP, EMD, CCNB1, MAPKAPK5, A2M, DCTN1, RPS6KB1, PACSIN1, CD81, BEX1, SOD1, UBE2O, PROS1, NR1I2, ZXDC, YWHAE, MAPK1, IGFBP3, RPTOR, OGT, …
GO:0065007	biological regulation	1.40517e-24	3.05672e-28	924	1407	4322	8238	0	0	IL2RG, HIPK3, USH1C, CXXC1, ACVR1, UHRF2, TNFRSF14, CGA, CELSR3, RNPS1, ISG15, CXCL10, GFI1B, NUB1, ZW10, BAIAP2, RNH1, KAT5, RASSF1, CRX, ARPC3, SLIT2, PKD1, AGT, ERCC3, PIK3R1, PLXNB1, BMP2, HIST1H3A, ODC1, TH1L, TGM2, RPS26, EHMT2, KHDRBS1, ADCYAP1, NR3C1, FLT1, CBX5, ATF7IP, TNNT1, EDN1, COPA, COL4A2, GNA11, GLRX3, ZNHIT3, MAPK10, TERT, HERPUD1, CD40, DNAJB11, SERPINC1, APOA1, FN1, TOLLIP, LY…
GO:0044763	single-organism cellular process	1.45107e-24	3.15656e-28	1002	1407	4802	8238	0	0	IL2RG, HIPK3, USH1C, CXXC1, ACVR1, NTN1, UHRF2, TNFRSF14, CGA, CELSR3, RNPS1, ISG15, CXCL10, FDFT1, ZW10, BAIAP2, KAT5, RASSF1, CYB5A, ARPC3, SLIT2, PKD1, AGT, ERCC3, PIK3R1, PLXNB1, BMP2, HIST1H3A, ODC1, RPLP0, TGM2, ARIH2, RPS26, EHMT2, KHDRBS1, ADCYAP1, NR3C1, FLT1, TNNT1, FLNC, EDN1, COPA, COL4A2, PCBD1, GNA11, HMGCL, MAPK10, TERT, PLOD3, HERPUD1, CD40, DNAJB11, ACAN, STX6, APOA1, FN1, TOLLIP…
GO:0009987	cellular process	7.67631e-24	1.66985e-27	1161	1407	5853	8238	0	0	HNRNPA1, ACVR1, UHRF2, TNFRSF14, SNAPC5, CGA, CELSR3, ISG15, NUB1, ZW10, BAIAP2, KAT5, CRX, AGT, PIK3R1, TSG101, ODC1, HIST1H3A, TGM2, RPLP0, NR3C1, FLT1, CBX5, ATF7IP, FLNC, EDN1, PCBD1, GNA11, MAPK10, HERPUD1, CD40, DNAJB11, SERPINC1, ACAN, FN1, HMGA1, ITSN2, ATF4, TRIM29, SRSF2, LSM7, PIP, SNAP29, DENR, EMD, PCBP1, ANK1, MDH2, CTNND1, MAPKAPK5, BECN1, A2M, UBE2B, DCTN1, ECHS1, RPS6KB1, ENO2, C…
GO:0048583	regulation of response to stimulus	2.45135e-23	5.33249e-27	429	1407	1621	8238	0	0	MYD88, HIPK3, PSME3, BMPR2, IKBKE, TNFSF10, ACVR1, PRKCG, STUB1, CCR1, CXCL10, TRIM39, DDX39B, BAIAP2, MAPK8, ARPC3, SLIT2, AGT, RHOB, PIK3R1, PLXNB1, BMP2, ITPR1, SYK, KHDRBS1, ADCYAP1, CD79A, PYCARD, FLT1, CCL7, FGFR3, MAP4K4, TRIM63, UBE2D3, CASP8, EDN1, GLRX3, ITCH, INS, IRAK4, MAPK10, BCL2L1, TERT, EPS15, CD40, BRCA1, NPAS2, DIS3, APOA1, LRP6, LYN, C2, ARNT, HMGA1, RHO, CREBBP, ARPC4, MAP3K4…
GO:0042221	response to chemical	3.91922e-23	8.52561e-27	405	1407	1506	8238	0	0	IL2RG, CXCR1, MYD88, CXXC1, ACVR1, NTN1, PRKCG, TNFRSF14, STUB1, CCR1, CCL20, ISG15, CXCL10, IRF9, NUP93, NUB1, SYVN1, BAIAP2, MAPK8, KAT5, SLIT2, AGT, RHOB, PIK3R1, MYOD1, PLXNB1, SP1, BMP2, ITPR1, HSPB3, SYK, ADCYAP1, PYCARD, FLT1, EEF1A1, CCL7, FGFR3, UBE2W, UBE2D3, CASP8, EDN1, COL4A2, TGIF1, INS, PRKDC, BCL2L1, IFIT3, HERPUD1, BRCA1, DNAJB11, APOA1, LRP6, LYN, ARNT, CREBBP, HLA-C, RAF1, BACH…
GO:0010033	response to organic substance	3.66893e-21	7.98113e-25	317	1407	1113	8238	0	0	IL2RG, CXCR1, MYD88, CXXC1, ACVR1, PRKCG, TNFRSF14, STUB1, CCR1, ISG15, CXCL10, IRF9, NUP93, NUB1, SYVN1, BAIAP2, MAPK8, KAT5, SLIT2, AGT, PIK3R1, MYOD1, SP1, BMP2, ITPR1, HSPB3, SYK, ADCYAP1, PYCARD, FLT1, EEF1A1, FGFR3, UBE2W, UBE2D3, CASP8, EDN1, TGIF1, INS, PRKDC, BCL2L1, IFIT3, HERPUD1, BRCA1, DNAJB11, APOA1, LRP6, LYN, ARNT, HLA-C, RAF1, KPNA1, ATF4, DRD1, ITSN1, CDC73, KLF10, EMD, CSF2RB, …
GO:0048584	positive regulation of response to stimulus	4.30761e-21	9.37049e-25	268	1407	889	8238	0	0	MYD88, BMPR2, IKBKE, TNFSF10, ACVR1, PRKCG, CCR1, CXCL10, TRIM39, BAIAP2, MAPK8, ARPC3, SLIT2, AGT, PIK3R1, PLXNB1, BMP2, ITPR1, SYK, KHDRBS1, ADCYAP1, CD79A, PYCARD, FLT1, CCL7, FGFR3, UBE2D3, CASP8, EDN1, ITCH, INS, IRAK4, MAPK10, BCL2L1, CD40, BRCA1, NPAS2, APOA1, LRP6, LYN, C2, ARNT, HMGA1, ARPC4, MAP3K4, RAF1, AP1G1, ITSN2, XIAP, TPD52L1, STK36, YWHAZ, CDC73, MAPKAPK5, C1QA, A2M, CDC42, CD81…
GO:0071310	cellular response to organic substance	1.96513e-20	4.2748e-24	286	1407	979	8238	0	0	IL2RG, CXCR1, MYD88, CXXC1, ACVR1, PRKCG, TNFRSF14, STUB1, CCR1, ISG15, CXCL10, IRF9, NUP93, SYVN1, BAIAP2, MAPK8, KAT5, SLIT2, AGT, PIK3R1, MYOD1, SP1, BMP2, ITPR1, ADCYAP1, PYCARD, FLT1, EEF1A1, FGFR3, UBE2W, UBE2D3, EDN1, TGIF1, INS, PRKDC, IFIT3, HERPUD1, BRCA1, DNAJB11, APOA1, LRP6, LYN, ARNT, HLA-C, RAF1, KPNA1, ATF4, DRD1, ITSN1, CDC73, KLF10, EMD, CSF2RB, DCTN1, RPS6KB1, RELA, CDC37, YWHA…
GO:0043170	macromolecule metabolic process	4.47829e-20	9.74176e-24	784	1407	3594	8238	0	0	HIPK3, UBE2D4, HNRNPA1, CXXC1, ACVR1, UHRF2, SNAPC5, WDR48, CGA, RNPS1, PAM16, ISG15, CXCL10, GFI1B, NUB1, KAT5, CRX, SLIT2, PKD1, AGT, ERCC3, TSG101, BMP2, HIST1H3A, ODC1, TH1L, RPLP0, ARIH2, RPS26, EHMT2, KHDRBS1, ADCYAP1, NR3C1, FLT1, CBX5, ATF7IP, EDN1, COL4A2, ZNHIT3, MAPK10, TERT, PLOD3, HERPUD1, CD40, DNAJB11, ACAN, SERPINC1, APOA1, FN1, LYN, C2, ARNT, HMGA1, EXOSC10, PINX1, ATF4, TRIM29, …
GO:0071840	cellular component organization or biogenesis	6.19853e-20	1.34839e-23	572	1407	2419	8238	0	0	CXXC1, NTN1, PAM16, ZW10, BAIAP2, KAT5, ARPC3, SLIT2, ERCC3, PIK3R1, PLXNB1, TSG101, BMP2, HIST1H3A, RPLP0, RPS26, EHMT2, ADCYAP1, ATF7IP, FLNC, EDN1, COPA, COL4A2, HMGCL, TERT, PLOD3, CD40, ACAN, STX6, APOA1, FN1, LYN, C2, HMGA1, ARPC4, EXOSC10, PINX1, SNAP29, DENR, AP1M1, EMD, ANK1, CTNND1, KLHL12, CCNB1, A2M, UBE2B, PACSIN1, SOD1, ITGB4, YWHAE, MAPK1, RPTOR, OGT, COPB1, GTF3C4, CCK, SEMA7A, TK…
GO:0070887	cellular response to chemical stimulus	9.63538e-20	2.09602e-23	323	1407	1161	8238	0	0	IL2RG, CXCR1, MYD88, CXXC1, ACVR1, PRKCG, TNFRSF14, STUB1, CCR1, CCL20, ISG15, CXCL10, IRF9, NUP93, SYVN1, BAIAP2, MAPK8, KAT5, SLIT2, AGT, RHOB, PIK3R1, MYOD1, SP1, BMP2, ITPR1, SYK, ADCYAP1, PYCARD, FLT1, EEF1A1, CCL7, FGFR3, UBE2W, UBE2D3, EDN1, TGIF1, INS, PRKDC, IFIT3, HERPUD1, BRCA1, DNAJB11, APOA1, LRP6, LYN, ARNT, CREBBP, HLA-C, RAF1, BACH1, KPNA1, ATF4, DRD1, ITSN1, CDC73, KLF10, EMD, CY…
GO:0016043	cellular component organization	1.51161e-19	3.28826e-23	567	1407	2400	8238	0	0	CXXC1, NTN1, PAM16, ZW10, BAIAP2, KAT5, ARPC3, SLIT2, ERCC3, PIK3R1, PLXNB1, TSG101, BMP2, HIST1H3A, RPLP0, RPS26, EHMT2, ADCYAP1, ATF7IP, FLNC, EDN1, COPA, COL4A2, HMGCL, TERT, PLOD3, CD40, ACAN, STX6, APOA1, FN1, LYN, C2, HMGA1, ARPC4, PINX1, SNAP29, DENR, AP1M1, EMD, ANK1, CTNND1, KLHL12, CCNB1, A2M, UBE2B, PACSIN1, SOD1, ITGB4, YWHAE, MAPK1, RPTOR, OGT, COPB1, GTF3C4, CCK, SEMA7A, TK1, CRMP1,…
GO:0002682	regulation of immune system process	3.91225e-19	8.51044e-23	204	1407	630	8238	0	0	MAPK14, MYD88, IKBKE, PAF1, TNFRSF14, HLA-DRA, LCK, MTOR, CCR1, CCL20, TGFB1, CXCL10, PAXIP1, C1S, PTPRJ, ARF1, RIPK1, PRKCA, BAIAP2, MAPK8, AKT1, ARPC3, SLIT2, PIK3R1, ITPR1, AP2B1, EGFR, LAT, SYK, CD79A, PYCARD, CD3E, AXL, CCL7, UBE2N, FGFR3, IGF1, LDB1, CD28, VAV2, UBE2D3, CASP8, CRK, VASP, BIRC2, ITCH, NR4A1, INS, IRAK4, MAPK10, PAK1, MAVS, TRAF6, CD40, PTPN11, GRB2, CD8A, MAPK3, APOA1, PRKD2…
GO:0010646	regulation of cell communication	4.73143e-19	1.02924e-22	354	1407	1320	8238	0	0	MYD88, HIPK3, PSME3, BMPR2, IKBKE, TNFSF10, ACVR1, STUB1, CCR1, CXCL10, TRIM39, MAPK8, SLIT2, AGT, RHOB, PLXNB1, BMP2, ITPR1, SYK, KHDRBS1, ADCYAP1, PYCARD, FLT1, FGFR3, MAP4K4, CASP8, EDN1, ITCH, INS, IRAK4, MAPK10, BCL2L1, TERT, EPS15, CD40, BRCA1, DIS3, APOA1, LRP6, LYN, ARNT, RHO, CREBBP, MAP3K4, RAF1, ITSN2, XIAP, DRD1, ITSN1, TPD52L1, STK36, YWHAZ, CDC73, FRZB, EMD, CTNND1, MAPKAPK5, A2M, U…
GO:0044699	single-organism process	4.85615e-19	1.05637e-22	1056	1407	5266	8238	0	0	ACVR1, UHRF2, TNFRSF14, CGA, CELSR3, ISG15, ZW10, BAIAP2, KAT5, CRX, AGT, PIK3R1, TSG101, HIST1H3A, ODC1, RPLP0, TGM2, NR3C1, FLT1, CBX5, FLNC, EDN1, PCBD1, GNA11, MAPK10, APBA2, HERPUD1, CD40, DNAJB11, ACAN, SERPINC1, FN1, MKI67, HMGA1, CA12, ITSN2, FLII, ATF4, PIP, SNAP29, DENR, EMD, ANK1, MDH2, CTNND1, MAPKAPK5, BECN1, A2M, UBE2B, DCTN1, ECHS1, RPS6KB1, ENO2, CD81, ALOX5, SOD1, ITGB4, PFDN1, C…
GO:0023051	regulation of signaling	7.05896e-19	1.53556e-22	352	1407	1313	8238	0	0	MYD88, HIPK3, PSME3, BMPR2, IKBKE, TNFSF10, ACVR1, STUB1, CCR1, CXCL10, TRIM39, MAPK8, SLIT2, AGT, RHOB, PLXNB1, BMP2, ITPR1, SYK, KHDRBS1, ADCYAP1, PYCARD, FLT1, FGFR3, MAP4K4, CASP8, EDN1, ITCH, INS, IRAK4, MAPK10, BCL2L1, TERT, EPS15, CD40, BRCA1, DIS3, APOA1, LRP6, LYN, ARNT, RHO, CREBBP, MAP3K4, RAF1, ITSN2, XIAP, DRD1, ITSN1, TPD52L1, STK36, YWHAZ, CDC73, FRZB, EMD, CTNND1, MAPKAPK5, A2M, U…
GO:0002376	immune system process	1.48012e-18	3.21976e-22	312	1407	1126	8238	0	0	IL2RG, CXCR1, MYD88, PSME3, IKBKE, PRKCG, TNFRSF14, CCR1, CCL20, ISG15, CXCL10, IRF9, NUB1, BAIAP2, MAPK8, ARPC3, SLIT2, PIK3R1, ITPR1, ARIH2, SYK, GEM, CD79A, PYCARD, FLT1, CCL7, FGFR3, UBE2D3, CASP8, TCF3, EDN1, ITCH, INS, IRAK4, PRKDC, MAPK10, BCL2L1, IFIT3, CD40, APOA1, FN1, LYN, C2, ARNT, CREBBP, ARPC4, HLA-C, RAF1, AP1G1, RAG1, PSME1, XIAP, PAX5, CDC73, AP1M1, CD47, C1QA, A2M, DCTN1, CDC42,…
GO:0044260	cellular macromolecule metabolic process	2.51365e-18	5.46802e-22	739	1407	3376	8238	0	0	HIPK3, UBE2D4, HNRNPA1, CXXC1, ACVR1, UHRF2, SNAPC5, WDR48, CGA, RNPS1, PAM16, ISG15, CXCL10, GFI1B, NUB1, KAT5, CRX, SLIT2, PKD1, AGT, ERCC3, TSG101, BMP2, TH1L, RPLP0, ARIH2, RPS26, EHMT2, KHDRBS1, ADCYAP1, NR3C1, FLT1, CBX5, ATF7IP, EDN1, ZNHIT3, MAPK10, TERT, PLOD3, HERPUD1, CD40, DNAJB11, SERPINC1, APOA1, FN1, LYN, ARNT, HMGA1, EXOSC10, PINX1, ATF4, TRIM29, SRSF2, LSM7, UBQLN4, PAX5, DENR, P…
GO:0019222	regulation of metabolic process	2.99586e-18	6.51698e-22	610	1407	2659	8238	0	0	HIPK3, CXXC1, ACVR1, RNPS1, ISG15, CXCL10, GFI1B, NUB1, RNH1, KAT5, CRX, SLIT2, PKD1, AGT, ERCC3, PIK3R1, PLXNB1, BMP2, ODC1, HIST1H3A, TH1L, RPS26, EHMT2, KHDRBS1, ADCYAP1, NR3C1, FLT1, CBX5, ATF7IP, EDN1, ZNHIT3, MAPK10, HERPUD1, CD40, DNAJB11, SERPINC1, APOA1, LYN, C2, ARNT, HMGA1, PINX1, ATF4, UBQLN4, PIP, GNAI3, CCNB1, MAPKAPK5, A2M, UBE2B, DCTN1, RPS6KB1, SUFU, CD81, BEX1, SOD1, UBE2O, PFDN…
GO:0060255	regulation of macromolecule metabolic process	3.86802e-18	8.41424e-22	535	1407	2258	8238	0	0	HIPK3, CXXC1, ACVR1, RNPS1, ISG15, CXCL10, GFI1B, NUB1, KAT5, CRX, SLIT2, PKD1, AGT, ERCC3, BMP2, ODC1, HIST1H3A, TH1L, RPS26, EHMT2, KHDRBS1, ADCYAP1, NR3C1, FLT1, CBX5, ATF7IP, EDN1, ZNHIT3, MAPK10, HERPUD1, CD40, DNAJB11, SERPINC1, APOA1, LYN, C2, ARNT, HMGA1, PINX1, ATF4, UBQLN4, PIP, CCNB1, MAPKAPK5, A2M, UBE2B, DCTN1, RPS6KB1, SUFU, CD81, BEX1, SOD1, UBE2O, PFDN1, PROS1, NR1I2, CDC37, ZXDC,…
GO:0007167	enzyme linked receptor protein signaling pathway	6.79613e-18	1.47838e-21	200	1407	626	8238	0	0	MAPK14, MYD88, KDR, BMPR2, ACVR1, ATP6V1G1, PRKCG, STUB1, LCK, GHRL, MTOR, TGFB1, PTPRJ, FNTA, PRKCA, BAIAP2, MAPK8, AKT1, SH3GL2, AGT, PIK3R1, SP1, BMP2, ITPR1, AP2B1, EGFR, TGFBR1, PRKAR1A, ADCYAP1, CD3E, FLT1, ZFYVE9, FGFR3, IGF1, CD28, VAV2, UBE2D3, CRK, NPPA, TGIF1, NR4A1, INS, GFRA1, EPS15, TRAF6, SLC9A3R1, PTPN11, MAGED1, GRB2, MAPK3, PRKD2, LYN, ARNT, HDAC1, APP, RAF1, XIAP, PIK3CA, ITSN1…
GO:0019538	protein metabolic process	2.77414e-17	6.03468e-21	513	1407	2159	8238	0	0	HIPK3, UBE2D4, CXXC1, ACVR1, UHRF2, WDR48, CGA, PAM16, ISG15, CXCL10, NUB1, KAT5, SLIT2, PKD1, AGT, TSG101, BMP2, ODC1, RPLP0, ARIH2, RPS26, EHMT2, KHDRBS1, ADCYAP1, FLT1, EDN1, MAPK10, PLOD3, HERPUD1, CD40, DNAJB11, SERPINC1, APOA1, FN1, LYN, C2, ATF4, UBQLN4, PIP, DENR, MDH2, KLHL12, CCNB1, MAPKAPK5, A2M, UBE2B, DCTN1, RPS6KB1, SUFU, CD81, SOD1, UBE2O, PFDN1, PROS1, CUBN, STK19, CDC37, YWHAE, M…
GO:0006950	response to stress	3.0083e-17	6.54405e-21	429	1407	1724	8238	0	0	CXCR1, BCL6, MYD88, HIPK3, PSME3, BMPR2, IKBKE, ACTN2, CXXC1, PRKCG, STUB1, CCR1, ISG15, IRF9, NUB1, SYVN1, DDX39B, BAIAP2, MAPK8, KAT5, ARPC3, AGT, RHOB, ERCC3, PIK3R1, BMP2, ITPR1, HIST1H3A, HSPB3, SYK, PYCARD, FGFR3, CBX5, UBE2W, FANCA, MAP4K4, UBE2D3, CASP8, EDN1, GNA11, ITCH, INS, IRAK4, PRKDC, PCNA, MAPK10, BCL2L1, IFIT3, HERPUD1, BRCA1, DNAJB11, NPAS2, SERPINC1, APOA1, FN1, LYN, C2, ARNT, …
GO:0065008	regulation of biological quality	4.14313e-17	9.01269e-21	338	1407	1273	8238	0	0	MYD88, BMPR2, USH1C, ACTN2, PRKCG, STUB1, CGA, CCR1, CXCL10, CLDN1, BAIAP2, MAPK8, ARPC3, SLIT2, PKD1, AGT, RHOB, PIK3R1, PLXNB1, SP1, BMP2, ITPR1, HIST1H3A, TGM2, SYK, PYCARD, CCL7, CBX5, CASP8, EDN1, COPA, GNA11, GLRX3, INS, PCNA, BCL2L1, TERT, CD40, SERPINC1, APOA1, FN1, LYN, ARNT, ARPC4, RAF1, BAG6, XIAP, PPBP, DRD1, PIP, YWHAZ, CDC73, GNAI3, CYP11A1, CCNB1, GRIN1, FAM82A2, CD47, A2M, UBE2B, …
GO:0031323	regulation of cellular metabolic process	4.3779e-17	9.52339e-21	542	1407	2317	8238	0	0	HIPK3, CXXC1, ACVR1, RNPS1, ISG15, CXCL10, GFI1B, NUB1, KAT5, CRX, SLIT2, PKD1, AGT, ERCC3, PIK3R1, BMP2, ODC1, TH1L, RPS26, EHMT2, KHDRBS1, ADCYAP1, NR3C1, FLT1, CBX5, ATF7IP, EDN1, ZNHIT3, MAPK10, HERPUD1, CD40, DNAJB11, SERPINC1, APOA1, LYN, ARNT, HMGA1, PINX1, ATF4, UBQLN4, GNAI3, CCNB1, MAPKAPK5, A2M, DCTN1, RPS6KB1, SUFU, CD81, BEX1, SOD1, UBE2O, PFDN1, PROS1, NR1I2, CDC37, ZXDC, YWHAE, MAP…
GO:0044267	cellular protein metabolic process	4.5171e-17	9.82619e-21	479	1407	1985	8238	0	0	HIPK3, PSME3, BMPR2, IKBKE, UBE2D4, TNFSF10, CXXC1, ACVR1, PRKCG, UHRF2, STUB1, WDR48, FHIT, CGA, PAM16, ISG15, CXCL10, TRIM39, NUB1, SYVN1, MAPK8, RBBP6, KAT5, SLIT2, TRAK1, PKD1, AGT, MAST1, MYOD1, PIGK, TSG101, BMP2, CSNK1A1, RPLP0, ARIH2, RPS26, EHMT2, SYK, KHDRBS1, AIMP2, GABARAPL2, ADCYAP1, PYCARD, FLT1, EEF1A1, FGFR3, UBE2W, MAP4K4, UBE2D3, CASP8, EEF1G, EDN1, ITCH, INS, PRKDC, MAPK10, MAM…
GO:0009966	regulation of signal transduction	5.80561e-17	1.26291e-20	327	1407	1222	8238	0	0	MYD88, HIPK3, PSME3, BMPR2, IKBKE, TNFSF10, ACVR1, STUB1, CCR1, CXCL10, TRIM39, MAPK8, SLIT2, AGT, RHOB, PLXNB1, BMP2, ITPR1, SYK, KHDRBS1, ADCYAP1, PYCARD, FLT1, FGFR3, MAP4K4, CASP8, EDN1, ITCH, INS, IRAK4, MAPK10, BCL2L1, TERT, EPS15, CD40, BRCA1, DIS3, APOA1, LRP6, LYN, ARNT, RHO, CREBBP, MAP3K4, RAF1, ITSN2, XIAP, ITSN1, TPD52L1, STK36, YWHAZ, CDC73, FRZB, EMD, CTNND1, MAPKAPK5, A2M, UBE2B, …
GO:0010604	positive regulation of macromolecule metabolic process	8.74123e-17	1.90151e-20	340	1407	1288	8238	0	0	PSME3, BMPR2, TNFSF10, CXXC1, ACVR1, PRKCG, STUB1, CXCL10, NUB1, SYVN1, DDX39B, MAPK8, KAT5, CRX, PKD1, AGT, ERCC3, MYOD1, SP1, BMP2, TH1L, KHDRBS1, ADCYAP1, NR3C1, PYCARD, FLT1, CNOT7, FGFR3, ATF7IP, NFIC, CASP8, TCF3, EDN1, INS, PRKDC, PCNA, MAPK10, MAML1, HERPUD1, CD40, BRCA1, DNAJB11, NPAS2, LRP6, LYN, ARNT, HMGA1, CREBBP, MAP3K4, RAF1, ATF4, PSME1, XIAP, PIP, TPD52L1, CDC73, EZR, CCNB1, GRIN…
GO:0010647	positive regulation of cell communication	1.02345e-16	2.22633e-20	200	1407	639	8238	0	0	MAPK14, S100B, MYD88, KDR, BMPR2, IKBKE, TNFSF10, TNIK, ACVR1, LCK, GHRL, CCR1, ZAK, TGFB1, CXCL10, TRDN, TRIM39, PTPRJ, RIPK1, PRKCA, YWHAG, MAPK8, AKT1, AGT, PLXNB1, BMP2, EGFR, TGFBR1, LAT, DYNLL2, KHDRBS1, ADCYAP1, PYCARD, FLT1, MADD, AXL, UBE2N, FGFR3, IGF1, CD28, CASP8, CRK, MAP4K2, EDN1, AKAP5, BIRC2, INS, IRAK4, MAPK10, BCL2L1, PAK1, MAVS, TRAF6, TRAF3IP2, CD40, SLC9A3R1, MAPK3, APOA1, PR…
GO:0006468	protein phosphorylation	1.051e-16	2.28627e-20	228	1407	763	8238	0	0	MAPK14, KDR, HIPK3, BMPR2, IKBKE, TNIK, CXXC1, ACVR1, PRKCG, LCK, GHRL, MTOR, ZAK, TGFB1, CXCL10, WNK4, PTPRJ, STK24, SYVN1, RIPK1, PRKCA, MAPK8, LRP8, AKT1, SLIT2, PKD1, AGT, MAST1, MYOD1, BMP2, CSNK1A1, EGFR, TGFBR1, SYK, APC, PRKAR1A, ADCYAP1, PYCARD, FLT1, MADD, AXL, FGFR3, IGF1, MAP4K4, CRK, MAP4K2, EDN1, ARFGAP1, INS, PRKDC, MAPK10, MAML1, PAK1, TNK2, MAVS, TRAF6, HERPUD1, CD40, SLC9A3R1, D…
GO:0006955	immune response	1.48826e-16	3.23746e-20	222	1407	738	8238	0	0	MAPK14, IL2RG, S100B, IRF4, MYD88, IKBKE, PRKCG, TNFRSF14, HLA-DRA, LCK, MTOR, CCR1, TGFB1, ISG15, PAXIP1, POU2AF1, C1S, IRF9, PTPRJ, NUB1, RIPK1, PRKCA, BAIAP2, MAPK8, AKT1, TFE3, ARPC3, PIK3R1, ITPR1, EGFR, LAT, SYK, PRKAR1A, GEM, VAMP7, CD79A, PYCARD, CD3E, UBE2N, FGFR3, CD28, VAV2, UBE2D3, CASP8, CRK, MAP4K2, VASP, BIRC2, XRCC6, ITCH, NR4A1, INS, IRAK4, PRKDC, MAPK10, BCL2L1, RNF8, IFIT3, PAK…
GO:0006464	cellular protein modification process	7.54206e-16	1.64065e-19	381	1407	1507	8238	0	0	HIPK3, PSME3, BMPR2, IKBKE, UBE2D4, CXXC1, ACVR1, PRKCG, UHRF2, STUB1, WDR48, ISG15, CXCL10, TRIM39, NUB1, SYVN1, MAPK8, RBBP6, KAT5, SLIT2, TRAK1, PKD1, AGT, MAST1, MYOD1, PIGK, BMP2, CSNK1A1, ARIH2, EHMT2, SYK, ADCYAP1, PYCARD, FLT1, FGFR3, UBE2W, MAP4K4, UBE2D3, EDN1, ITCH, INS, PRKDC, MAPK10, MAML1, PLOD3, HERPUD1, CD40, BRCA1, DNAJB11, APOA1, FN1, LRP6, LYN, CREBBP, MAP3K4, RAF1, ATF4, RAG1,…
GO:0036211	protein modification process	7.54206e-16	1.64065e-19	381	1407	1507	8238	0	0	HIPK3, PSME3, BMPR2, IKBKE, UBE2D4, CXXC1, ACVR1, PRKCG, UHRF2, STUB1, WDR48, ISG15, CXCL10, TRIM39, NUB1, SYVN1, MAPK8, RBBP6, KAT5, SLIT2, TRAK1, PKD1, AGT, MAST1, MYOD1, PIGK, BMP2, CSNK1A1, ARIH2, EHMT2, SYK, ADCYAP1, PYCARD, FLT1, FGFR3, UBE2W, MAP4K4, UBE2D3, EDN1, ITCH, INS, PRKDC, MAPK10, MAML1, PLOD3, HERPUD1, CD40, BRCA1, DNAJB11, APOA1, FN1, LRP6, LYN, CREBBP, MAP3K4, RAF1, ATF4, RAG1,…
GO:0043412	macromolecule modification	8.37463e-16	1.82176e-19	388	1407	1543	8238	0	0	HIPK3, PSME3, BMPR2, IKBKE, UBE2D4, CXXC1, ACVR1, PRKCG, UHRF2, STUB1, WDR48, ISG15, CXCL10, TRIM39, NUB1, SYVN1, MAPK8, RBBP6, KAT5, SLIT2, TRAK1, PKD1, AGT, MAST1, MYOD1, PIGK, BMP2, CSNK1A1, ARIH2, EHMT2, SYK, ADCYAP1, PYCARD, FLT1, FGFR3, ATF7IP, UBE2W, MAP4K4, UBE2D3, EDN1, ITCH, INS, PRKDC, MAPK10, MAML1, PLOD3, HERPUD1, CD40, BRCA1, DNAJB11, APOA1, FN1, LRP6, LYN, CREBBP, MAP3K4, RAF1, ATF…
GO:0065009	regulation of molecular function	8.95615e-16	1.94826e-19	338	1407	1295	8238	0	0	HIPK3, PSME3, ACTN2, TNFSF10, CXXC1, PRKCG, NOXA1, CXCL10, SYVN1, RNH1, MAPK8, SLIT2, ESR2, PKD1, AGT, PIK3R1, PLXNB1, BMP2, ITPR1, GABARAPL2, ADCYAP1, PYCARD, FLT1, FGFR3, CASP8, TCF3, EDN1, ITCH, INS, PCNA, MAPK10, HERPUD1, CD40, DNAJB11, DIS3, SERPINC1, APOA1, LRP6, LYN, MAP3K4, RAF1, PINX1, ATF4, PSME1, XIAP, DRD1, TPD52L1, STK36, GNAI3, CCNB1, MAPKAPK5, CST3, A2M, DCTN1, PTS, SUFU, NR1H2, AU…
GO:0023056	positive regulation of signaling	9.52651e-16	2.07233e-19	197	1407	637	8238	0	0	MAPK14, S100B, MYD88, KDR, BMPR2, IKBKE, TNFSF10, TNIK, ACVR1, LCK, GHRL, CCR1, ZAK, TGFB1, CXCL10, TRDN, TRIM39, PTPRJ, RIPK1, PRKCA, YWHAG, MAPK8, AKT1, AGT, PLXNB1, BMP2, EGFR, TGFBR1, LAT, DYNLL2, KHDRBS1, ADCYAP1, PYCARD, FLT1, MADD, AXL, UBE2N, FGFR3, IGF1, CD28, CASP8, CRK, MAP4K2, EDN1, AKAP5, BIRC2, INS, IRAK4, MAPK10, BCL2L1, PAK1, MAVS, TRAF6, TRAF3IP2, CD40, SLC9A3R1, MAPK3, APOA1, PR…
GO:0080090	regulation of primary metabolic process	1.07129e-15	2.3304e-19	519	1407	2224	8238	0	0	HIPK3, CXXC1, ACVR1, RNPS1, ISG15, CXCL10, GFI1B, NUB1, KAT5, CRX, SLIT2, PKD1, AGT, ERCC3, PIK3R1, BMP2, ODC1, TH1L, RPS26, EHMT2, KHDRBS1, ADCYAP1, NR3C1, FLT1, CBX5, ATF7IP, EDN1, ZNHIT3, MAPK10, HERPUD1, CD40, DNAJB11, SERPINC1, APOA1, LYN, C2, ARNT, HMGA1, PINX1, ATF4, UBQLN4, GNAI3, CCNB1, MAPKAPK5, A2M, DCTN1, RPS6KB1, SUFU, CD81, BEX1, SOD1, UBE2O, PFDN1, PROS1, NR1I2, CDC37, ZXDC, YWHAE,…
GO:0009893	positive regulation of metabolic process	1.18625e-15	2.58049e-19	393	1407	1571	8238	0	0	PSME3, BMPR2, TNFSF10, CXXC1, ACVR1, PRKCG, STUB1, CCR1, NOXA1, CXCL10, NUB1, SYVN1, DDX39B, MAPK8, KAT5, CRX, PKD1, AGT, ERCC3, MYOD1, PLXNB1, SP1, BMP2, ITPR1, TH1L, KHDRBS1, GABARAPL2, ADCYAP1, NR3C1, PYCARD, FLT1, CNOT7, FGFR3, ATF7IP, NFIC, CASP8, TCF3, EDN1, INS, PRKDC, PCNA, MAPK10, MAML1, HERPUD1, CD40, BRCA1, DNAJB11, NPAS2, DIS3, APOA1, LRP6, LYN, ARNT, HMGA1, CREBBP, MAP3K4, RAF1, ATF4…
GO:0071704	organic substance metabolic process	1.31507e-15	2.86071e-19	846	1407	4063	8238	0	0	HIPK3, UBE2D4, HNRNPA1, CXXC1, ACVR1, UHRF2, SNAPC5, WDR48, CGA, RNPS1, PAM16, ISG15, CXCL10, GFI1B, FDFT1, NUB1, KAT5, CRX, CYB5A, SLIT2, PKD1, AGT, ERCC3, PIK3R1, TSG101, BMP2, HIST1H3A, ODC1, TH1L, RPLP0, ARIH2, RPS26, EHMT2, KHDRBS1, ADCYAP1, NR3C1, FLT1, CBX5, ATF7IP, EDN1, COL4A2, PCBD1, HMGCL, ZNHIT3, MAPK10, TERT, PLOD3, HERPUD1, CD40, DNAJB11, ACAN, SERPINC1, APOA1, FN1, LYN, C2, ARNT, H…
GO:0051247	positive regulation of protein metabolic process	1.80456e-15	3.92551e-19	206	1407	680	8238	0	0	MAPK14, IRF4, KDR, PSME3, BMPR2, TNFSF10, TNIK, CXXC1, ACVR1, STUB1, LCK, GHRL, MTOR, ZAK, TGFB1, PAXIP1, FNTA, NUB1, SYVN1, RIPK1, LRP8, AKT1, PKD1, AGT, BMP2, EGFR, SKP1, TGFBR1, APC, KHDRBS1, PRKAR1A, ADCYAP1, PYCARD, FLT1, MADD, UBE2N, FGFR3, IGF1, LDB1, CD28, CASP8, CRK, MAP4K2, EDN1, BIRC2, ARFGAP1, INS, MAPK10, PAK1, TNK2, MAVS, TRAF6, HERPUD1, CD40, BRCA1, RUVBL2, DNAJB11, MAPK3, UBE2E1, …
GO:0031325	positive regulation of cellular metabolic process	1.89642e-15	4.12534e-19	345	1407	1335	8238	0	0	PSME3, BMPR2, TNFSF10, CXXC1, ACVR1, PRKCG, STUB1, CCR1, CXCL10, NUB1, SYVN1, DDX39B, KAT5, CRX, PKD1, AGT, ERCC3, MYOD1, SP1, BMP2, TH1L, KHDRBS1, ADCYAP1, NR3C1, PYCARD, FLT1, CNOT7, FGFR3, ATF7IP, NFIC, CASP8, TCF3, EDN1, INS, PRKDC, PCNA, MAPK10, MAML1, HERPUD1, CD40, BRCA1, DNAJB11, NPAS2, APOA1, LRP6, LYN, ARNT, HMGA1, CREBBP, MAP3K4, RAF1, ATF4, PSME1, XIAP, DRD1, TPD52L1, CDC73, CCNB1, GR…
GO:0032270	positive regulation of cellular protein metabolic process	2.00454e-15	4.36053e-19	195	1407	632	8238	0	0	MAPK14, KDR, PSME3, BMPR2, TNFSF10, TNIK, CXXC1, ACVR1, STUB1, LCK, GHRL, MTOR, ZAK, TGFB1, PAXIP1, FNTA, NUB1, SYVN1, RIPK1, LRP8, AKT1, PKD1, AGT, BMP2, EGFR, SKP1, TGFBR1, KHDRBS1, PRKAR1A, ADCYAP1, PYCARD, FLT1, MADD, UBE2N, FGFR3, IGF1, CASP8, CRK, MAP4K2, EDN1, BIRC2, ARFGAP1, INS, MAPK10, PAK1, TNK2, MAVS, TRAF6, HERPUD1, CD40, BRCA1, RUVBL2, DNAJB11, MAPK3, UBE2E1, PRKD2, LYN, MAP3K4, RAF…
GO:0051179	localization	2.64952e-15	5.76359e-19	483	1407	2042	8238	0	0	CXCR1, BCL6, BMPR2, HNRNPA1, ACTN2, MMP14, APPBP2, CCR1, RNPS1, CCL20, PAM16, CXCL10, NUP93, DDX39B, ZW10, BAIAP2, MAPK8, CYB5A, ARPC3, SLIT2, TRAK1, PKD1, AGT, RHOB, ERCC3, PIK3R1, TSG101, BMP2, ITPR1, TGM2, RPLP0, RPS26, SYK, KHDRBS1, GABARAPL2, ADCYAP1, GEM, PYCARD, FLT1, CCL7, CASP8, EDN1, COPA, INS, BCL2L1, EPS15, KCNJ6, NUTF2, STX6, APOA1, FN1, LRP6, TOLLIP, LYN, C2, ARPC4, CA12, EXOSC10, R…
GO:0009967	positive regulation of signal transduction	3.13271e-15	6.81469e-19	189	1407	608	8238	0	0	MAPK14, S100B, MYD88, KDR, BMPR2, IKBKE, TNFSF10, TNIK, ACVR1, LCK, GHRL, CCR1, ZAK, TGFB1, CXCL10, TRIM39, PTPRJ, RIPK1, PRKCA, YWHAG, MAPK8, AKT1, AGT, PLXNB1, BMP2, EGFR, TGFBR1, LAT, DYNLL2, KHDRBS1, ADCYAP1, PYCARD, FLT1, MADD, AXL, UBE2N, FGFR3, IGF1, CD28, CASP8, CRK, MAP4K2, EDN1, AKAP5, BIRC2, INS, IRAK4, MAPK10, BCL2L1, PAK1, MAVS, TRAF6, TRAF3IP2, CD40, SLC9A3R1, MAPK3, APOA1, PRKD2, L…
GO:0032268	regulation of cellular protein metabolic process	3.16404e-15	6.88284e-19	272	1407	986	8238	0	0	HIPK3, PSME3, BMPR2, TNFSF10, CXXC1, ACVR1, PRKCG, STUB1, FHIT, ISG15, CXCL10, TRIM39, NUB1, SYVN1, MAPK8, SLIT2, PKD1, AGT, BMP2, KHDRBS1, GABARAPL2, ADCYAP1, PYCARD, FLT1, FGFR3, CASP8, EDN1, ITCH, INS, PRKDC, MAPK10, HERPUD1, CD40, BRCA1, DNAJB11, SERPINC1, LRP6, LYN, MAP3K4, RAF1, ATF4, PSME1, BAG6, XIAP, UBQLN4, TPD52L1, CCNB1, MAPKAPK5, CST3, A2M, DCTN1, RPS6KB1, MUSK, NR1H2, CD81, SOD1, CD…
GO:0016310	phosphorylation	3.35655e-15	7.30161e-19	257	1407	916	8238	0	0	HIPK3, BMPR2, IKBKE, CXXC1, ACVR1, PRKCG, CCR1, CXCL10, SYVN1, MAPK8, SLIT2, PKD1, AGT, PIK3R1, MAST1, MYOD1, BMP2, CSNK1A1, SYK, ADCYAP1, PYCARD, FLT1, FGFR3, MAP4K4, EDN1, ITCH, INS, PRKDC, MAPK10, MAML1, HERPUD1, CD40, DNAJB11, LRP6, TOLLIP, LYN, MAP3K4, RAF1, ATF4, TPD52L1, AK5, STK36, MAPKAPK5, DCTN1, MUSK, AURKB, CD81, SOD1, STK19, CDC37, PRKACA, MAPK1, IGFBP3, RPTOR, DDIT3, SEMA7A, EPHB1, …
GO:0044238	primary metabolic process	5.33913e-15	1.16144e-18	817	1407	3908	8238	0	0	HIPK3, UBE2D4, HNRNPA1, CXXC1, ACVR1, UHRF2, SNAPC5, WDR48, CGA, RNPS1, PAM16, ISG15, CXCL10, GFI1B, FDFT1, NUB1, KAT5, CRX, CYB5A, SLIT2, PKD1, AGT, ERCC3, PIK3R1, TSG101, BMP2, ODC1, TH1L, RPLP0, ARIH2, RPS26, EHMT2, KHDRBS1, ADCYAP1, NR3C1, FLT1, CBX5, ATF7IP, EDN1, PCBD1, HMGCL, ZNHIT3, MAPK10, TERT, PLOD3, HERPUD1, CD40, DNAJB11, ACAN, SERPINC1, APOA1, FN1, LYN, C2, ARNT, HMGA1, EXOSC10, PIN…
GO:0044237	cellular metabolic process	5.74673e-15	1.2501e-18	841	1407	4050	8238	0	0	HIPK3, UBE2D4, HNRNPA1, CXXC1, ACVR1, UHRF2, SNAPC5, WDR48, CGA, RNPS1, PAM16, ISG15, CXCL10, GFI1B, FDFT1, NUB1, KAT5, CRX, CYB5A, SLIT2, PKD1, AGT, ERCC3, PIK3R1, TSG101, BMP2, ODC1, TH1L, RPLP0, ARIH2, RPS26, EHMT2, KHDRBS1, ADCYAP1, NR3C1, FLT1, CBX5, ATF7IP, EDN1, PCBD1, HMGCL, ZNHIT3, MAPK10, TERT, PLOD3, HERPUD1, CD40, DNAJB11, ACAN, SERPINC1, APOA1, FN1, TOLLIP, LYN, ARNT, HMGA1, EXOSC10,…
GO:0031399	regulation of protein modification process	7.48556e-15	1.62836e-18	213	1407	719	8238	0	0	MAPK14, KDR, HIPK3, PSME3, BMPR2, TNIK, CXXC1, ACVR1, PRKCG, STUB1, GHRL, MTOR, ZAK, TGFB1, ISG15, CXCL10, PAXIP1, TRIM39, PTPRJ, FNTA, SYVN1, RIPK1, MAPK8, LRP8, AKT1, SLIT2, PKD1, UBQLN1, AGT, BMP2, EGFR, SKP1, TGFBR1, APC, PRKAR1A, ADCYAP1, PYCARD, FLT1, MADD, UBE2N, FGFR3, IGF1, PER2, CRK, MAP4K2, EDN1, BIRC2, ITCH, ARFGAP1, INS, PRKDC, MAPK10, PAK1, TNK2, MAVS, TRAF6, HERPUD1, CD40, SLC9A3R1…
GO:0050776	regulation of immune response	9.19625e-15	2.00049e-18	157	1407	476	8238	0	0	MAPK14, MYD88, IKBKE, HLA-DRA, LCK, MTOR, TGFB1, PAXIP1, C1S, PTPRJ, RIPK1, BAIAP2, MAPK8, AKT1, ARPC3, PIK3R1, ITPR1, EGFR, LAT, SYK, CD79A, PYCARD, CD3E, UBE2N, FGFR3, CD28, VAV2, UBE2D3, CASP8, CRK, VASP, BIRC2, ITCH, NR4A1, INS, IRAK4, MAPK10, PAK1, MAVS, TRAF6, CD40, PTPN11, GRB2, CD8A, MAPK3, APOA1, PRKD2, LYN, C2, ITGAL, ARPC4, HLA-C, RAF1, AP1G1, PPP3CA, XIAP, CTSL1, PIK3CA, PDPK1, PRKCB,…
GO:0044707	single-multicellular organism process	1.48746e-14	3.23572e-18	497	1407	2132	8238	0	0	MYD88, BMPR2, IKBKE, USH1C, ACTN2, MMP14, ACVR1, NTN1, PRKCG, CCR1, ISG15, CXCL10, CLDN1, BAIAP2, RNH1, KAT5, CRX, SLIT2, PKD1, AGT, RHOB, ERCC3, PIK3R1, MYOD1, PLXNB1, BMP2, ITPR1, HIST1H3A, ARIH2, SYK, ADCYAP1, CD79A, PYCARD, FLT1, TPM3, FGFR3, CBX5, TNNT1, TRIM63, UBE2D3, CASP8, TCF3, EDN1, COPA, COL4A2, GNA11, GLRX3, COL7A1, ITCH, TGIF1, INS, PRKDC, MAML1, APBA2, BRCA1, NPAS2, SERPINC1, APOA1…
GO:0044093	positive regulation of molecular function	2.06146e-14	4.48436e-18	238	1407	839	8238	0	0	MAPK14, PSME3, ACTN2, TNFSF10, TNIK, CXXC1, PRKCG, RABGEF1, LCK, GHRL, ZAK, TGFB1, RYR2, NOXA1, TRDN, FNTA, SYVN1, RIPK1, PRKCA, MAPK8, LRP8, AKT1, ESR2, PKD1, AGT, PLXNB1, BMP2, ITPR1, ADAP1, EGFR, SKP1, TGFBR1, PPARGC1B, GABARAPL2, PRKAR1A, ADCYAP1, PYCARD, FLT1, MADD, UBE2N, FGFR3, IGF1, VAV2, CASP8, TCF3, CRK, MAP4K2, EDN1, ARFGAP1, INS, PCNA, MAPK10, PAK1, MAVS, TRAF6, CDC42EP2, HERPUD1, CD4…
GO:0032501	multicellular organismal process	3.25256e-14	7.07539e-18	508	1407	2198	8238	0	0	MYD88, BMPR2, IKBKE, USH1C, ACTN2, MMP14, ACVR1, NTN1, PRKCG, CCR1, ISG15, CXCL10, CLDN1, BAIAP2, RNH1, KAT5, CRX, SLIT2, PKD1, AGT, RHOB, ERCC3, PIK3R1, MYOD1, PLXNB1, BMP2, ITPR1, HIST1H3A, ARIH2, SYK, ADCYAP1, CD79A, PYCARD, FLT1, TPM3, FGFR3, CBX5, TNNT1, TRIM63, UBE2D3, CASP8, TCF3, EDN1, COPA, COL4A2, GNA11, GLRX3, COL7A1, ITCH, TGIF1, INS, PRKDC, MAML1, APBA2, BRCA1, NPAS2, SERPINC1, APOA1…
GO:0008152	metabolic process	3.99081e-14	8.68134e-18	905	1407	4454	8238	0	0	HIPK3, UBE2D4, HNRNPA1, CXXC1, ACVR1, UHRF2, SNAPC5, WDR48, CGA, RNPS1, PAM16, ISG15, CXCL10, GFI1B, FDFT1, NUB1, RNH1, KAT5, CRX, CYB5A, SLIT2, PKD1, AGT, ERCC3, PIK3R1, PLXNB1, TSG101, BMP2, HIST1H3A, ODC1, TH1L, RPLP0, ARIH2, RPS26, EHMT2, KHDRBS1, ADCYAP1, NR3C1, FLT1, CBX5, ATF7IP, EDN1, COL4A2, PCBD1, HMGCL, ZNHIT3, MAPK10, TERT, PLOD3, HERPUD1, CD40, DNAJB11, ACAN, SERPINC1, APOA1, FN1, TO…
GO:0009605	response to external stimulus	1.0633e-13	2.31304e-17	233	1407	826	8238	0	0	MAPK14, IRF4, CXCR1, MYD88, KDR, BMPR2, PAF1, NTN1, LCK, GHRL, MTOR, CCR1, CCL20, TGFB1, ISG15, LPL, CXCL10, BNIP3L, PTPRJ, FNTA, STK24, ARF1, PRKCA, BAIAP2, MAPK8, LRP8, SLIT2, SH3GL2, PKD1, AGT, RHOB, PLXNB1, ODC1, AP2B1, EGFR, PARVA, SYK, PYCARD, FLT1, AXL, CCL7, CD28, VAV2, CASP8, EEF1G, EDN1, COL4A2, VASP, CHMP4B, BIRC2, ITCH, NR4A1, INS, IFIT3, GFRA1, PAK1, MAVS, TRAF6, CD40, PNLIP, PTPN11,…
GO:0008219	cell death	1.26899e-13	2.76048e-17	242	1407	869	8238	0	0	BCL6, MYD88, KDR, HIPK3, PSME3, IKBKE, VIM, NOA1, TNFSF10, ZNF746, ACVR1, PRKCG, LCK, FHIT, GHRL, RNPS1, ZAK, TGFB1, RYR2, BNIP3L, TRIM39, FNTA, STK24, RIPK1, PRKCA, YWHAG, MAPK8, NAA38, AKT1, SLIT2, AES, UBQLN1, AGT, RHOB, ERCC3, BMP2, ITPR1, EGFR, TGM2, TGFBR1, DYNLL2, APC, PYCARD, MADD, AXL, FGFR3, IGF1, KRIT1, VAV2, CASP8, CHMP4B, BIRC2, ITCH, MEOX2, BCL2L1, TERT, IFIT3, TRAF6, CD40, SLC9A3R1…
GO:0016265	death	1.26899e-13	2.76048e-17	242	1407	869	8238	0	0	BCL6, MYD88, KDR, HIPK3, PSME3, IKBKE, VIM, NOA1, TNFSF10, ZNF746, ACVR1, PRKCG, LCK, FHIT, GHRL, RNPS1, ZAK, TGFB1, RYR2, BNIP3L, TRIM39, FNTA, STK24, RIPK1, PRKCA, YWHAG, MAPK8, NAA38, AKT1, SLIT2, AES, UBQLN1, AGT, RHOB, ERCC3, BMP2, ITPR1, EGFR, TGM2, TGFBR1, DYNLL2, APC, PYCARD, MADD, AXL, FGFR3, IGF1, KRIT1, VAV2, CASP8, CHMP4B, BIRC2, ITCH, MEOX2, BCL2L1, TERT, IFIT3, TRAF6, CD40, SLC9A3R1…
GO:0006952	defense response	1.27021e-13	2.76314e-17	209	1407	717	8238	0	0	MAPK14, S100B, IRF4, CXCR1, MYD88, IKBKE, MAPK8IP2, PRKCG, HLA-DRA, LCK, GHRL, MTOR, TGFB1, ISG15, BNIP3L, C1S, IRF9, ARF1, NUB1, RIPK1, PRKCA, BAIAP2, MAPK8, AKT1, ARPC3, AGT, PIK3R1, BMP2, ITPR1, AP2B1, EGFR, LAT, SYK, PRKAR1A, PYCARD, UBE2N, FGFR3, CD28, VAV2, UBE2D3, CASP8, CRK, BIRC2, XRCC6, ITCH, NR4A1, INS, IRAK4, PRKDC, MAPK10, BCL2L1, IFIT3, PAK1, MAVS, TRAF6, PTPN11, GRB2, TREX1, MAPK3,…
GO:0051246	regulation of protein metabolic process	1.45457e-13	3.16418e-17	286	1407	1079	8238	0	0	HIPK3, PSME3, BMPR2, TNFSF10, CXXC1, ACVR1, PRKCG, STUB1, FHIT, ISG15, CXCL10, TRIM39, NUB1, SYVN1, MAPK8, SLIT2, PKD1, AGT, BMP2, ODC1, KHDRBS1, GABARAPL2, ADCYAP1, PYCARD, FLT1, FGFR3, CASP8, EDN1, ITCH, INS, PRKDC, MAPK10, HERPUD1, CD40, BRCA1, DNAJB11, SERPINC1, LRP6, LYN, C2, MAP3K4, RAF1, ATF4, PSME1, BAG6, XIAP, UBQLN4, TPD52L1, CCNB1, MAPKAPK5, CST3, A2M, DCTN1, RPS6KB1, MUSK, NR1H2, CD81…
GO:0045087	innate immune response	1.51051e-13	3.28587e-17	168	1407	536	8238	0	0	MAPK14, S100B, IRF4, MYD88, IKBKE, PRKCG, HLA-DRA, LCK, MTOR, ISG15, C1S, IRF9, NUB1, RIPK1, PRKCA, BAIAP2, MAPK8, AKT1, ARPC3, PIK3R1, ITPR1, EGFR, LAT, SYK, PRKAR1A, PYCARD, UBE2N, FGFR3, CD28, VAV2, UBE2D3, CASP8, CRK, BIRC2, XRCC6, ITCH, NR4A1, INS, IRAK4, PRKDC, MAPK10, BCL2L1, IFIT3, PAK1, MAVS, TRAF6, PTPN11, GRB2, TREX1, MAPK3, LYN, C2, APP, CREBBP, ARPC4, HLA-C, RAF1, AP1G1, ADAM15, PPP3…
GO:0071363	cellular response to growth factor stimulus	1.7827e-13	3.87796e-17	146	1407	443	8238	0	0	MAPK14, MYD88, KDR, ACVR1, PRKCG, STUB1, LCK, MTOR, TGFB1, FNTA, PRKCA, MAPK8, AKT1, SLIT2, SH3GL2, AGT, PIK3R1, SP1, BMP2, ITPR1, AP2B1, EGFR, TGFBR1, PRKAR1A, ADCYAP1, FLT1, EEF1A1, ZFYVE9, FGFR3, CD28, VAV2, UBE2D3, CRK, TGIF1, NR4A1, TRAF6, PTPN11, MAGED1, GRB2, MAPK3, PRKD2, ARNT, HDAC1, RAF1, PIK3CA, ITSN1, MAPK13, PDPK1, KLF10, PRKCB, USP9X, SHCBP1, EMD, SMAD3, RPS6KB1, PRKCE, PDCD6, SMAD4…
GO:0010467	gene expression	3.06815e-13	6.67425e-17	476	1407	2050	8238	0	0	BCL6, MYD88, HIPK3, PSME3, BMPR2, HNRNPA1, CXXC1, ACVR1, STUB1, SNAPC5, CCR1, RNPS1, CXCL10, GFI1B, IRF9, DDX39B, MAPK8, KAT5, CRX, ESR2, TRAK1, PKD1, AGT, ERCC3, MYOD1, PTBP1, TSG101, SP1, CDC5L, BMP2, HIST1H3A, TH1L, RPLP0, RPS26, EHMT2, KHDRBS1, AIMP2, ADCYAP1, NR3C1, PYCARD, EEF1A1, CNOT7, CBX5, ATF7IP, NFIC, UBE2D3, TCF3, EEF1G, EDN1, ITCH, TGIF1, INS, PRKDC, ZNHIT3, PCNA, MAPK10, MAML1, MAX…
GO:0007169	transmembrane receptor protein tyrosine kinase signaling pathway	4.20419e-13	9.1455e-17	151	1407	468	8238	0	0	MAPK14, MYD88, KDR, BMPR2, ATP6V1G1, PRKCG, LCK, GHRL, MTOR, TGFB1, PTPRJ, PRKCA, BAIAP2, MAPK8, AKT1, SH3GL2, AGT, PIK3R1, BMP2, ITPR1, AP2B1, EGFR, PRKAR1A, ADCYAP1, CD3E, FLT1, FGFR3, IGF1, CD28, VAV2, CRK, NR4A1, INS, GFRA1, EPS15, TRAF6, SLC9A3R1, PTPN11, MAGED1, GRB2, MAPK3, PRKD2, LYN, ARNT, HDAC1, APP, RAF1, PIK3CA, ITSN1, MAPK13, PDPK1, PRKCB, SHCBP1, ZGPAT, TEK, RPS6KB1, MUSK, PRKCE, PD…
GO:0006915	apoptotic process	5.137e-13	1.11747e-16	230	1407	822	8238	0	0	BCL6, MYD88, KDR, HIPK3, PSME3, IKBKE, VIM, TNFSF10, ACVR1, PRKCG, LCK, FHIT, GHRL, RNPS1, ZAK, TGFB1, RYR2, BNIP3L, TRIM39, FNTA, STK24, RIPK1, PRKCA, YWHAG, MAPK8, NAA38, AKT1, SLIT2, AES, UBQLN1, AGT, RHOB, ERCC3, BMP2, ITPR1, EGFR, TGM2, TGFBR1, DYNLL2, APC, PYCARD, MADD, AXL, FGFR3, IGF1, KRIT1, VAV2, CASP8, BIRC2, ITCH, BCL2L1, TERT, IFIT3, TRAF6, CD40, SLC9A3R1, BRCA1, MAGED1, LRP6, LYN, H…
GO:0009719	response to endogenous stimulus	5.36604e-13	1.16729e-16	175	1407	573	8238	0	0	ACVR1, ATP6V1G1, PRKCG, STUB1, LCK, GHRL, MTOR, TGFB1, RYR2, FNTA, THRA, PRKCA, BAIAP2, KAT5, AKT1, SLIT2, PIK3R1, MYOD1, SP1, BMP2, ITPR1, EGFR, TGFBR1, PRKAR1A, EEF1A1, GSTM3, ZFYVE9, FGFR3, CD28, UBE2D3, CRK, TGIF1, NR4A1, INS, PRKDC, RYR1, GNB4, PTPN11, BRCA1, RUVBL2, GRB2, MAPK3, PRKD2, LYN, HDAC1, RAF1, CTSL1, DRD1, PIK3CA, PDPK1, KLF10, KCNQ1, USP9X, PRKCB, SHCBP1, SMAD3, KCNJ11, RPS6KB1, …
GO:0042325	regulation of phosphorylation	6.39009e-13	1.39006e-16	193	1407	654	8238	0	0	MAPK14, KDR, HIPK3, BMPR2, MAPK8IP2, TNIK, CXXC1, ACVR1, GHRL, MTOR, CCR1, ZAK, TGFB1, CXCL10, PTPRJ, SYVN1, RIPK1, PRKCA, LRP8, AKT1, SLIT2, PKD1, AGT, PIK3R1, BMP2, EGFR, TGFBR1, SYK, APC, PRKAR1A, ADCYAP1, PYCARD, FLT1, MADD, FGFR3, IGF1, MAP4K4, CRK, MAP4K2, EDN1, ITCH, ARFGAP1, INS, PRKDC, MAPK10, PAK1, TNK2, MAVS, TRAF6, HERPUD1, CD40, SLC9A3R1, DNAJB11, MAPK3, PRKD2, LRP6, LYN, APP, MAP3K4…
GO:0070848	response to growth factor	6.74163e-13	1.46653e-16	146	1407	449	8238	0	0	MAPK14, MYD88, KDR, ACVR1, PRKCG, STUB1, LCK, MTOR, TGFB1, FNTA, PRKCA, MAPK8, AKT1, SLIT2, SH3GL2, AGT, PIK3R1, SP1, BMP2, ITPR1, AP2B1, EGFR, TGFBR1, PRKAR1A, ADCYAP1, FLT1, EEF1A1, ZFYVE9, FGFR3, CD28, VAV2, UBE2D3, CRK, TGIF1, NR4A1, TRAF6, PTPN11, MAGED1, GRB2, MAPK3, PRKD2, ARNT, HDAC1, RAF1, PIK3CA, ITSN1, MAPK13, PDPK1, KLF10, PRKCB, USP9X, SHCBP1, EMD, SMAD3, RPS6KB1, PRKCE, PDCD6, SMAD4…
GO:0031401	positive regulation of protein modification process	7.02629e-13	1.52845e-16	160	1407	509	8238	0	0	MAPK14, KDR, PSME3, BMPR2, TNIK, CXXC1, ACVR1, STUB1, GHRL, MTOR, ZAK, TGFB1, PAXIP1, FNTA, SYVN1, RIPK1, LRP8, AKT1, PKD1, AGT, BMP2, EGFR, SKP1, TGFBR1, PRKAR1A, ADCYAP1, FLT1, MADD, UBE2N, FGFR3, IGF1, CRK, MAP4K2, EDN1, BIRC2, ARFGAP1, INS, MAPK10, PAK1, TNK2, MAVS, TRAF6, HERPUD1, CD40, BRCA1, RUVBL2, DNAJB11, MAPK3, UBE2E1, PRKD2, LYN, MAP3K4, RAF1, ATF4, PSME1, XIAP, TPD52L1, PDPK1, RBPMS,…
GO:0071495	cellular response to endogenous stimulus	7.54473e-13	1.64123e-16	162	1407	518	8238	0	0	ACVR1, ATP6V1G1, PRKCG, STUB1, LCK, GHRL, MTOR, TGFB1, RYR2, FNTA, THRA, PRKCA, BAIAP2, KAT5, AKT1, SLIT2, PIK3R1, MYOD1, SP1, BMP2, ITPR1, EGFR, TGFBR1, PRKAR1A, EEF1A1, ZFYVE9, FGFR3, CD28, UBE2D3, CRK, TGIF1, NR4A1, INS, PRKDC, RYR1, GNB4, PTPN11, BRCA1, RUVBL2, GRB2, MAPK3, PRKD2, LYN, HDAC1, RAF1, CTSL1, DRD1, PIK3CA, PDPK1, KLF10, KCNQ1, USP9X, PRKCB, SHCBP1, SMAD3, RPS6KB1, PRKCE, SMAD4, E…
GO:0001934	positive regulation of protein phosphorylation	1.03155e-12	2.24397e-16	129	1407	380	8238	0	0	EGF, MAPK14, KDR, BMPR2, CSNK2B, ADRB2, RAPGEF2, TNIK, CXXC1, KIT, ACVR1, GHRL, MTOR, ZAK, TGFB1, UBC, CCL5, AKTIP, ABL1, UNC119, SYVN1, RIPK1, PRLR, LRP8, AKT1, PKD1, PTK2, AGT, TP53, BMP2, EGFR, TGFBR1, PRKAR1A, ADCYAP1, PLCG1, FLT1, MADD, CCL21, CALM1, FGF2, FGFR3, IGF1, HRAS, CRK, MAP4K2, EDN1, ARFGAP1, INS, CDKN1A, MAPK10, PPP2CA, PAK1, TNK2, MAVS, TRAF6, HERPUD1, FBXW7, CD40, ITGA5, DNAJB11…
GO:0051128	regulation of cellular component organization	1.77676e-12	3.86504e-16	227	1407	816	8238	0	0	MAPK14, BCL6, KDR, BMPR2, TNFSF10, MMP14, TNIK, STUB1, GHRL, MTOR, TGFB1, PAXIP1, PTPRJ, STK24, ARF1, ZW10, THRA, YWHAG, BAIAP2, MAPK8, LRP8, AKT1, ARPC3, SLIT2, CCDC85B, PIK3R1, MYOD1, PLXNB1, BMP2, TGFBR1, DYNLL2, SYK, APC, PYCARD, CCL7, UBE2N, IGF1, ATF7IP, CD28, CASP8, CRK, EDN1, VASP, CHMP4B, INS, BCL2L1, PAK1, TNK2, MAVS, CDC42EP2, RAB3A, BRCA1, RUVBL2, MAPK3, UBE2E1, APOA1, PRKD2, LYN, C2,…
GO:0048519	negative regulation of biological process	2.05993e-12	4.48103e-16	448	1407	1921	8238	0	0	BCL6, MYD88, HIPK3, PSME3, BMPR2, IKBKE, ACTN2, ACVR1, PRKCG, UHRF2, STUB1, FHIT, CCR1, RNPS1, ISG15, CXCL10, TRIM39, GFI1B, DDX39B, ZW10, RNH1, MAPK8, KAT5, RASSF1, SLIT2, ESR2, PKD1, AGT, RHOB, PLXNB1, PTBP1, BMP2, ITPR1, HIST1H3A, RPS26, KHDRBS1, GABARAPL2, PYCARD, CNOT7, FGFR3, CBX5, ATF7IP, TNNT1, NFIC, UBE2D3, CASP8, TCF3, EDN1, COL4A2, GLRX3, ITCH, TGIF1, INS, PRKDC, BCL2L1, TERT, IFIT3, E…
GO:0001932	regulation of protein phosphorylation	2.85228e-12	6.20466e-16	168	1407	551	8238	0	0	MAPK14, KDR, HIPK3, BMPR2, TNIK, CXXC1, ACVR1, GHRL, MTOR, ZAK, TGFB1, CXCL10, PTPRJ, SYVN1, RIPK1, LRP8, AKT1, SLIT2, PKD1, AGT, BMP2, EGFR, TGFBR1, APC, PRKAR1A, ADCYAP1, PYCARD, FLT1, MADD, FGFR3, IGF1, CRK, MAP4K2, EDN1, ARFGAP1, INS, PRKDC, MAPK10, PAK1, TNK2, MAVS, TRAF6, HERPUD1, CD40, SLC9A3R1, DNAJB11, MAPK3, PRKD2, LRP6, LYN, APP, MAP3K4, RAF1, RGS2, SFN, ATF4, TPD52L1, PDPK1, ZGPAT, RB…
GO:0012501	programmed cell death	3.78896e-12	8.24225e-16	230	1407	835	8238	0	0	BCL6, MYD88, KDR, HIPK3, PSME3, IKBKE, VIM, TNFSF10, ACVR1, PRKCG, LCK, FHIT, GHRL, RNPS1, ZAK, TGFB1, RYR2, BNIP3L, TRIM39, FNTA, STK24, RIPK1, PRKCA, YWHAG, MAPK8, NAA38, AKT1, SLIT2, AES, UBQLN1, AGT, RHOB, ERCC3, BMP2, ITPR1, EGFR, TGM2, TGFBR1, DYNLL2, APC, PYCARD, MADD, AXL, FGFR3, IGF1, KRIT1, VAV2, CASP8, BIRC2, ITCH, BCL2L1, TERT, IFIT3, TRAF6, CD40, SLC9A3R1, BRCA1, MAGED1, LRP6, LYN, H…
GO:0009611	response to wounding	5.18629e-12	1.12819e-15	157	1407	506	8238	0	0	MAPK14, MYD88, ACTN2, PRKCG, LCK, GHRL, CCR1, TGFB1, STK24, SLC3A2, PRKCA, LRP8, AKT1, HMG20B, AGT, RHOB, PIK3R1, ITPR1, HIST1H3A, TGFBR1, LAT, SYK, PRKAR1A, CBX5, IGF1, VAV2, CRK, EDN1, GNA11, BIRC2, F13A1, INS, PAK1, PTPN11, RCOR1, GRB2, SERPINC1, MAPK3, HBB, APOA1, FN1, PLAT, LYN, C2, HDAC1, APP, ITGAL, ALDOA, RAF1, XIAP, PPBP, PIK3CA, MAPK13, PDPK1, YWHAZ, PRKCB, CASP1, GNAI3, CFL1, PRKG1, SM…
GO:0042327	positive regulation of phosphorylation	7.90432e-12	1.71945e-15	140	1407	435	8238	0	0	MAPK14, KDR, BMPR2, TNIK, CXXC1, ACVR1, GHRL, MTOR, CCR1, ZAK, TGFB1, SYVN1, RIPK1, PRKCA, LRP8, AKT1, PKD1, AGT, BMP2, EGFR, TGFBR1, PRKAR1A, ADCYAP1, PYCARD, FLT1, MADD, FGFR3, IGF1, CRK, MAP4K2, EDN1, ARFGAP1, INS, MAPK10, PAK1, TNK2, MAVS, TRAF6, HERPUD1, CD40, DNAJB11, MAPK3, PRKD2, LYN, MAP3K4, RAF1, ATF4, TPD52L1, PDPK1, RBPMS, MAPKAPK5, MARK2, TEK, PLK1, XBP1, DCTN1, HSPA5, MUSK, MAP3K10,…
GO:0048523	negative regulation of cellular process	9.21248e-12	2.00402e-15	420	1407	1789	8238	0	0	BCL6, MYD88, HIPK3, PSME3, BMPR2, ACTN2, ACVR1, PRKCG, UHRF2, STUB1, FHIT, RNPS1, ISG15, CXCL10, TRIM39, GFI1B, DDX39B, ZW10, MAPK8, KAT5, RASSF1, SLIT2, ESR2, PKD1, AGT, RHOB, PLXNB1, PTBP1, BMP2, ITPR1, RPS26, KHDRBS1, GABARAPL2, PYCARD, CNOT7, CBX5, ATF7IP, NFIC, UBE2D3, CASP8, TCF3, EDN1, ITCH, TGIF1, INS, PRKDC, BCL2L1, TERT, IFIT3, EPS15, BRCA1, NPAS2, SERPINC1, APOA1, LRP6, LYN, HMGA1, CRE…
GO:0035556	intracellular signal transduction	1.38412e-11	3.01092e-15	303	1407	1197	8238	0	0	MYD88, HIPK3, PSME3, IKBKE, TNFSF10, FHIT, CCR1, CXCL10, MAPK8, KAT5, RASSF1, SLIT2, PKD1, AGT, RHOB, PIK3R1, MAST1, PLXNB1, BMP2, ITPR1, SYK, ADCYAP1, PYCARD, FLT1, FGFR3, MAP4K4, CASP8, EDN1, ITCH, INS, IRAK4, PRKDC, MAPK10, BCL2L1, CD40, BRCA1, DIS3, APOA1, LYN, MAP3K4, RAF1, ATF4, PSME1, BAG6, XIAP, ITSN1, TPD52L1, STK36, YWHAZ, MAPKAPK5, A2M, UBE2B, RPS6KB1, CDC42, CD81, SOD1, RELA, RIN3, YW…
GO:0051234	establishment of localization	1.95545e-11	4.25376e-15	387	1407	1625	8238	0	0	CXCR1, BCL6, HNRNPA1, ACTN2, APPBP2, CCR1, RNPS1, PAM16, CXCL10, NUP93, DDX39B, ZW10, BAIAP2, MAPK8, CYB5A, ARPC3, TRAK1, PKD1, RHOB, PIK3R1, TSG101, ITPR1, TGM2, RPLP0, RPS26, SYK, KHDRBS1, GABARAPL2, GEM, PYCARD, CASP8, EDN1, COPA, INS, BCL2L1, EPS15, KCNJ6, NUTF2, STX6, APOA1, FN1, LRP6, LYN, C2, ARPC4, CA12, RAF1, PINX1, AP1G1, KPNA1, SRSF2, BAG6, PPBP, DRD1, ITSN1, YWHAZ, SNAP29, AP1M1, EMD,…
GO:0051174	regulation of phosphorus metabolic process	4.16621e-11	9.06289e-15	211	1407	762	8238	0	0	MAPK14, KDR, HIPK3, BMPR2, MAPK8IP2, TNIK, CXXC1, ACVR1, GHRL, MTOR, CCR1, ZAK, TGFB1, CXCL10, PTPRJ, SYVN1, RIPK1, PRKCA, LRP8, AKT1, SLIT2, PKD1, AGT, PIK3R1, BMP2, TSKS, EGFR, TGFBR1, SYK, APC, PRKAR1A, ADCYAP1, PYCARD, FLT1, MADD, FGFR3, IGF1, MAP4K4, CRK, MAP4K2, EDN1, AKAP5, ITCH, ARFGAP1, INS, PRKDC, MAPK10, PAK1, TNK2, MAVS, TRAF6, HERPUD1, CD40, SLC9A3R1, DNAJB11, MAPK3, PRKD2, LRP6, LYN…
GO:0050790	regulation of catalytic activity	4.42374e-11	9.62311e-15	271	1407	1049	8238	0	0	HIPK3, PSME3, TNFSF10, CXXC1, PRKCG, NOXA1, CXCL10, SYVN1, RNH1, MAPK8, SLIT2, PKD1, AGT, PIK3R1, PLXNB1, BMP2, ITPR1, GABARAPL2, ADCYAP1, PYCARD, FLT1, FGFR3, CASP8, EDN1, INS, PCNA, MAPK10, HERPUD1, CD40, DNAJB11, DIS3, SERPINC1, APOA1, LRP6, LYN, MAP3K4, RAF1, PINX1, ATF4, PSME1, XIAP, DRD1, TPD52L1, GNAI3, CCNB1, MAPKAPK5, CST3, A2M, DCTN1, PTS, NR1H2, CD81, SOD1, CDC27, RIN3, PROS1, CDC37, Y…
GO:0032879	regulation of localization	6.08476e-11	1.32364e-14	230	1407	854	8238	0	0	KDR, BMPR2, ACTN2, MAPK8IP2, MMP14, RANBP2, LCK, GHRL, CCR1, CCL20, TGFB1, RYR2, LPL, CXCL10, TRDN, NUP93, PTPRJ, STK24, ARF1, RIPK1, PRKCA, YWHAG, MAPK8, AKT1, SLIT2, PKD1, AGT, PIK3R1, BMP2, ITPR1, EGFR, TGFBR1, DYNLL2, SYK, APC, KHDRBS1, PRKAR1A, ADCYAP1, PYCARD, FLT1, CCL7, IGF1, PER2, KRIT1, CASP8, EDN1, AKAP5, INS, BCL2L1, MDFI, TNK2, MAVS, SMN1, RAB3A, RYR1, PTPN11, MAPK3, APOA1, PRKD2, LY…
GO:0010468	regulation of gene expression	6.32887e-11	1.37674e-14	373	1407	1564	8238	0	0	BCL6, MYD88, BMPR2, CXXC1, ACVR1, CCR1, RNPS1, CXCL10, GFI1B, DDX39B, MAPK8, KAT5, CRX, ESR2, TRAK1, PKD1, AGT, ERCC3, MYOD1, PTBP1, SP1, BMP2, HIST1H3A, TH1L, RPS26, EHMT2, KHDRBS1, ADCYAP1, NR3C1, PYCARD, CNOT7, CBX5, ATF7IP, NFIC, UBE2D3, TCF3, EDN1, ITCH, TGIF1, INS, PRKDC, ZNHIT3, PCNA, MAPK10, MAML1, CD40, BRCA1, NPAS2, APOA1, LRP6, ARNT, HMGA1, CREBBP, BACH1, ATF4, NFYC, RAG1, BAG6, XIAP, …
GO:0051641	cellular localization	8.48377e-11	1.8455e-14	307	1407	1232	8238	0	0	BCL6, HNRNPA1, ACTN2, APPBP2, CCR1, RNPS1, PAM16, CXCL10, DDX39B, ZW10, MAPK8, TRAK1, PKD1, RHOB, PIK3R1, TSG101, ITPR1, RPLP0, RPS26, SYK, KHDRBS1, GABARAPL2, GEM, PYCARD, CASP8, EDN1, COPA, INS, BCL2L1, EPS15, NUTF2, STX6, APOA1, FN1, LRP6, TOLLIP, LYN, EXOSC10, PINX1, AP1G1, KPNA1, SRSF2, BAG6, PPBP, DRD1, ITSN1, YWHAZ, SNAP29, AP1M1, EMD, ANK1, KLHL12, CCNB1, A2M, STX4, KCNJ11, PACSIN1, SUFU,…
GO:0019220	regulation of phosphate metabolic process	8.86091e-11	1.92754e-14	208	1407	753	8238	0	0	MAPK14, KDR, HIPK3, BMPR2, MAPK8IP2, TNIK, CXXC1, ACVR1, GHRL, MTOR, CCR1, ZAK, TGFB1, CXCL10, PTPRJ, SYVN1, RIPK1, PRKCA, LRP8, AKT1, SLIT2, PKD1, AGT, PIK3R1, BMP2, TSKS, EGFR, TGFBR1, SYK, APC, PRKAR1A, ADCYAP1, PYCARD, FLT1, MADD, FGFR3, IGF1, MAP4K4, CRK, MAP4K2, EDN1, AKAP5, ITCH, ARFGAP1, INS, PRKDC, MAPK10, PAK1, TNK2, MAVS, TRAF6, HERPUD1, CD40, SLC9A3R1, DNAJB11, MAPK3, PRKD2, LRP6, LYN…
GO:0001775	cell activation	9.9899e-11	2.17314e-14	132	1407	413	8238	0	0	MAPK14, IRF4, ACTN2, PRKCG, TNFRSF14, HLA-DRA, LCK, MTOR, TGFB1, PAXIP1, PRKCA, AKT1, RHOB, PIK3R1, ITPR1, LAT, SYK, VAMP7, CD79A, PYCARD, CD3E, AXL, IGF1, CD28, VAV2, CASP8, CRK, EDN1, GNA11, F13A1, INS, RNF8, PAK1, TRAF6, PTPN11, GRB2, MAPK3, HBB, APOA1, FN1, LYN, APP, ITGAL, ALDOA, RAF1, AP1G1, PPP3CA, RAG1, PPBP, PIK3CA, PDPK1, YWHAZ, PRKCB, GNAI3, CFL1, PRKG1, CD47, A2M, HSPA5, STX4, PRKCE, …
GO:0006139	nucleobase-containing compound metabolic process	1.35424e-10	2.94591e-14	515	1407	2323	8238	0	0	HIPK3, HNRNPA1, CXXC1, ACVR1, SNAPC5, RNPS1, CXCL10, GFI1B, KAT5, CRX, PKD1, AGT, ERCC3, BMP2, TH1L, RPLP0, RPS26, EHMT2, KHDRBS1, ADCYAP1, NR3C1, CBX5, ATF7IP, EDN1, ZNHIT3, MAPK10, TERT, HERPUD1, CD40, DNAJB11, ARNT, HMGA1, EXOSC10, PINX1, ATF4, TRIM29, SRSF2, LSM7, PAX5, AK5, GNAI3, PCBP1, UBE2B, DCTN1, SUFU, BEX1, UBE2O, PFDN1, NR1I2, ZXDC, DDX39A, MAPK1, RPTOR, OGT, GTF3C4, DDIT3, PARP1, TK1…
GO:0006725	cellular aromatic compound metabolic process	1.76325e-10	3.83564e-14	522	1407	2364	8238	0	0	HIPK3, HNRNPA1, CXXC1, ACVR1, SNAPC5, RNPS1, CXCL10, GFI1B, KAT5, CRX, PKD1, AGT, ERCC3, BMP2, TH1L, RPLP0, RPS26, EHMT2, KHDRBS1, ADCYAP1, NR3C1, CBX5, ATF7IP, EDN1, PCBD1, ZNHIT3, MAPK10, TERT, HERPUD1, CD40, DNAJB11, ARNT, HMGA1, EXOSC10, PINX1, ATF4, TRIM29, SRSF2, LSM7, PAX5, AK5, GNAI3, PCBP1, UBE2B, DCTN1, SUFU, BEX1, UBE2O, PFDN1, CUBN, NR1I2, ZXDC, DDX39A, MAPK1, RPTOR, OGT, GTF3C4, DDIT…
GO:0002684	positive regulation of immune system process	1.80259e-10	3.92122e-14	136	1407	433	8238	0	0	MAPK14, MYD88, IKBKE, TNFRSF14, HLA-DRA, LCK, MTOR, CCR1, CCL20, TGFB1, CXCL10, PAXIP1, C1S, PTPRJ, RIPK1, PRKCA, BAIAP2, MAPK8, AKT1, ARPC3, PIK3R1, ITPR1, LAT, SYK, CD79A, PYCARD, CD3E, AXL, CCL7, UBE2N, IGF1, CD28, VAV2, UBE2D3, CASP8, CRK, VASP, BIRC2, ITCH, IRAK4, MAPK10, PAK1, MAVS, TRAF6, PTPN11, GRB2, MAPK3, PRKD2, LYN, C2, ARNT, ARPC4, AP1G1, XIAP, CTSL1, PIK3CA, PDPK1, PRKCB, CFL1, HOXA…
GO:0048468	cell development	1.8217e-10	3.9628e-14	188	1407	665	8238	0	0	S100B, TCF4, BMPR2, MAPK8IP2, TNIK, NTN1, GHRL, TGFB1, STK24, ACTA1, YWHAG, BAIAP2, LRP8, AKT1, SLIT2, SH3GL2, RHOB, MYOD1, PLXNB1, BMP2, AP2B1, EGFR, TGFBR1, ARIH2, PARVA, ADCYAP1, AXL, GSTM3, IGF1, PER2, VAV2, TCF3, EDN1, COL4A2, VASP, INS, RNF8, MAML1, GFRA1, PAK1, RYR1, PTPN11, GRB2, MAPK3, APOA1, FN1, LRP6, LYN, NME5, APP, PAFAH1B1, RAF1, MAPT, DRD1, CDC73, TUBB3, USP9X, EZR, CFL1, ANK1, SMA…
GO:0010941	regulation of cell death	1.87598e-10	4.08087e-14	191	1407	679	8238	0	0	BCL6, MYD88, KDR, HIPK3, PSME3, NOA1, TNFSF10, ZNF746, ACVR1, PRKCG, LCK, GHRL, RNPS1, ZAK, BNIP3L, TRIM39, RIPK1, PRKCA, YWHAG, MAPK8, NAA38, AKT1, SLIT2, AES, UBQLN1, AGT, RHOB, ERCC3, BMP2, EGFR, TGM2, TGFBR1, DYNLL2, APC, PYCARD, MADD, AXL, IGF1, KRIT1, VAV2, CASP8, CHMP4B, BIRC2, ITCH, BCL2L1, TERT, IFIT3, TRAF6, CD40, SLC9A3R1, BRCA1, MAGED1, NPAS2, HBB, LRP6, LYN, HDAC1, TNFRSF18, PPID, RA…
GO:0048856	anatomical structure development	1.95501e-10	4.2528e-14	380	1407	1611	8238	0	0	BMPR2, MMP14, ACVR1, NTN1, CCR1, CXCL10, CLDN1, BAIAP2, RNH1, CRX, SLIT2, PKD1, AGT, RHOB, ERCC3, MYOD1, PLXNB1, PTBP1, BMP2, ARIH2, SYK, ADCYAP1, CD79A, FLT1, CCL7, FGFR3, CASP8, TCF3, EDN1, COL4A2, COL7A1, INS, PCNA, FBF1, MAML1, APBA2, BRCA1, NPAS2, APOA1, FN1, LRP6, TOLLIP, LYN, ARNT, CREBBP, GSTK1, RAF1, RAG1, BAG6, DRD1, PAX5, STK36, CDC73, KLF10, EZR, FRZB, EMD, ANK1, CST3, PTS, PACSIN1, S…
GO:0030168	platelet activation	2.26923e-10	4.93634e-14	74	1407	184	8238	0	0	EGF, MAPK14, PLG, ACTN2, VCL, PRKCG, LCK, TRPC3, TGFB1, PPIA, PRKCA, MYH9, AKT1, PTK2, RHOB, PIK3R1, ITPR1, LAT, SYK, CALM1, SRC, IGF1, VAV2, CRK, GNA11, F13A1, ACTN1, RHOG, ACTB, GRB2, MAPK3, PRKCH, HBB, APOA1, FN1, LYN, APP, GNB1, SRGN, PDGFRA, ALDOA, RAF1, EPB49, RAC1, SHC1, PPBP, PIK3CA, PDPK1, YWHAZ, PRKCB, GNAI3, CFL1, PRKG1, A2M, CSK, HSPA5, STX4, PRKCE, ILK, SOD1, TLR4, FYN, PROS1, ACTG1,…
GO:0006810	transport	2.44498e-10	5.31864e-14	373	1407	1577	8238	0	0	CXCR1, BCL6, HNRNPA1, ACTN2, APPBP2, CCR1, RNPS1, PAM16, CXCL10, NUP93, DDX39B, ZW10, BAIAP2, MAPK8, CYB5A, ARPC3, TRAK1, PKD1, RHOB, PIK3R1, TSG101, ITPR1, TGM2, RPLP0, RPS26, SYK, KHDRBS1, GABARAPL2, PYCARD, CASP8, EDN1, COPA, INS, BCL2L1, EPS15, KCNJ6, NUTF2, STX6, APOA1, FN1, LRP6, LYN, C2, ARPC4, CA12, RAF1, AP1G1, KPNA1, SRSF2, PPBP, DRD1, ITSN1, YWHAZ, SNAP29, AP1M1, EMD, ANK1, KLHL12, GRI…
GO:0042060	wound healing	2.56034e-10	5.56959e-14	130	1407	409	8238	0	0	MAPK14, ACTN2, PRKCG, LCK, TGFB1, SLC3A2, PRKCA, LRP8, AKT1, HMG20B, RHOB, PIK3R1, ITPR1, HIST1H3A, TGFBR1, LAT, SYK, PRKAR1A, CBX5, IGF1, VAV2, CRK, EDN1, GNA11, F13A1, INS, PAK1, PTPN11, RCOR1, GRB2, SERPINC1, MAPK3, HBB, APOA1, FN1, PLAT, LYN, HDAC1, APP, ITGAL, ALDOA, RAF1, PPBP, PIK3CA, PDPK1, YWHAZ, PRKCB, GNAI3, CFL1, PRKG1, SMAD3, CD47, TEK, A2M, F10, HSPA5, STX4, PRKCE, CDC42, SOD1, CDK2…
GO:0090304	nucleic acid metabolic process	2.655e-10	5.77552e-14	478	1407	2131	8238	0	0	BCL6, HIPK3, PSME3, BMPR2, HNRNPA1, CXXC1, ACVR1, PRKCG, SNAPC5, RNPS1, CXCL10, GFI1B, IRF9, DDX39B, MAPK8, KAT5, CRX, ESR2, TRAK1, PKD1, AGT, ERCC3, MYOD1, PTBP1, SP1, CDC5L, BMP2, TH1L, RPLP0, RPS26, EHMT2, KHDRBS1, AIMP2, ADCYAP1, NR3C1, PYCARD, CNOT7, CBX5, ATF7IP, FANCA, NFIC, UBE2D3, TCF3, EDN1, ITCH, TGIF1, INS, PRKDC, ZNHIT3, PCNA, MAPK10, TERT, MAML1, MAX, CD40, BRCA1, NPAS2, DIS3, LRP6,…
GO:0006793	phosphorus metabolic process	2.67406e-10	5.81696e-14	312	1407	1267	8238	0	0	HIPK3, BMPR2, IKBKE, CXXC1, ACVR1, PRKCG, FHIT, CCR1, CXCL10, SYVN1, MAPK8, SLIT2, PKD1, AGT, PIK3R1, MAST1, MYOD1, PIGK, BMP2, CSNK1A1, SYK, ADCYAP1, PYCARD, FLT1, FGFR3, MAP4K4, EDN1, ITCH, INS, PRKDC, MAPK10, MAML1, HERPUD1, CD40, DNAJB11, APOA1, LRP6, TOLLIP, LYN, MAP3K4, RAF1, ATF4, DRD1, TPD52L1, AK5, STK36, GNAI3, MAPKAPK5, DCTN1, MUSK, AURKB, CD81, SOD1, STK19, CDC37, YWHAE, PRKACA, MAPK1…
GO:0010562	positive regulation of phosphorus metabolic process	3.32586e-10	7.23486e-14	147	1407	484	8238	0	0	MAPK14, KDR, BMPR2, TNIK, CXXC1, ACVR1, GHRL, MTOR, CCR1, ZAK, TGFB1, CXCL10, SYVN1, RIPK1, PRKCA, LRP8, AKT1, PKD1, AGT, BMP2, EGFR, TGFBR1, PRKAR1A, ADCYAP1, PYCARD, FLT1, MADD, FGFR3, IGF1, CRK, MAP4K2, EDN1, AKAP5, ARFGAP1, INS, MAPK10, PAK1, TNK2, MAVS, TRAF6, HERPUD1, CD40, DNAJB11, MAPK3, PRKD2, LYN, MAP3K4, RAF1, ATF4, DRD1, CALCRL, TPD52L1, PDPK1, RBPMS, MAPKAPK5, MARK2, TEK, PLK1, XBP1,…
GO:0045937	positive regulation of phosphate metabolic process	3.32586e-10	7.23486e-14	147	1407	484	8238	0	0	MAPK14, KDR, BMPR2, TNIK, CXXC1, ACVR1, GHRL, MTOR, CCR1, ZAK, TGFB1, CXCL10, SYVN1, RIPK1, PRKCA, LRP8, AKT1, PKD1, AGT, BMP2, EGFR, TGFBR1, PRKAR1A, ADCYAP1, PYCARD, FLT1, MADD, FGFR3, IGF1, CRK, MAP4K2, EDN1, AKAP5, ARFGAP1, INS, MAPK10, PAK1, TNK2, MAVS, TRAF6, HERPUD1, CD40, DNAJB11, MAPK3, PRKD2, LYN, MAP3K4, RAF1, ATF4, DRD1, CALCRL, TPD52L1, PDPK1, RBPMS, MAPKAPK5, MARK2, TEK, PLK1, XBP1,…
GO:0006796	phosphate-containing compound metabolic process	3.37855e-10	7.34946e-14	309	1407	1254	8238	0	0	HIPK3, BMPR2, IKBKE, CXXC1, ACVR1, PRKCG, FHIT, CCR1, CXCL10, SYVN1, MAPK8, SLIT2, PKD1, AGT, PIK3R1, MAST1, MYOD1, PIGK, BMP2, CSNK1A1, SYK, ADCYAP1, PYCARD, FLT1, FGFR3, MAP4K4, EDN1, ITCH, INS, PRKDC, MAPK10, MAML1, HERPUD1, CD40, DNAJB11, APOA1, LRP6, TOLLIP, LYN, MAP3K4, RAF1, ATF4, DRD1, TPD52L1, AK5, STK36, GNAI3, MAPKAPK5, DCTN1, MUSK, AURKB, CD81, SOD1, STK19, CDC37, YWHAE, PRKACA, MAPK1…
GO:0042981	regulation of apoptotic process	3.41976e-10	7.43912e-14	183	1407	646	8238	0	0	BCL6, MYD88, KDR, HIPK3, PSME3, TNFSF10, ACVR1, PRKCG, LCK, GHRL, RNPS1, ZAK, BNIP3L, TRIM39, RIPK1, PRKCA, YWHAG, MAPK8, NAA38, AKT1, SLIT2, AES, UBQLN1, AGT, RHOB, ERCC3, BMP2, EGFR, TGM2, TGFBR1, DYNLL2, APC, PYCARD, MADD, AXL, IGF1, KRIT1, VAV2, CASP8, BIRC2, ITCH, BCL2L1, TERT, IFIT3, TRAF6, CD40, SLC9A3R1, BRCA1, MAGED1, LRP6, LYN, HDAC1, TNFRSF18, PPID, RAF1, TOP2A, SFN, ATF4, PSME1, XIAP,…
GO:1901360	organic cyclic compound metabolic process	4.3389e-10	9.43855e-14	530	1407	2418	8238	0	0	HIPK3, HNRNPA1, CXXC1, ACVR1, SNAPC5, RNPS1, CXCL10, GFI1B, FDFT1, KAT5, CRX, PKD1, AGT, ERCC3, BMP2, TH1L, RPLP0, RPS26, EHMT2, KHDRBS1, ADCYAP1, NR3C1, CBX5, ATF7IP, EDN1, PCBD1, ZNHIT3, MAPK10, TERT, HERPUD1, CD40, DNAJB11, APOA1, ARNT, HMGA1, EXOSC10, PINX1, ATF4, TRIM29, SRSF2, LSM7, PAX5, AK5, GNAI3, PCBP1, UBE2B, DCTN1, SUFU, BEX1, SOD1, UBE2O, PFDN1, CUBN, NR1I2, ZXDC, DDX39A, MAPK1, RPTO…
GO:0043085	positive regulation of catalytic activity	5.02341e-10	1.09276e-13	192	1407	690	8238	0	0	MAPK14, PSME3, TNFSF10, TNIK, CXXC1, PRKCG, RABGEF1, LCK, GHRL, ZAK, TGFB1, RYR2, NOXA1, FNTA, SYVN1, RIPK1, PRKCA, MAPK8, LRP8, AKT1, PKD1, AGT, PLXNB1, BMP2, ITPR1, ADAP1, EGFR, SKP1, TGFBR1, GABARAPL2, PRKAR1A, ADCYAP1, PYCARD, FLT1, MADD, UBE2N, FGFR3, VAV2, CASP8, CRK, MAP4K2, EDN1, ARFGAP1, INS, PCNA, MAPK10, PAK1, TRAF6, CDC42EP2, HERPUD1, CD40, DNAJB11, DIS3, MAPK3, UBE2E1, APOA1, PRKD2, …
GO:0046483	heterocycle metabolic process	5.84911e-10	1.27238e-13	520	1407	2367	8238	0	0	HIPK3, HNRNPA1, CXXC1, ACVR1, SNAPC5, RNPS1, CXCL10, GFI1B, KAT5, CRX, PKD1, AGT, ERCC3, BMP2, TH1L, RPLP0, RPS26, EHMT2, KHDRBS1, ADCYAP1, NR3C1, CBX5, ATF7IP, EDN1, ZNHIT3, MAPK10, TERT, HERPUD1, CD40, DNAJB11, ARNT, HMGA1, EXOSC10, PINX1, ATF4, TRIM29, SRSF2, LSM7, PAX5, AK5, GNAI3, PCBP1, UBE2B, DCTN1, SUFU, BEX1, UBE2O, PFDN1, CUBN, NR1I2, ZXDC, DDX39A, MAPK1, RPTOR, OGT, GTF3C4, DDIT3, PARP…
GO:0080134	regulation of response to stress	5.97984e-10	1.30081e-13	166	1407	572	8238	0	0	MAPK14, MYD88, HIPK3, IKBKE, MAPK8IP2, TNIK, PRKCG, LCK, GHRL, ZAK, TGFB1, STK24, ARF1, DDX39B, RIPK1, PRKCA, MAPK8, UBQLN1, AGT, BMP2, AP2B1, EGFR, SYK, PYCARD, UBE2N, CD28, VAV2, MAP4K4, UBE2D3, CASP8, MAP4K2, EDN1, CHMP4B, BIRC2, ITCH, INS, IRAK4, MAPK10, BCL2L1, RNF8, PAK1, MAVS, TRAF6, PTPN11, BRCA1, NPAS2, MAPK3, APOA1, PLAT, LYN, C2, HMGA1, MAP3K4, AP1G1, ATF4, XIAP, CTSL1, TPD52L1, MAPK13…
GO:0044767	single-organism developmental process	6.24034e-10	1.35748e-13	401	1407	1732	8238	0	0	BMPR2, MMP14, ACVR1, NTN1, UHRF2, CCR1, CXCL10, CLDN1, BAIAP2, RNH1, CRX, SLIT2, PKD1, AGT, RHOB, ERCC3, MYOD1, PLXNB1, PTBP1, BMP2, ARIH2, SYK, ADCYAP1, CD79A, FLT1, CCL7, FGFR3, CASP8, TCF3, EDN1, COL4A2, COL7A1, TGIF1, INS, PCNA, TERT, FBF1, MAML1, APBA2, BRCA1, NPAS2, APOA1, FN1, LRP6, TOLLIP, LYN, ARNT, HMGA1, CREBBP, GSTK1, RAF1, AP1G1, RAG1, BAG6, DRD1, PAX5, STK36, CDC73, KLF10, AP1M1, EZ…
GO:1902533	positive regulation of intracellular signal transduction	6.27146e-10	1.36425e-13	132	1407	422	8238	0	0	MAPK14, S100B, MYD88, KDR, IKBKE, TNFSF10, TNIK, LCK, GHRL, CCR1, ZAK, TGFB1, CXCL10, PTPRJ, RIPK1, PRKCA, AGT, PLXNB1, BMP2, EGFR, TGFBR1, ADCYAP1, PYCARD, FLT1, MADD, UBE2N, FGFR3, IGF1, CASP8, CRK, MAP4K2, EDN1, AKAP5, BIRC2, INS, IRAK4, MAPK10, BCL2L1, PAK1, MAVS, TRAF6, TRAF3IP2, CD40, SLC9A3R1, MAPK3, APOA1, PRKD2, LYN, MAP3K4, RAF1, TPD52L1, PRKCB, CASP1, MAPKAPK5, TEK, F10, MAP3K10, CD81,…
GO:0043067	regulation of programmed cell death	1.02554e-09	2.23088e-13	183	1407	653	8238	0	0	BCL6, MYD88, KDR, HIPK3, PSME3, TNFSF10, ACVR1, PRKCG, LCK, GHRL, RNPS1, ZAK, BNIP3L, TRIM39, RIPK1, PRKCA, YWHAG, MAPK8, NAA38, AKT1, SLIT2, AES, UBQLN1, AGT, RHOB, ERCC3, BMP2, EGFR, TGM2, TGFBR1, DYNLL2, APC, PYCARD, MADD, AXL, IGF1, KRIT1, VAV2, CASP8, BIRC2, ITCH, BCL2L1, TERT, IFIT3, TRAF6, CD40, SLC9A3R1, BRCA1, MAGED1, LRP6, LYN, HDAC1, TNFRSF18, PPID, RAF1, TOP2A, SFN, ATF4, PSME1, XIAP,…
GO:0040011	locomotion	1.30401e-09	2.83666e-13	193	1407	701	8238	0	0	MAPK14, CXCR1, KDR, BMPR2, MMP14, NTN1, LCK, CCR1, CCL20, TGFB1, CXCL10, PTPRJ, STK24, SLC3A2, PRKCA, AKT1, SLIT2, SH3GL2, AGT, RHOB, PIK3R1, PLXNB1, BMP2, AP2B1, EGFR, TGFBR1, PARVA, SYK, APC, PYCARD, FLT1, CCL7, IGF1, KRIT1, VAV2, EDN1, COL4A2, VASP, ITCH, NR4A1, INS, GFRA1, PAK1, PTPN11, GRB2, MAPK3, APOA1, FN1, PRKD2, LYN, APP, ITGAL, PAFAH1B1, RAF1, ADAM15, DRD1, PIK3CA, PDPK1, TUBB3, USP9X,…
GO:0000904	cell morphogenesis involved in differentiation	1.42512e-09	3.10012e-13	125	1407	396	8238	0	0	S100B, MAPK8IP2, CSNK2B, CNTN1, RAPGEF2, TNIK, NTN1, ACHE, CREB1, TRPC3, ARHGDIA, TGFB1, ABL1, SHANK1, RTN4R, BAIAP2, PLXNB3, MYH9, PLA2G10, LRP8, SLIT2, SH3GL2, PTK2, RHOB, PLXNB1, BMP2, AP2B1, EGFR, TGFBR1, S100A4, PARVA, DCC, SPTBN2, ITGA4, PLCG1, SRC, VAV2, HRAS, SMAD7, COL4A2, NCK1, VASP, ITGB1, EFNB2, PLXNA2, DLG3, PPP2CA, LEF1, GFRA1, PAK1, CSNK2A1, RHOG, ITGA5, EFNA4, PTPN11, ACTB, GRB2, …
GO:0043549	regulation of kinase activity	1.46566e-09	3.1883e-13	134	1407	435	8238	0	0	MAPK14, HIPK3, TNIK, CXXC1, GHRL, ZAK, TGFB1, CXCL10, PTPRJ, SYVN1, RIPK1, LRP8, AKT1, PKD1, AGT, PIK3R1, BMP2, EGFR, TGFBR1, APC, PRKAR1A, ADCYAP1, PYCARD, FLT1, MADD, FGFR3, CRK, MAP4K2, EDN1, ARFGAP1, INS, MAPK10, PAK1, TRAF6, HERPUD1, CD40, SLC9A3R1, DNAJB11, MAPK3, LRP6, LYN, APP, MAP3K4, RAF1, RGS2, SFN, ATF4, TPD52L1, PDPK1, ZGPAT, MAPKAPK5, MARK2, TEK, PLK1, XBP1, DCTN1, HSPA5, MAP3K10, C…
GO:1902578	single-organism localization	1.59874e-09	3.47779e-13	351	1407	1482	8238	0	0	CXCR1, BCL6, ACTN2, CCR1, PAM16, CXCL10, NUP93, ZW10, BAIAP2, MAPK8, CYB5A, ARPC3, TRAK1, PKD1, RHOB, PIK3R1, TSG101, ITPR1, TGM2, RPLP0, RPS26, SYK, GABARAPL2, PYCARD, CASP8, EDN1, COPA, INS, BCL2L1, EPS15, KCNJ6, NUTF2, STX6, APOA1, FN1, LRP6, LYN, C2, ARPC4, CA12, RAF1, PINX1, AP1G1, KPNA1, BAG6, PPBP, DRD1, ITSN1, YWHAZ, SNAP29, AP1M1, EMD, ANK1, KLHL12, CCNB1, GRIN1, A2M, STX4, KCNJ11, PACSI…
GO:0016070	RNA metabolic process	2.21943e-09	4.828e-13	422	1407	1856	8238	0	0	BCL6, HIPK3, PSME3, BMPR2, HNRNPA1, CXXC1, ACVR1, SNAPC5, RNPS1, CXCL10, GFI1B, IRF9, DDX39B, MAPK8, KAT5, CRX, ESR2, TRAK1, PKD1, AGT, ERCC3, MYOD1, PTBP1, SP1, CDC5L, BMP2, TH1L, RPLP0, RPS26, KHDRBS1, AIMP2, ADCYAP1, NR3C1, PYCARD, CNOT7, CBX5, ATF7IP, NFIC, UBE2D3, TCF3, EDN1, ITCH, TGIF1, INS, PRKDC, ZNHIT3, PCNA, MAPK10, MAML1, MAX, CD40, BRCA1, NPAS2, DIS3, LRP6, ARNT, HMGA1, CREBBP, EXOSC…
GO:0009653	anatomical structure morphogenesis	2.28255e-09	4.96531e-13	234	1407	900	8238	0	0	MAPK14, S100B, KDR, TRAF3IP1, BMPR2, MAPK8IP2, LZTR1, MMP14, TNIK, ACVR1, PAF1, TDRD7, NTN1, TGFB1, RYR2, WNK4, PRKCA, ACTA1, BAIAP2, RNH1, LRP8, CRX, SLIT2, SIX4, SH3GL2, PKD1, AES, AGT, RHOB, MYOD1, PLXNB1, BMP2, AP2B1, EGFR, TGFBR1, PARVA, CLUAP1, SYK, DCN, FLT1, CCL7, FGFR3, KRIT1, VAV2, EDN1, COL4A2, VASP, COL7A1, NR4A1, FBF1, GFRA1, PAK1, CDC42EP2, RYR1, PTPN11, BRCA1, GRB2, MAPK3, APOA1, P…
GO:0034641	cellular nitrogen compound metabolic process	2.99838e-09	6.52246e-13	536	1407	2474	8238	0	0	HIPK3, HNRNPA1, CXXC1, ACVR1, SNAPC5, CGA, RNPS1, CXCL10, GFI1B, KAT5, CRX, PKD1, AGT, ERCC3, BMP2, ODC1, TH1L, RPLP0, RPS26, EHMT2, KHDRBS1, ADCYAP1, NR3C1, CBX5, ATF7IP, EDN1, PCBD1, ZNHIT3, MAPK10, TERT, HERPUD1, CD40, DNAJB11, APOA1, ARNT, HMGA1, EXOSC10, PINX1, ATF4, TRIM29, SRSF2, LSM7, PAX5, AK5, GNAI3, PCBP1, UBE2B, DCTN1, SUFU, BEX1, SOD1, UBE2O, PFDN1, NR1I2, ZXDC, DDX39A, MAPK1, RPTOR,…
GO:0032502	developmental process	3.02894e-09	6.58895e-13	410	1407	1796	8238	0	0	BMPR2, MMP14, ACVR1, NTN1, UHRF2, CCR1, CXCL10, CLDN1, BAIAP2, RNH1, CRX, SLIT2, PKD1, AGT, RHOB, ERCC3, MYOD1, PLXNB1, PTBP1, BMP2, ARIH2, SYK, ADCYAP1, CD79A, FLT1, CCL7, FGFR3, CASP8, TCF3, EDN1, COL4A2, COL7A1, TGIF1, INS, PCNA, TERT, FBF1, MAML1, APBA2, BRCA1, NPAS2, APOA1, FN1, LRP6, TOLLIP, LYN, ARNT, HMGA1, CREBBP, GSTK1, RAF1, AP1G1, RAG1, BAG6, DRD1, PAX5, STK36, CDC73, KLF10, AP1M1, EZ…
GO:0002768	immune response-regulating cell surface receptor signaling pathway	3.66275e-09	7.9677e-13	88	1407	247	8238	0	0	EGF, KIT, HLA-DRA, LCK, CREB1, MTOR, UBC, PTPRJ, ABL1, BAIAP2, MAPK8, AKT1, ARPC3, PTK2, PIK3R1, ITPR1, EGFR, LAT, SYK, EIF2C2, CD79A, PLCG1, CD3E, CALM1, SRC, UBE2N, FGFR3, FGF2, CD28, VAV2, HRAS, CRK, NCK1, VASP, LGALS3, NR4A1, CDKN1A, MAPK10, PAK1, TRAF6, PTPN11, ACTB, RBCK1, GRB2, MAPK3, PRKCH, FGFR2, PRKD2, LYN, ARPC4, BAD, PDGFRA, CDK1, RAF1, RAC1, NFATC2, SHC1, PPP3CA, GRAP2, PIK3CA, PDPK1…
GO:0007596	blood coagulation	6.19348e-09	1.34729e-12	117	1407	369	8238	0	0	EGF, MAPK14, PLG, ACTN2, VCL, PRKCG, LCK, PLAUR, TRPC3, TGFB1, ABL1, PPIA, SLC3A2, PRKCA, MYH9, F3, LRP8, AKT1, HMG20B, PTK2, RHOB, PIK3R1, TP53, ITPR1, HIST1H3A, LAT, SYK, PRKAR1A, ITGA4, PLCG1, CALM1, SRC, CBX5, RAB5A, IGF1, SH2B1, VAV2, HRAS, CRK, EDN1, GNA11, ITGB1, F13A1, ACTN1, PDE9A, RHOG, ITGA5, PTPN11, ACTB, RCOR1, GRB2, SERPINC1, MAPK3, PRKCH, HBB, APOA1, FN1, PLAT, L1CAM, LYN, HDAC1, A…
GO:0044765	single-organism transport	6.33993e-09	1.37915e-12	332	1407	1398	8238	0	0	CXCR1, BCL6, ACTN2, CCR1, PAM16, CXCL10, NUP93, ZW10, BAIAP2, MAPK8, CYB5A, ARPC3, TRAK1, PKD1, RHOB, PIK3R1, TSG101, ITPR1, TGM2, RPLP0, RPS26, SYK, GABARAPL2, PYCARD, CASP8, EDN1, COPA, INS, BCL2L1, EPS15, KCNJ6, NUTF2, STX6, APOA1, FN1, LRP6, LYN, C2, ARPC4, CA12, RAF1, AP1G1, KPNA1, PPBP, DRD1, ITSN1, YWHAZ, SNAP29, AP1M1, EMD, ANK1, KLHL12, GRIN1, A2M, STX4, KCNJ11, PACSIN1, SUFU, NR1H2, CDC…
GO:0051338	regulation of transferase activity	6.45583e-09	1.40436e-12	152	1407	523	8238	0	0	MAPK14, HIPK3, PSME3, TNIK, CXXC1, GHRL, ZAK, TGFB1, CXCL10, PTPRJ, SYVN1, RIPK1, LRP8, AKT1, PKD1, AGT, PIK3R1, BMP2, EGFR, SKP1, TGFBR1, APC, PRKAR1A, ADCYAP1, PYCARD, FLT1, MADD, UBE2N, FGFR3, CRK, MAP4K2, EDN1, ARFGAP1, INS, MAPK10, PAK1, TRAF6, HERPUD1, CD40, SLC9A3R1, DNAJB11, MAPK3, UBE2E1, LRP6, LYN, APP, MAP3K4, RAF1, PINX1, RGS2, SFN, ATF4, PSME1, TPD52L1, PDPK1, ZGPAT, CCNB1, MAPKAPK5,…
GO:0033674	positive regulation of kinase activity	7.03063e-09	1.52939e-12	98	1407	290	8238	0	0	EGF, MAPK14, ADRB2, RAPGEF2, TNIK, CXXC1, KIT, GHRL, ZAK, TGFB1, UBC, CCL5, UNC119, SYVN1, RIPK1, PRLR, LRP8, AKT1, PKD1, PTK2, AGT, BMP2, EGFR, TGFBR1, PRKAR1A, ADCYAP1, PLCG1, FLT1, MADD, CCL21, CALM1, FGF2, FGFR3, HRAS, CRK, MAP4K2, EDN1, ARFGAP1, INS, CDKN1A, MAPK10, PPP2CA, PAK1, TRAF6, HERPUD1, FBXW7, CD40, DNAJB11, MAPK3, PRKAR2A, BAD, MAP3K4, PDGFRA, RAF1, CDK1, ATF4, SHC1, EZH2, GADD45G,…
GO:0050817	coagulation	7.59471e-09	1.6521e-12	117	1407	370	8238	0	0	EGF, MAPK14, PLG, ACTN2, VCL, PRKCG, LCK, PLAUR, TRPC3, TGFB1, ABL1, PPIA, SLC3A2, PRKCA, MYH9, F3, LRP8, AKT1, HMG20B, PTK2, RHOB, PIK3R1, TP53, ITPR1, HIST1H3A, LAT, SYK, PRKAR1A, ITGA4, PLCG1, CALM1, SRC, CBX5, RAB5A, IGF1, SH2B1, VAV2, HRAS, CRK, EDN1, GNA11, ITGB1, F13A1, ACTN1, PDE9A, RHOG, ITGA5, PTPN11, ACTB, RCOR1, GRB2, SERPINC1, MAPK3, PRKCH, HBB, APOA1, FN1, PLAT, L1CAM, LYN, HDAC1, A…
GO:0045859	regulation of protein kinase activity	8.95357e-09	1.9477e-12	127	1407	414	8238	0	0	EGF, MAPK14, HIPK3, ADRB2, RAPGEF2, TNIK, CXXC1, KIT, UBE2C, GHRL, ZAK, TGFB1, UBC, CXCL10, CCL5, PTPRJ, ABL1, UNC119, CDK5RAP3, SYVN1, RIPK1, PRLR, LRP8, RB1, AKT1, CDC25A, PKD1, PTK2, AGT, BMP2, EGFR, TGFBR1, BCCIP, APC, PRKAR1A, ADCYAP1, PYCARD, PLCG1, FLT1, MADD, CCL21, CALM1, FGF2, HRAS, CRK, MAP4K2, EDN1, NCK1, CUL3, ARFGAP1, INS, CDKN1A, MAPK10, PPP2CA, PAK1, TRAF6, HERPUD1, FBXW7, CD40, S…
GO:0030154	cell differentiation	1.13409e-08	2.46701e-12	276	1407	1120	8238	0	0	BMPR2, MMP14, ACVR1, NTN1, UHRF2, CCR1, BAIAP2, SLIT2, AGT, RHOB, ERCC3, MYOD1, PLXNB1, PTBP1, BMP2, ARIH2, ADCYAP1, CD79A, FGFR3, CASP8, TCF3, EDN1, COL4A2, COL7A1, INS, PCNA, MAML1, APOA1, FN1, LRP6, TOLLIP, LYN, ARNT, GSTK1, RAF1, AP1G1, RAG1, DRD1, CDC73, AP1M1, EZR, FRZB, ANK1, PACSIN1, SUFU, NR1H2, CDC42, SOD1, LAMA5, ITGB4, BSCL2, ACTG1, PRKACA, MAPK1, IGFBP3, OGT, ROBO2, CEBPB, CCK, PARP1…
GO:0007599	hemostasis	1.13769e-08	2.47485e-12	117	1407	372	8238	0	0	EGF, MAPK14, PLG, ACTN2, VCL, PRKCG, LCK, PLAUR, TRPC3, TGFB1, ABL1, PPIA, SLC3A2, PRKCA, MYH9, F3, LRP8, AKT1, HMG20B, PTK2, RHOB, PIK3R1, TP53, ITPR1, HIST1H3A, LAT, SYK, PRKAR1A, ITGA4, PLCG1, CALM1, SRC, CBX5, RAB5A, IGF1, SH2B1, VAV2, HRAS, CRK, EDN1, GNA11, ITGB1, F13A1, ACTN1, PDE9A, RHOG, ITGA5, PTPN11, ACTB, RCOR1, GRB2, SERPINC1, MAPK3, PRKCH, HBB, APOA1, FN1, PLAT, L1CAM, LYN, HDAC1, A…
GO:0007275	multicellular organismal development	1.16225e-08	2.52827e-12	339	1407	1440	8238	0	0	BMPR2, MMP14, ACVR1, NTN1, CCR1, CXCL10, CLDN1, BAIAP2, RNH1, CRX, SLIT2, PKD1, AGT, RHOB, ERCC3, MYOD1, PLXNB1, BMP2, ARIH2, SYK, ADCYAP1, CD79A, FLT1, FGFR3, CASP8, TCF3, COL4A2, COL7A1, TGIF1, INS, MAML1, APBA2, BRCA1, NPAS2, APOA1, FN1, LRP6, LYN, ARNT, CREBBP, RAF1, RAG1, BAG6, DRD1, PAX5, STK36, CDC73, KLF10, EZR, FRZB, EMD, ANK1, PTS, PACSIN1, SUFU, MUSK, CDC42, AURKB, SOD1, ITGB4, ACTG1, …
GO:0051649	establishment of localization in cell	1.25312e-08	2.72595e-12	268	1407	1081	8238	0	0	BCL6, HNRNPA1, ACTN2, APPBP2, CCR1, RNPS1, PAM16, CXCL10, DDX39B, ZW10, MAPK8, TRAK1, PKD1, RHOB, TSG101, ITPR1, RPLP0, RPS26, SYK, KHDRBS1, GABARAPL2, GEM, PYCARD, CASP8, EDN1, COPA, INS, BCL2L1, EPS15, NUTF2, STX6, APOA1, FN1, LRP6, LYN, PINX1, AP1G1, KPNA1, SRSF2, PPBP, DRD1, ITSN1, YWHAZ, SNAP29, AP1M1, EMD, ANK1, KLHL12, CCNB1, A2M, STX4, KCNJ11, PACSIN1, SUFU, CDC42, SOD1, UBE2O, PROS1, HOO…
GO:0016192	vesicle-mediated transport	1.35693e-08	2.95177e-12	153	1407	532	8238	0	0	CXCR1, ACTN2, CCR1, SNAP23, TGFB1, ARF1, ZW10, BAIAP2, LRP8, ARPC3, SH3GL2, PIK3R1, TSG101, ITPR1, TGM2, SYK, GABARAPL2, VAMP7, PYCARD, AXL, IGF1, VAV2, GOLGA4, CRK, COPA, RAB11FIP3, SNX1, ARFGAP1, F13A1, COPG, PAK1, TNK2, EPS15, RAB3A, GRB2, MAPK3, STX6, APOA1, FN1, LRP6, LYN, C2, APP, ARPC4, STX7, VPS4A, ALDOA, LRPAP1, AP1G1, PPBP, PIK3CA, CALCRL, ITSN1, INSIG1, SNAP29, RAB1A, AP1M1, CFL1, ANK1…
GO:0048731	system development	1.58937e-08	3.45741e-12	314	1407	1315	8238	0	0	BMPR2, ACVR1, NTN1, CCR1, CXCL10, CLDN1, BAIAP2, RNH1, CRX, SLIT2, PKD1, AGT, RHOB, ERCC3, MYOD1, PLXNB1, BMP2, ARIH2, SYK, ADCYAP1, CD79A, FLT1, FGFR3, CASP8, TCF3, COL4A2, INS, MAML1, APBA2, BRCA1, NPAS2, LRP6, LYN, ARNT, RAF1, RAG1, BAG6, DRD1, PAX5, CDC73, KLF10, EZR, FRZB, EMD, ANK1, PTS, PACSIN1, SUFU, MUSK, CDC42, SOD1, ITGB4, ACTG1, YWHAE, MAPK1, OGT, ROBO2, CCK, PARP1, SEMA7A, NCKAP1, CR…
GO:0019219	regulation of nucleobase-containing compound metabolic process	1.6984e-08	3.69457e-12	357	1407	1537	8238	0	0	BCL6, BMPR2, CXXC1, ACVR1, PRKCG, RNPS1, CXCL10, GFI1B, SYVN1, DDX39B, MAPK8, KAT5, CRX, ESR2, TRAK1, PKD1, AGT, ERCC3, MYOD1, PTBP1, SP1, BMP2, TH1L, RPS26, EHMT2, KHDRBS1, ADCYAP1, NR3C1, PYCARD, CNOT7, CBX5, ATF7IP, NFIC, UBE2D3, TCF3, EDN1, ITCH, TGIF1, INS, PRKDC, ZNHIT3, PCNA, MAPK10, MAML1, HERPUD1, CD40, BRCA1, DNAJB11, NPAS2, LRP6, ARNT, HMGA1, CREBBP, PINX1, BACH1, KPNA1, ATF4, NFYC, XI…
GO:0044710	single-organism metabolic process	1.73133e-08	3.76621e-12	443	1407	1991	8238	0	0	CXCR1, HIPK3, PSME3, MMP14, CXXC1, PRKCG, STUB1, FHIT, CCR1, NOXA1, CXCL10, FDFT1, NUP93, SYVN1, MAPK8, KAT5, CYB5A, TRAK1, AGT, ERCC3, PIK3R1, MYOD1, PIGK, SP1, BMP2, ITPR1, ODC1, EHMT2, SYK, AIMP2, ADCYAP1, PYCARD, FLT1, FGFR3, FANCA, MAP4K4, EDN1, COL4A2, PCBD1, COL7A1, ITCH, HMGCL, INS, PRKDC, PCNA, MAPK10, TERT, CD40, BRCA1, NPAS2, ACAN, APOA1, LYN, C2, ARNT, RHO, CREBBP, CA12, MAP3K4, TEX11…
GO:0032989	cellular component morphogenesis	1.74313e-08	3.79188e-12	152	1407	529	8238	0	0	S100B, KDR, TRAF3IP1, MAPK8IP2, TNIK, NTN1, TGFB1, ACTA1, BAIAP2, LRP8, SLIT2, SH3GL2, RHOB, PLXNB1, BMP2, AP2B1, EGFR, TGFBR1, PARVA, CLUAP1, CCL7, VAV2, EDN1, COL4A2, VASP, FBF1, GFRA1, PAK1, CDC42EP2, PTPN11, GRB2, MAPK3, APOA1, FN1, LRP6, APP, PAFAH1B1, ALDOA, RAF1, MAPT, STK36, TUBB3, USP9X, EZR, CFL1, ANK1, SMAD3, MARK2, TCAP, TEK, PACSIN1, CDC42, SOD1, SMAD4, DRD2, LAMA5, ERBB2, ACTG1, MAP…
GO:0051130	positive regulation of cellular component organization	2.0829e-08	4.53099e-12	120	1407	388	8238	0	0	EGF, MAPK14, KDR, TNFSF10, RAPGEF2, STUB1, UBE2C, GHRL, ARHGDIA, TGFB1, PAXIP1, SUMO1, PTPRJ, ARF1, SHANK1, HNRNPK, YWHAG, MAPK8, LRP8, RB1, AKT1, ARPC3, SLIT2, PIK3R1, TP53, MYOD1, BMP2, CDC42EP4, MUC1, HIP1, DYNLL2, APC, PYCARD, UNC13B, CCL21, SRC, VCP, UBE2N, IGF1, CD28, SRF, HRAS, CASP8, EDN1, NCK1, VASP, ITGB1, CUL3, INS, LEF1, PAK1, CDC42EP2, RHOG, BRCA1, CNOT2, RUVBL2, NKX2-5, MAPK3, APOA1…
GO:0002764	immune response-regulating signaling pathway	2.15713e-08	4.69248e-12	109	1407	341	8238	0	0	EGF, MAPK14, MYD88, IKBKE, KIT, HLA-DRA, CTSB, LCK, CREB1, MTOR, UBC, PTPRJ, ABL1, RIPK1, BAIAP2, MAPK8, AKT1, ARPC3, TLR2, PTK2, PIK3R1, ITPR1, EGFR, LAT, SYK, EIF2C2, CD79A, PLCG1, CD3E, CALM1, SRC, UBE2N, FGF2, FGFR3, CD28, VAV2, UBE2D3, HRAS, CASP8, CRK, TNIP1, NCK1, VASP, BIRC2, LGALS3, ITCH, NR4A1, IRAK4, CDKN1A, MAPK10, PAK1, TRAF6, PTPN11, ACTB, RBCK1, GRB2, MAPK3, PRKCH, FGFR2, PRKD2, LY…
GO:0038093	Fc receptor signaling pathway	2.16484e-08	4.70925e-12	72	1407	191	8238	0	0	EGF, KIT, LCK, CREB1, MTOR, UBC, ABL1, BAIAP2, MAPK8, AKT1, ARPC3, PTK2, PIK3R1, ITPR1, EGFR, LAT, SYK, EIF2C2, PLCG1, CALM1, SRC, FGFR3, FGF2, UBE2N, CD28, VAV2, HRAS, CRK, NCK1, NR4A1, CDKN1A, MAPK10, PAK1, TRAF6, PTPN11, ACTB, GRB2, MAPK3, FGFR2, LYN, ARPC4, BAD, PDGFRA, CDK1, RAF1, RAC1, NFATC2, SHC1, PPP3CA, GRAP2, PIK3CA, PDPK1, NFKB1, CFL1, RPS27A, PRKCE, CDC42, BTK, FYN, CD247, ERBB2, REL…
GO:0045860	positive regulation of protein kinase activity	2.49674e-08	5.43124e-12	94	1407	279	8238	0	0	EGF, MAPK14, ADRB2, RAPGEF2, TNIK, CXXC1, KIT, GHRL, ZAK, TGFB1, UBC, CCL5, UNC119, SYVN1, RIPK1, PRLR, LRP8, AKT1, PKD1, PTK2, AGT, BMP2, EGFR, TGFBR1, PRKAR1A, ADCYAP1, PLCG1, FLT1, MADD, CCL21, CALM1, FGF2, HRAS, CRK, MAP4K2, EDN1, ARFGAP1, INS, CDKN1A, MAPK10, PPP2CA, PAK1, TRAF6, HERPUD1, FBXW7, CD40, DNAJB11, MAPK3, PRKAR2A, MAP3K4, RAF1, CDK1, ATF4, SHC1, EZH2, GADD45G, SIRT1, TPD52L1, PDP…
GO:0050878	regulation of body fluid levels	2.5032e-08	5.44529e-12	123	1407	402	8238	0	0	EGF, MAPK14, PLG, ACTN2, VCL, PRKCG, LCK, PLAUR, TRPC3, VIP, TGFB1, ABL1, PPIA, CLDN1, SLC3A2, PRKCA, MYH9, F3, LRP8, AKT1, HMG20B, PTK2, RHOB, PIK3R1, TP53, ITPR1, HIST1H3A, LAT, SYK, PRKAR1A, ITGA4, PLCG1, CALM1, SRC, CBX5, RAB5A, IGF1, SH2B1, VAV2, HRAS, CRK, EDN1, COPA, GNA11, ITGB1, F13A1, ACTN1, PDE9A, RHOG, ITGA5, PTPN11, ACTB, RCOR1, GRB2, SERPINC1, MAPK3, PRKCH, HBB, APOA1, FN1, PLAT, L1…
GO:0006807	nitrogen compound metabolic process	2.54511e-08	5.53645e-12	548	1407	2567	8238	0	0	HIPK3, HNRNPA1, CXXC1, ACVR1, SNAPC5, CGA, RNPS1, CXCL10, GFI1B, KAT5, CRX, PKD1, AGT, ERCC3, BMP2, ODC1, TH1L, RPLP0, RPS26, EHMT2, KHDRBS1, ADCYAP1, NR3C1, CBX5, ATF7IP, EDN1, PCBD1, ZNHIT3, MAPK10, TERT, HERPUD1, CD40, DNAJB11, ACAN, APOA1, ARNT, HMGA1, EXOSC10, PINX1, ATF4, TRIM29, SRSF2, LSM7, PAX5, AK5, GNAI3, PCBP1, UBE2B, DCTN1, SUFU, BEX1, SOD1, UBE2O, PFDN1, CUBN, NR1I2, ZXDC, DDX39A, M…
GO:0000902	cell morphogenesis	2.68329e-08	5.83705e-12	147	1407	509	8238	0	0	S100B, KDR, TRAF3IP1, MAPK8IP2, TNIK, NTN1, TGFB1, BAIAP2, LRP8, SLIT2, SH3GL2, RHOB, PLXNB1, BMP2, AP2B1, EGFR, TGFBR1, PARVA, CLUAP1, CCL7, VAV2, COL4A2, VASP, FBF1, GFRA1, PAK1, CDC42EP2, PTPN11, GRB2, MAPK3, APOA1, FN1, LRP6, APP, PAFAH1B1, ALDOA, RAF1, MAPT, STK36, TUBB3, USP9X, EZR, CFL1, ANK1, SMAD3, MARK2, TEK, PACSIN1, CDC42, SOD1, SMAD4, DRD2, LAMA5, ERBB2, ACTG1, MAPK1, SH3KBP1, NEDD4,…
GO:0018193	peptidyl-amino acid modification	3.13438e-08	6.81831e-12	149	1407	519	8238	0	0	MAPK14, KDR, HIPK3, CXXC1, ACVR1, RANBP2, MCRS1, GHRL, MTOR, TGFB1, PAXIP1, SYVN1, RIPK1, PRKCA, MAPK8, KAT5, LRP8, AKT1, PKD1, AGT, MYOD1, EGFR, TGFBR1, EHMT2, FLT1, AXL, FGFR3, IGF1, LDB1, INS, PRKDC, PAK1, TNK2, CD40, BRCA1, RUVBL2, MAPK3, APOA1, PRKD2, LYN, APP, CREBBP, RAF1, BAG6, MAPK13, PDPK1, PRKCB, ZGPAT, MARK2, TEK, USP22, PLK1, UBE2I, F10, MUSK, MAP3K10, AURKB, CD81, TADA3, ERBB2, RIPK…
GO:0051171	regulation of nitrogen compound metabolic process	3.63866e-08	7.91529e-12	366	1407	1592	8238	0	0	BCL6, PSME3, BMPR2, CXXC1, ACVR1, PRKCG, RNPS1, CXCL10, GFI1B, SYVN1, DDX39B, MAPK8, KAT5, CRX, ESR2, TRAK1, PKD1, AGT, ERCC3, MYOD1, PTBP1, SP1, BMP2, ODC1, TH1L, RPS26, EHMT2, KHDRBS1, ADCYAP1, NR3C1, PYCARD, CNOT7, CBX5, ATF7IP, NFIC, UBE2D3, TCF3, EDN1, ITCH, TGIF1, INS, PRKDC, ZNHIT3, PCNA, MAPK10, MAML1, HERPUD1, CD40, BRCA1, DNAJB11, NPAS2, LRP6, ARNT, HMGA1, CREBBP, PINX1, BACH1, KPNA1, A…
GO:0051252	regulation of RNA metabolic process	3.96246e-08	8.61966e-12	322	1407	1365	8238	0	0	BCL6, BMPR2, CXXC1, ACVR1, RNPS1, CXCL10, GFI1B, DDX39B, MAPK8, KAT5, CRX, ESR2, TRAK1, PKD1, AGT, ERCC3, MYOD1, PTBP1, SP1, BMP2, TH1L, RPS26, KHDRBS1, ADCYAP1, NR3C1, PYCARD, CNOT7, CBX5, ATF7IP, NFIC, UBE2D3, TCF3, EDN1, ITCH, TGIF1, INS, PRKDC, ZNHIT3, PCNA, MAPK10, MAML1, CD40, BRCA1, NPAS2, LRP6, ARNT, HMGA1, CREBBP, BACH1, ATF4, NFYC, XIAP, STK36, CDC73, KLF10, GRIN1, USP22, UBE2I, SUFU, N…
GO:0048869	cellular developmental process	4.4263e-08	9.62867e-12	290	1407	1203	8238	0	0	BMPR2, MMP14, ACVR1, NTN1, UHRF2, CCR1, BAIAP2, SLIT2, AGT, RHOB, ERCC3, MYOD1, PLXNB1, PTBP1, BMP2, ARIH2, ADCYAP1, CD79A, CCL7, FGFR3, CASP8, TCF3, EDN1, COL4A2, COL7A1, INS, PCNA, FBF1, MAML1, APOA1, FN1, LRP6, TOLLIP, LYN, ARNT, GSTK1, RAF1, AP1G1, RAG1, DRD1, STK36, CDC73, AP1M1, EZR, FRZB, ANK1, PACSIN1, SUFU, NR1H2, CDC42, SOD1, LAMA5, ITGB4, BSCL2, ACTG1, PRKACA, MAPK1, IGFBP3, OGT, ROBO2…
GO:0051239	regulation of multicellular organismal process	4.70909e-08	1.02438e-11	229	1407	900	8238	0	0	TCF4, IRF4, MYD88, KDR, BMPR2, IKBKE, TNIK, ACVR1, PAF1, GHRL, CCR1, TGFB1, RYR2, ISG15, PAXIP1, TRDN, STK24, RIPK1, PRKCA, YWHAG, RNH1, KAT5, LRP8, AKT1, SLIT2, AGT, RHOB, BMP2, TGFBR1, SYK, PYCARD, FLT1, KCNJ12, AXL, IGF1, LDB1, CD28, PER2, KRIT1, VAV2, TNNT1, TRIM63, UBE2D3, CASP8, TCF3, EDN1, COL4A2, GLRX3, BIRC2, XRCC6, ITCH, INS, PRKDC, MAVS, TRAF6, BRCA1, TREX1, APOA1, PRKD2, PLAT, LRP6, L…
GO:0009057	macromolecule catabolic process	4.75195e-08	1.03371e-11	165	1407	595	8238	0	0	PSME3, PRKCG, UHRF2, STUB1, FHIT, MTOR, RNPS1, PTTG1, TGFB1, BNIP3L, TRIM39, NUB1, SYVN1, RIPK1, RBBP6, KAT5, PKD1, DCP1A, TSG101, ODC1, EGFR, SKP1, RPLP0, ARIH2, VCAN, RPS26, APC, GABARAPL2, DCN, CNOT7, UBE2N, POLD1, UBE2W, UBE2D3, CASP8, BIRC2, ITCH, INS, RNF8, DIS3, ACAN, TREX1, UBE2E1, APTX, EXOSC10, DDB1, KPNA1, UBE2K, RPLP1, PSME1, LSM7, BAG6, UBQLN4, CTSL1, DFFA, RPS27, PHKB, CCNB1, SMAD3,…
GO:0006366	transcription from RNA polymerase II promoter	5.54453e-08	1.20612e-11	245	1407	980	8238	0	0	MAPK14, TCF4, BCL6, BMPR2, ZNF746, POLR2A, ACVR1, PAF1, POLR2J, RNPS1, MAGEA1, PTTG1, TGFB1, CXCL10, PAXIP1, POU2AF1, GFI1B, IRF9, RIPK1, THRA, KAT5, LRP8, TFE3, CRX, ESR2, TRAK1, PKD1, AES, ERCC3, MYOD1, SP1, BMP2, TH1L, EGFR, PPARGC1B, PRKAR1A, ADCYAP1, NR3C1, IGF1, LDB1, ATF7IP, PER2, NFIC, UBE2D3, TCF3, CRK, EDN1, TFCP2, NPPA, XRCC6, POLR2C, TGIF1, MEOX2, NR4A1, PCGF2, PRKDC, PCNA, MDFI, CSTF…
GO:0050778	positive regulation of immune response	6.37311e-08	1.38636e-11	104	1407	325	8238	0	0	MAPK14, MYD88, IKBKE, HLA-DRA, CTSB, LCK, CREB1, TGFB1, UBC, PAXIP1, C1S, CCL5, PTPRJ, ABL1, RARA, RIPK1, BAIAP2, MAPK8, ARPC3, TLR2, PTK2, PIK3R1, ITPR1, LAT, SYK, CD79A, PYCARD, PLCG1, CD3E, SRC, UBE2N, VAV2, UBE2D3, CASP8, CRK, TNIP1, NCK1, VASP, BIRC2, LGALS3, ITCH, IRAK4, MAPK10, PAK1, MAVS, TRAF6, C9, POLR3D, ACTB, RBCK1, GRB2, MAPK3, PRKCH, PRKD2, LYN, C2, ARPC4, UBE2D2, SIN3A, CDK1, RAC1,…
GO:0006935	chemotaxis	6.52399e-08	1.41919e-11	111	1407	355	8238	0	0	MAPK14, CXCR1, KDR, CSNK2B, CNTN1, KIT, NTN1, CREB1, PLAUR, CCR1, TRPC3, CCL20, TGFB1, CXCL10, CCL5, PTPRJ, ABL1, PLXNB3, MYH9, PLA2G10, F3, RALBP1, SLIT2, SH3GL2, PTK2, RHOB, PLXNB1, EGFR, AP2B1, PARVA, DCC, SPTBN2, SYK, PLCG1, FLT1, CCL21, SRC, CCL7, FGF2, VAV2, HRAS, COL4A2, NCK1, VASP, ITGB1, LGALS3, EFNB2, NR4A1, PLXNA2, DLG3, LEF1, GFRA1, PAK1, HOXB9, CSNK2A1, RHOG, ITGA5, EFNA4, PTPN11, AC…
GO:0042330	taxis	6.52399e-08	1.41919e-11	111	1407	355	8238	0	0	MAPK14, CXCR1, KDR, CSNK2B, CNTN1, KIT, NTN1, CREB1, PLAUR, CCR1, TRPC3, CCL20, TGFB1, CXCL10, CCL5, PTPRJ, ABL1, PLXNB3, MYH9, PLA2G10, F3, RALBP1, SLIT2, SH3GL2, PTK2, RHOB, PLXNB1, EGFR, AP2B1, PARVA, DCC, SPTBN2, SYK, PLCG1, FLT1, CCL21, SRC, CCL7, FGF2, VAV2, HRAS, COL4A2, NCK1, VASP, ITGB1, LGALS3, EFNB2, NR4A1, PLXNA2, DLG3, LEF1, GFRA1, PAK1, HOXB9, CSNK2A1, RHOG, ITGA5, EFNA4, PTPN11, AC…
GO:0038127	ERBB signaling pathway	7.24854e-08	1.5768e-11	67	1407	176	8238	0	0	EGF, KIT, PRKCG, LCK, CREB1, MTOR, TGFB1, UBC, PTPRJ, PRKCA, ADRBK1, AKT1, SH3GL2, AGT, PIK3R1, ITPR1, EGFR, AP2B1, PRKAR1A, EIF2C2, PLCG1, CALM1, SRC, FGFR3, FGF2, CD28, HRAS, ERBB2IP, NR4A1, CDKN1A, EPS15, EPS8, FBXW7, PTPN11, STAM2, GRB2, MAPK3, FGFR2, APP, PRKAR2A, BAD, MVP, PDGFRA, CDK1, RAF1, SHC1, PIK3CA, PDPK1, RPS27A, ZGPAT, CSK, PRKCE, CDC42, FYN, ERBB2, ERBB3, MAPK1, PRKACA, SH3KBP1, H…
GO:0007173	epidermal growth factor receptor signaling pathway	9.21369e-08	2.00428e-11	66	1407	173	8238	0	0	EGF, KIT, PRKCG, LCK, CREB1, MTOR, TGFB1, UBC, PTPRJ, PRKCA, ADRBK1, AKT1, SH3GL2, AGT, PIK3R1, ITPR1, EGFR, AP2B1, PRKAR1A, EIF2C2, PLCG1, CALM1, SRC, FGFR3, FGF2, CD28, HRAS, ERBB2IP, NR4A1, CDKN1A, EPS15, EPS8, FBXW7, PTPN11, STAM2, GRB2, MAPK3, FGFR2, APP, PRKAR2A, BAD, PDGFRA, CDK1, RAF1, SHC1, PIK3CA, PDPK1, RPS27A, ZGPAT, CSK, PRKCE, CDC42, FYN, ERBB2, ERBB3, MAPK1, PRKACA, SH3KBP1, HAP1, …
GO:0038179	neurotrophin signaling pathway	1.00987e-07	2.19679e-11	82	1407	236	8238	0	0	EGF, MAPK14, MYD88, RAPGEF2, KIT, PRKCG, LCK, CREB1, MTOR, ARHGDIA, UBC, RTN4R, PRKCA, ADRBK1, MAPK8, AKT1, SH3GL2, AGT, PIK3R1, ITPR1, RALGDS, EGFR, AP2B1, PRKAR1A, ADCYAP1, EIF2C2, PLCG1, CALM1, SRC, FGFR3, FGF2, CD28, VAV2, HRAS, CRK, NR4A1, CDKN1A, TRAF6, PTPN11, MAGED1, GRB2, MAPK3, FGFR2, HDAC1, ITGB3BP, PRKAR2A, BAD, PDGFRA, CDK1, RAF1, CASP3, RAC1, PSEN2, SHC1, PIK3CA, SQSTM1, ITSN1, MAPK…
GO:0044265	cellular macromolecule catabolic process	1.06944e-07	2.32638e-11	146	1407	513	8238	0	0	PSME3, UHRF2, STUB1, FHIT, RNPS1, PTTG1, BNIP3L, TRIM39, NUB1, SYVN1, RIPK1, RBBP6, KAT5, PKD1, DCP1A, TSG101, SKP1, RPLP0, ARIH2, RPS26, APC, GABARAPL2, CNOT7, UBE2N, POLD1, UBE2W, UBE2D3, CASP8, BIRC2, ITCH, RNF8, DIS3, TREX1, UBE2E1, APTX, EXOSC10, DDB1, KPNA1, UBE2K, RPLP1, PSME1, LSM7, BAG6, UBQLN4, CTSL1, DFFA, RPS27, CCNB1, CST3, UPF2, PLK1, UBE2H, UBE2I, UBE2B, HSPA5, AURKB, CDK2, EXOSC5,…
GO:0022607	cellular component assembly	1.20628e-07	2.62405e-11	219	1407	859	8238	0	0	TCF4, KDR, CEP63, TRAF3IP1, ACTN2, MAPK8IP2, HLA-DRA, STUB1, GHRL, TGFB1, PAXIP1, NUP93, PTPRJ, ARF1, DDX39B, RIPK1, ZW10, THRA, PRKCA, ACTA1, BAIAP2, ARPC3, SLIT2, HIST1H3A, PARVA, CLUAP1, APC, PYCARD, CD3E, KCNJ12, ZFYVE9, ATF7IP, FANCA, FLNC, EDN1, VASP, CHMP4B, HMGCL, INS, TERT, FBF1, PAK1, EPS15, CDC42EP2, SMN1, CD40, SLC9A3R1, ASF1B, HBB, APOA1, FN1, HMGA1, CREBBP, ARPC4, PAFAH1B1, PPID, AL…
GO:0048667	cell morphogenesis involved in neuron differentiation	1.28842e-07	2.80273e-11	98	1407	303	8238	0	0	S100B, MAPK8IP2, CSNK2B, CNTN1, RAPGEF2, TNIK, NTN1, ACHE, CREB1, TRPC3, ARHGDIA, ABL1, SHANK1, RTN4R, BAIAP2, PLXNB3, MYH9, PLA2G10, LRP8, SLIT2, SH3GL2, PTK2, RHOB, PLXNB1, EGFR, AP2B1, DCC, SPTBN2, PLCG1, SRC, VAV2, HRAS, COL4A2, NCK1, VASP, ITGB1, EFNB2, PLXNA2, DLG3, GFRA1, PAK1, CSNK2A1, RHOG, ITGA5, EFNA4, PTPN11, ACTB, GRB2, MAPK3, FGFR2, L1CAM, APP, PAFAH1B1, RAP2A, RAF1, CDK1, RAC1, PAR…
GO:0048011	neurotrophin TRK receptor signaling pathway	1.30305e-07	2.83457e-11	81	1407	233	8238	0	0	EGF, MAPK14, MYD88, KIT, PRKCG, LCK, CREB1, MTOR, ARHGDIA, UBC, RTN4R, PRKCA, ADRBK1, MAPK8, AKT1, SH3GL2, AGT, PIK3R1, ITPR1, RALGDS, EGFR, AP2B1, PRKAR1A, ADCYAP1, EIF2C2, PLCG1, CALM1, SRC, FGFR3, FGF2, CD28, VAV2, HRAS, CRK, NR4A1, CDKN1A, TRAF6, PTPN11, MAGED1, GRB2, MAPK3, FGFR2, HDAC1, ITGB3BP, PRKAR2A, BAD, PDGFRA, CDK1, RAF1, CASP3, RAC1, PSEN2, SHC1, PIK3CA, SQSTM1, ITSN1, MAPK13, PDPK1…
GO:0048812	neuron projection morphogenesis	1.4496e-07	3.15337e-11	100	1407	312	8238	0	0	S100B, MAPK8IP2, CSNK2B, CNTN1, RAPGEF2, TNIK, NTN1, ACHE, CREB1, TRPC3, ARHGDIA, ABL1, SHANK1, RTN4R, BAIAP2, PLXNB3, MYH9, PLA2G10, LRP8, SLIT2, SH3GL2, PTK2, RHOB, PLXNB1, EGFR, AP2B1, DCC, SPTBN2, PLCG1, SRC, VAV2, HRAS, COL4A2, NCK1, VASP, ITGB1, EFNB2, PLXNA2, DLG3, GFRA1, PAK1, CSNK2A1, RHOG, ITGA5, EFNA4, PTPN11, ACTB, GRB2, MAPK3, FGFR2, L1CAM, APP, PAFAH1B1, RAP2A, RAF1, CDK1, RAC1, PAR…
GO:0044085	cellular component biogenesis	1.50786e-07	3.28009e-11	227	1407	900	8238	0	0	TCF4, KDR, CEP63, TRAF3IP1, NOA1, ACTN2, MAPK8IP2, HLA-DRA, STUB1, GHRL, TGFB1, PAXIP1, NUP93, PTPRJ, ARF1, DDX39B, RIPK1, ZW10, THRA, PRKCA, ACTA1, BAIAP2, ARPC3, SLIT2, HIST1H3A, PARVA, CLUAP1, APC, PYCARD, CD3E, KCNJ12, ZFYVE9, ATF7IP, FANCA, FLNC, EDN1, VASP, CHMP4B, HMGCL, INS, TERT, FBF1, PAK1, EPS15, CDC42EP2, SMN1, CD40, SLC9A3R1, DIS3, ASF1B, HBB, APOA1, FN1, HMGA1, CREBBP, ARPC4, PAFAH1…
GO:0006928	movement of cell or subcellular component	1.87506e-07	4.07887e-11	209	1407	814	8238	0	0	MAPK14, CXCR1, KDR, TRAF3IP1, BMPR2, VIM, ACTN2, MMP14, NTN1, LCK, CCR1, CCL20, TGFB1, RYR2, CXCL10, PTPRJ, STK24, SLC3A2, PRKCA, ACTA1, AKT1, ARPC3, SLIT2, SH3GL2, AGT, RHOB, PIK3R1, PLXNB1, BMP2, AP2B1, EGFR, TGFBR1, PARVA, SYK, APC, PYCARD, FLT1, TUBB, TPM3, CCL7, IGF1, KRIT1, VAV2, TNNT1, EDN1, COL4A2, VASP, NR4A1, INS, COPG, GFRA1, PAK1, PTPN11, GRB2, MAPK3, PRKD2, FN1, LYN, APP, ITGAL, PAFA…
GO:0043065	positive regulation of apoptotic process	1.96805e-07	4.28115e-11	93	1407	284	8238	0	0	BCL6, TNFSF10, RAPGEF2, LCK, RNPS1, ZAK, UBC, BNIP3L, TRIM39, CCL5, ABL1, RIPK1, YWHAG, MAPK8, F3, AKT1, SLIT2, AES, AGT, RHOB, ERCC3, TP53, BMP2, CYCS, TGM2, TGFBR1, HIP1, DYNLL2, DCC, APC, PYCARD, VCP, VAV2, CASP8, ITGB1, NLRP1, PNMA1, APPL1, BCL2L1, DDX20, TRAF6, CD40, FBXW7, SLC9A3R1, MAGED1, LYN, ITGB3BP, BAD, PPID, TFAP2B, TNFRSF12A, CASP3, RAC1, TOP2A, SFN, PSEN2, ATF4, GADD45G, SIRT1, SQS…
GO:0006351	transcription, DNA-templated	2.11401e-07	4.59867e-11	337	1407	1460	8238	0	0	BCL6, HIPK3, BMPR2, CXXC1, ACVR1, SNAPC5, RNPS1, CXCL10, GFI1B, IRF9, DDX39B, MAPK8, KAT5, CRX, ESR2, TRAK1, PKD1, AGT, ERCC3, MYOD1, SP1, BMP2, TH1L, KHDRBS1, ADCYAP1, NR3C1, PYCARD, CBX5, ATF7IP, NFIC, UBE2D3, TCF3, EDN1, ITCH, TGIF1, INS, PRKDC, ZNHIT3, PCNA, MAPK10, MAML1, MAX, CD40, BRCA1, NPAS2, LRP6, ARNT, HMGA1, CREBBP, BACH1, ATF4, NFYC, TRIM29, SRSF2, XIAP, PAX5, STK36, CDC73, KLF10, ME…
GO:0097659	nucleic acid-templated transcription	2.11401e-07	4.59867e-11	337	1407	1460	8238	0	0	BCL6, HIPK3, BMPR2, CXXC1, ACVR1, SNAPC5, RNPS1, CXCL10, GFI1B, IRF9, DDX39B, MAPK8, KAT5, CRX, ESR2, TRAK1, PKD1, AGT, ERCC3, MYOD1, SP1, BMP2, TH1L, KHDRBS1, ADCYAP1, NR3C1, PYCARD, CBX5, ATF7IP, NFIC, UBE2D3, TCF3, EDN1, ITCH, TGIF1, INS, PRKDC, ZNHIT3, PCNA, MAPK10, MAML1, MAX, CD40, BRCA1, NPAS2, LRP6, ARNT, HMGA1, CREBBP, BACH1, ATF4, NFYC, TRIM29, SRSF2, XIAP, PAX5, STK36, CDC73, KLF10, ME…
GO:0043410	positive regulation of MAPK cascade	2.17057e-07	4.7217e-11	76	1407	215	8238	0	0	EGF, MAPK14, KDR, ADRB2, RAPGEF2, TNIK, KIT, GHRL, CCR1, ZAK, TGFB1, UBC, RIPK1, PRKCA, BMP2, EGFR, TGFBR1, ADCYAP1, PYCARD, PLCG1, FLT1, MADD, CCL21, FGFR3, FGF2, IGF1, HRAS, CRK, MAP4K2, EDN1, INS, MAPK10, PAK1, TRAF6, CD40, FBXW7, MAPK3, FGFR2, PRKD2, MAP3K4, PDGFRA, CDK1, RAF1, SHC1, EZH2, GADD45G, TPD52L1, CD27, RPS27A, DVL2, MAPKAPK5, TEK, MAP3K10, NRP1, CD81, SOD1, TLR4, DVL3, ERBB2, RIPK2…
GO:0006508	proteolysis	2.20226e-07	4.79064e-11	155	1407	559	8238	0	0	PSME3, TNFSF10, UHRF2, STUB1, LCK, FHIT, PTTG1, TRIM39, NUB1, SYVN1, RIPK1, RBBP6, KAT5, AKT1, PKD1, AGT, TSG101, SKP1, ARIH2, APC, GABARAPL2, PYCARD, UBE2N, UBE2W, UBE2D3, CASP8, BIRC2, ITCH, INS, RNF8, TRAF6, SERPINC1, UBE2E1, PLAT, APP, RAF1, DDB1, UBE2K, SFN, PSME1, BAG6, XIAP, UBQLN4, CTSL1, PIP, TPD52L1, CASP1, CCNB1, SMAD3, CST3, PLK1, A2M, UBE2H, UBE2I, UBE2B, F10, HSPA5, SUFU, PDCD6, AUR…
GO:0009889	regulation of biosynthetic process	2.25176e-07	4.89833e-11	357	1407	1565	8238	0	0	BCL6, BMPR2, CXXC1, ACVR1, CXCL10, GFI1B, DDX39B, MAPK8, KAT5, CRX, ESR2, TRAK1, PKD1, AGT, ERCC3, MYOD1, SP1, BMP2, TH1L, EHMT2, KHDRBS1, ADCYAP1, NR3C1, PYCARD, CBX5, ATF7IP, NFIC, UBE2D3, TCF3, EDN1, ITCH, TGIF1, INS, PRKDC, ZNHIT3, PCNA, MAPK10, MAML1, CD40, BRCA1, NPAS2, LRP6, ARNT, HMGA1, CREBBP, PINX1, BACH1, ATF4, NFYC, XIAP, DRD1, STK36, CDC73, KLF10, GNAI3, GRIN1, MAPKAPK5, USP22, UBE2I…
GO:0030182	neuron differentiation	2.35318e-07	5.11895e-11	133	1407	459	8238	0	0	S100B, TCF4, MAPK8IP2, TNIK, NTN1, GHRL, STK24, YWHAG, BAIAP2, LRP8, AKT1, SLIT2, SH3GL2, RHOB, ERCC3, PLXNB1, BMP2, AP2B1, EGFR, TGFBR1, ADCYAP1, LDB1, VAV2, TCF3, COL4A2, VASP, GFRA1, PAK1, PTPN11, GRB2, MAPK3, LYN, APP, PAFAH1B1, RAF1, MAPT, DRD1, TUBB3, USP9X, EZR, CFL1, ANK1, MARK2, NPY, PACSIN1, CDC42, SOD1, DRD2, ERBB2, PICK1, ACTG1, MAPK1, NEDD4, ROBO2, CCK, SEMA7A, CRMP1, NRAS, EPHB1, HD…
GO:0051173	positive regulation of nitrogen compound metabolic process	2.56302e-07	5.57542e-11	206	1407	802	8238	0	0	TCF4, IRF4, ZNF746, POLR2A, CXXC1, ACVR1, PAF1, PRKCG, POLR2J, MTOR, TGFB1, CXCL10, PAXIP1, SYVN1, DDX39B, RIPK1, PRKCA, KAT5, AKT1, TFE3, CRX, PKD1, AGT, ERCC3, MYOD1, SP1, BMP2, TH1L, EGFR, TGFBR1, PPARGC1B, ADCYAP1, NR3C1, CNOT7, UBE2N, IGF1, LDB1, ATF7IP, NFIC, TCF3, EDN1, AKAP5, XRCC6, POLR2C, ARFGAP1, MEOX2, INS, PRKDC, PCNA, RNF8, MAML1, MAVS, TRAF6, HERPUD1, CD40, BRCA1, RUVBL2, DNAJB11, …
GO:0044344	cellular response to fibroblast growth factor stimulus	2.94207e-07	6.39999e-11	57	1407	143	8238	0	0	EGF, PDGFRA, RAF1, CDK1, KIT, PRKCG, SHC1, LCK, CREB1, MTOR, PIK3CA, UBC, CCL5, PDPK1, CXCL13, PRKCA, ADRBK1, SHCBP1, AKT1, RPS27A, PIK3R1, ITPR1, EGFR, PRKAR1A, EIF2C2, PLCG1, PRKCE, CALM1, SRC, FGFR3, FGF2, CD28, FYN, HRAS, PPP2R1A, ERBB2, ERBB3, NR4A1, PRKACA, MAPK1, CDKN1A, PPP2CA, CTNNB1, IL8, YWHAB, PTPN11, NRAS, CAMK4, GRB2, MAPK3, FGFR2, PRKD2, MDM2, PRKAR2A, SPRY2, BAD, GSK3B
GO:0071774	response to fibroblast growth factor	2.94207e-07	6.39999e-11	57	1407	143	8238	0	0	EGF, PDGFRA, RAF1, CDK1, KIT, PRKCG, SHC1, LCK, CREB1, MTOR, PIK3CA, UBC, CCL5, PDPK1, CXCL13, PRKCA, ADRBK1, SHCBP1, AKT1, RPS27A, PIK3R1, ITPR1, EGFR, PRKAR1A, EIF2C2, PLCG1, PRKCE, CALM1, SRC, FGFR3, FGF2, CD28, FYN, HRAS, PPP2R1A, ERBB2, ERBB3, NR4A1, PRKACA, MAPK1, CDKN1A, PPP2CA, CTNNB1, IL8, YWHAB, PTPN11, NRAS, CAMK4, GRB2, MAPK3, FGFR2, PRKD2, MDM2, PRKAR2A, SPRY2, BAD, GSK3B
GO:0051347	positive regulation of transferase activity	3.43537e-07	7.47307e-11	112	1407	368	8238	0	0	EGF, MAPK14, PSMD2, PSME3, ADRB2, RAPGEF2, TNIK, CXXC1, KIT, UBE2C, GHRL, ZAK, TGFB1, UBC, CCL5, UNC119, SYVN1, RIPK1, PRLR, LRP8, AKT1, PKD1, PTK2, AGT, BMP2, EGFR, SKP1, TGFBR1, PRKAR1A, ADCYAP1, PLCG1, FLT1, MADD, CCL21, CALM1, UBE2N, FGF2, FGFR3, HRAS, CRK, MAP4K2, EDN1, CUL1, ARFGAP1, INS, CDKN1A, MAPK10, PPP2CA, PAK1, TRAF6, HERPUD1, FBXW7, CD40, PSMD14, DNAJB11, MAPK3, UBE2E1, PRKAR2A, BAD…
GO:0045935	positive regulation of nucleobase-containing compound metabolic process	3.49961e-07	7.6128e-11	203	1407	790	8238	0	0	TCF4, IRF4, ZNF746, POLR2A, CXXC1, ACVR1, PAF1, PRKCG, POLR2J, MTOR, TGFB1, CXCL10, PAXIP1, SYVN1, DDX39B, RIPK1, PRKCA, KAT5, TFE3, CRX, PKD1, AGT, ERCC3, MYOD1, SP1, BMP2, TH1L, EGFR, TGFBR1, PPARGC1B, ADCYAP1, NR3C1, CNOT7, UBE2N, IGF1, LDB1, ATF7IP, NFIC, TCF3, AKAP5, XRCC6, POLR2C, ARFGAP1, MEOX2, INS, PRKDC, PCNA, RNF8, MAML1, MAVS, TRAF6, HERPUD1, CD40, BRCA1, RUVBL2, DNAJB11, NPAS2, MAPK3…
GO:0031326	regulation of cellular biosynthetic process	3.81989e-07	8.30954e-11	353	1407	1550	8238	0	0	BCL6, BMPR2, CXXC1, ACVR1, CXCL10, GFI1B, DDX39B, MAPK8, KAT5, CRX, ESR2, TRAK1, PKD1, AGT, ERCC3, MYOD1, SP1, BMP2, TH1L, EHMT2, KHDRBS1, ADCYAP1, NR3C1, PYCARD, CBX5, ATF7IP, NFIC, UBE2D3, TCF3, EDN1, ITCH, TGIF1, INS, PRKDC, ZNHIT3, PCNA, MAPK10, MAML1, CD40, BRCA1, NPAS2, LRP6, ARNT, HMGA1, CREBBP, PINX1, BACH1, ATF4, NFYC, XIAP, DRD1, STK36, CDC73, KLF10, GNAI3, GRIN1, MAPKAPK5, USP22, UBE2I…
GO:0000165	MAPK cascade	4.48017e-07	9.74586e-11	105	1407	339	8238	0	0	EGF, MAPK14, KDR, HIPK3, MAPK8IP2, ADRB2, RAPGEF2, TNIK, KIT, CREB1, GHRL, CCR1, ZAK, TGFB1, UBC, CCL5, PTPRJ, DAG1, RIPK1, PRKCA, MAPK8, BMP2, EGFR, TGFBR1, SYK, IL18, ADCYAP1, PYCARD, PLCG1, FLT1, MADD, CCL21, FGF2, FGFR3, IGF1, MAP4K4, HRAS, CRK, MAP4K2, TNIP1, EDN1, ITCH, INS, MAPK10, PAK1, TRAF6, FBXW7, CD40, SLC9A3R1, GPS2, MAPK3, FGFR2, PRKD2, LYN, MAP3K4, RAP2A, PDGFRA, RAF1, CDK1, RGS2, …
GO:0043068	positive regulation of programmed cell death	4.65832e-07	1.01334e-10	93	1407	288	8238	0	0	BCL6, TNFSF10, RAPGEF2, LCK, RNPS1, ZAK, UBC, BNIP3L, TRIM39, CCL5, ABL1, RIPK1, YWHAG, MAPK8, F3, AKT1, SLIT2, AES, AGT, RHOB, ERCC3, TP53, BMP2, CYCS, TGM2, TGFBR1, HIP1, DYNLL2, DCC, APC, PYCARD, VCP, VAV2, CASP8, ITGB1, NLRP1, PNMA1, APPL1, BCL2L1, DDX20, TRAF6, CD40, FBXW7, SLC9A3R1, MAGED1, LYN, ITGB3BP, BAD, PPID, TFAP2B, TNFRSF12A, CASP3, RAC1, TOP2A, SFN, PSEN2, ATF4, GADD45G, SIRT1, SQS…
GO:0033036	macromolecule localization	4.98556e-07	1.08452e-10	234	1407	945	8238	0	0	BCL6, HNRNPA1, ACTN2, ATP6V1G1, RANBP2, APPBP2, RABGEF1, GHRL, RNPS1, PAM16, TGFB1, RYR2, LPL, OLFM2, DDX39B, GET4, ZW10, PRKCA, YWHAG, MAPK8, AKT1, TRAK1, PKD1, ERCC3, PIK3R1, ITPR1, EGFR, RPLP0, TGFBR1, DYNLL2, RPS26, SYK, APC, KHDRBS1, PRKAR1A, ADCYAP1, PYCARD, ZFYVE9, IGF1, PER2, CASP8, GOLGA4, CHMP4B, AKAP5, SNX1, INS, BCL2L1, MDFI, MAVS, SMN1, SLC9A3R1, NUTF2, RUVBL2, STX6, APOA1, LRP6, TOL…
GO:0034645	cellular macromolecule biosynthetic process	5.472e-07	1.19034e-10	416	1407	1888	8238	0	0	BCL6, HIPK3, BMPR2, CXXC1, ACVR1, SNAPC5, RNPS1, CXCL10, GFI1B, IRF9, SYVN1, DDX39B, MAPK8, KAT5, CRX, ESR2, TRAK1, PKD1, AGT, ERCC3, MYOD1, PIGK, SP1, BMP2, TH1L, RPLP0, RPS26, EHMT2, KHDRBS1, AIMP2, ADCYAP1, NR3C1, PYCARD, EEF1A1, CBX5, ATF7IP, NFIC, UBE2D3, TCF3, EEF1G, EDN1, ITCH, TGIF1, INS, PRKDC, ZNHIT3, PCNA, MAPK10, TERT, MAML1, MAX, CD40, BRCA1, NPAS2, LRP6, ARNT, HMGA1, CREBBP, PINX1, …
GO:0009056	catabolic process	5.64776e-07	1.22857e-10	220	1407	877	8238	0	0	PSME3, MMP14, PRKCG, UHRF2, STUB1, FHIT, MTOR, RNPS1, PTTG1, TGFB1, LPL, BNIP3L, TRIM39, NUB1, SYVN1, RIPK1, RBBP6, KAT5, AKT1, PKD1, DCP1A, USP13, TSG101, ODC1, EGFR, SKP1, RPLP0, ARIH2, VCAN, RPS26, APC, GABARAPL2, DCN, CNOT7, GSTM3, UBE2N, IGF1, POLD1, UBE2W, UBE2D3, CASP8, COL4A2, PCBD1, CHMP4B, BIRC2, COL7A1, ITCH, INS, RNF8, DIS3, ACAN, TREX1, UBE2E1, HBB, APTX, ARNT, EXOSC10, ALDOA, TPI1, …
GO:0010942	positive regulation of cell death	6.1191e-07	1.33111e-10	96	1407	302	8238	0	0	BCL6, TNFSF10, ZNF746, RAPGEF2, LCK, RNPS1, ZAK, UBC, BNIP3L, TRIM39, CCL5, ABL1, RIPK1, YWHAG, MAPK8, F3, AKT1, SLIT2, AES, AGT, RHOB, ERCC3, TP53, BMP2, CYCS, TGM2, TGFBR1, HIP1, DYNLL2, DCC, APC, PYCARD, VCP, VAV2, CASP8, ITGB1, NLRP1, PNMA1, APPL1, BCL2L1, DDX20, TRAF6, CD40, FBXW7, SLC9A3R1, MAGED1, HBB, LYN, ITGB3BP, BAD, PPID, TFAP2B, TNFRSF12A, CASP3, RAC1, TOP2A, SFN, PSEN2, ATF4, GADD45…
GO:0006357	regulation of transcription from RNA polymerase II promoter	6.53444e-07	1.42146e-10	204	1407	800	8238	0	0	MAPK14, TCF4, BCL6, BMPR2, ZNF746, ACVR1, PAF1, MAGEA1, TGFB1, CXCL10, PAXIP1, GFI1B, RIPK1, THRA, KAT5, LRP8, TFE3, CRX, ESR2, TRAK1, PKD1, AES, ERCC3, MYOD1, SP1, BMP2, EGFR, PPARGC1B, PRKAR1A, ADCYAP1, NR3C1, IGF1, LDB1, ATF7IP, PER2, NFIC, UBE2D3, TCF3, CRK, EDN1, TFCP2, XRCC6, TGIF1, MEOX2, PCGF2, PRKDC, PCNA, MDFI, MAML1, MAVS, TRAF6, CD40, BRCA1, RUVBL2, RCOR1, NPAS2, MAPK3, PRKD2, LRP6, A…
GO:0023014	signal transduction by phosphorylation	6.57603e-07	1.4305e-10	105	1407	341	8238	0	0	EGF, MAPK14, KDR, HIPK3, MAPK8IP2, ADRB2, RAPGEF2, TNIK, KIT, CREB1, GHRL, CCR1, ZAK, TGFB1, UBC, CCL5, PTPRJ, DAG1, RIPK1, PRKCA, MAPK8, BMP2, EGFR, TGFBR1, SYK, IL18, ADCYAP1, PYCARD, PLCG1, FLT1, MADD, CCL21, FGF2, FGFR3, IGF1, MAP4K4, HRAS, CRK, MAP4K2, TNIP1, EDN1, ITCH, INS, MAPK10, PAK1, TRAF6, FBXW7, CD40, SLC9A3R1, GPS2, MAPK3, FGFR2, PRKD2, LYN, MAP3K4, RAP2A, PDGFRA, RAF1, CDK1, RGS2, …
GO:2001141	regulation of RNA biosynthetic process	8.04329e-07	1.74968e-10	306	1407	1314	8238	0	0	BCL6, BMPR2, CXXC1, ACVR1, CXCL10, GFI1B, DDX39B, MAPK8, KAT5, CRX, ESR2, TRAK1, PKD1, AGT, ERCC3, MYOD1, SP1, BMP2, TH1L, KHDRBS1, ADCYAP1, NR3C1, PYCARD, CBX5, ATF7IP, NFIC, UBE2D3, TCF3, EDN1, ITCH, TGIF1, INS, PRKDC, ZNHIT3, PCNA, MAPK10, MAML1, CD40, BRCA1, NPAS2, LRP6, ARNT, HMGA1, CREBBP, BACH1, ATF4, NFYC, XIAP, STK36, CDC73, KLF10, GRIN1, USP22, UBE2I, SUFU, NR1H2, AURKB, BEX1, CREB3, UB…
GO:0008543	fibroblast growth factor receptor signaling pathway	8.05109e-07	1.75138e-10	54	1407	135	8238	0	0	EGF, PDGFRA, RAF1, CDK1, KIT, PRKCG, SHC1, LCK, CREB1, MTOR, PIK3CA, UBC, PDPK1, PRKCA, ADRBK1, SHCBP1, AKT1, RPS27A, PIK3R1, ITPR1, EGFR, PRKAR1A, EIF2C2, PLCG1, PRKCE, CALM1, SRC, FGFR3, FGF2, CD28, FYN, HRAS, ERBB2, PPP2R1A, ERBB3, NR4A1, PRKACA, MAPK1, CDKN1A, PPP2CA, CTNNB1, YWHAB, PTPN11, NRAS, CAMK4, GRB2, MAPK3, PRKD2, FGFR2, MDM2, PRKAR2A, SPRY2, BAD, GSK3B
GO:0048666	neuron development	8.59055e-07	1.86873e-10	119	1407	404	8238	0	0	S100B, MAPK8IP2, CSNK2B, CNTN1, RAPGEF2, TNIK, NTN1, ACHE, CREB1, GHRL, TRPC3, ARHGDIA, STK24, ABL1, SHANK1, RTN4R, BAIAP2, PLXNB3, MYH9, PLA2G10, LRP8, AKT1, SLIT2, SH3GL2, PTK2, RHOB, PLXNB1, PRMT1, AP2B1, EGFR, DCC, SPTBN2, ADCYAP1, PLCG1, SRC, VAV2, SRF, HRAS, COL4A2, NCK1, VASP, RUNX1, ITGB1, EFNB2, PLXNA2, DLG3, GFRA1, PAK1, AGER, CSNK2A1, RHOG, ITGA5, EFNA4, PTPN11, ACTB, RAB11A, GRB2, MAP…
GO:0034654	nucleobase-containing compound biosynthetic process	1.02204e-06	2.22327e-10	367	1407	1635	8238	0	0	BCL6, HIPK3, BMPR2, CXXC1, ACVR1, SNAPC5, RNPS1, CXCL10, GFI1B, IRF9, DDX39B, MAPK8, KAT5, CRX, ESR2, TRAK1, PKD1, AGT, ERCC3, MYOD1, SP1, BMP2, TH1L, RPLP0, RPS26, KHDRBS1, ADCYAP1, NR3C1, PYCARD, CBX5, ATF7IP, NFIC, UBE2D3, TCF3, EDN1, ITCH, TGIF1, INS, PRKDC, ZNHIT3, PCNA, MAPK10, MAML1, MAX, CD40, BRCA1, NPAS2, LRP6, ARNT, HMGA1, CREBBP, PINX1, BACH1, ATF4, NFYC, TRIM29, SRSF2, XIAP, DRD1, PA…
GO:0002253	activation of immune response	1.07369e-06	2.33564e-10	93	1407	292	8238	0	0	MAPK14, MYD88, IKBKE, HLA-DRA, CTSB, LCK, CREB1, UBC, C1S, PTPRJ, ABL1, RIPK1, BAIAP2, MAPK8, ARPC3, TLR2, PTK2, PIK3R1, ITPR1, LAT, SYK, CD79A, PYCARD, PLCG1, CD3E, SRC, UBE2N, VAV2, UBE2D3, CASP8, CRK, TNIP1, NCK1, VASP, BIRC2, LGALS3, ITCH, IRAK4, MAPK10, PAK1, MAVS, TRAF6, C9, ACTB, RBCK1, GRB2, MAPK3, PRKCH, PRKD2, LYN, C2, ARPC4, UBE2D2, SIN3A, CDK1, RAC1, NFATC2, GRAP2, XIAP, CTSL1, PIK3CA…
GO:0050793	regulation of developmental process	1.07734e-06	2.34357e-10	186	1407	717	8238	0	0	MAPK14, TCF4, KDR, BMPR2, TNIK, ACVR1, PAF1, GHRL, CCR1, TGFB1, LPL, PAXIP1, STK24, RIPK1, PRKCA, YWHAG, BAIAP2, RNH1, LRP8, AKT1, SLIT2, AGT, RHOB, CCDC85B, MYOD1, PLXNB1, PTBP1, BMP2, TGFBR1, FLT1, AXL, CCL7, FGFR3, IGF1, LDB1, PER2, KRIT1, CASP8, TCF3, EDN1, COL4A2, BIRC2, INS, MAML1, TRAF6, CDC42EP2, BRCA1, APOA1, PRKD2, LRP6, LYN, ARNT, HMGA1, APP, ALDOA, RAF1, SFN, MAPT, CDC73, PRKCB, CFL1,…
GO:0019438	aromatic compound biosynthetic process	1.12596e-06	2.44933e-10	370	1407	1652	8238	0	0	BCL6, HIPK3, BMPR2, CXXC1, ACVR1, SNAPC5, RNPS1, CXCL10, GFI1B, IRF9, DDX39B, MAPK8, KAT5, CRX, ESR2, TRAK1, PKD1, AGT, ERCC3, MYOD1, SP1, BMP2, TH1L, RPLP0, RPS26, KHDRBS1, ADCYAP1, NR3C1, PYCARD, CBX5, ATF7IP, NFIC, UBE2D3, TCF3, EDN1, ITCH, TGIF1, INS, PRKDC, ZNHIT3, PCNA, MAPK10, MAML1, MAX, CD40, BRCA1, NPAS2, LRP6, ARNT, HMGA1, CREBBP, PINX1, BACH1, ATF4, NFYC, TRIM29, SRSF2, XIAP, DRD1, PA…
GO:0032774	RNA biosynthetic process	1.15994e-06	2.52325e-10	346	1407	1526	8238	0	0	BCL6, HIPK3, BMPR2, CXXC1, ACVR1, SNAPC5, RNPS1, CXCL10, GFI1B, IRF9, DDX39B, MAPK8, KAT5, CRX, ESR2, TRAK1, PKD1, AGT, ERCC3, MYOD1, SP1, BMP2, TH1L, RPLP0, RPS26, KHDRBS1, ADCYAP1, NR3C1, PYCARD, CBX5, ATF7IP, NFIC, UBE2D3, TCF3, EDN1, ITCH, TGIF1, INS, PRKDC, ZNHIT3, PCNA, MAPK10, MAML1, MAX, CD40, BRCA1, NPAS2, LRP6, ARNT, HMGA1, CREBBP, BACH1, ATF4, NFYC, TRIM29, SRSF2, XIAP, PAX5, STK36, CD…
GO:0010628	positive regulation of gene expression	1.17863e-06	2.56392e-10	190	1407	737	8238	0	0	TCF4, IRF4, ZNF746, POLR2A, CXXC1, ACVR1, PAF1, POLR2J, MTOR, TGFB1, CXCL10, PAXIP1, DDX39B, RIPK1, MAPK8, KAT5, TFE3, CRX, PKD1, AGT, ERCC3, MYOD1, SP1, BMP2, TH1L, EGFR, TGFBR1, PPARGC1B, KHDRBS1, ADCYAP1, NR3C1, CNOT7, IGF1, LDB1, ATF7IP, NFIC, TCF3, XRCC6, POLR2C, MEOX2, PRKDC, MAML1, MAVS, TRAF6, CD40, BRCA1, RUVBL2, NPAS2, MAPK3, PRKD2, LRP6, ARNT, HDAC1, HMGA1, CREBBP, ATF4, PIP, CDC73, IN…
GO:0043408	regulation of MAPK cascade	1.18593e-06	2.57978e-10	95	1407	301	8238	0	0	EGF, MAPK14, KDR, HIPK3, MAPK8IP2, ADRB2, RAPGEF2, TNIK, KIT, GHRL, CCR1, ZAK, TGFB1, UBC, PTPRJ, DAG1, RIPK1, PRKCA, BMP2, EGFR, TGFBR1, SYK, ADCYAP1, PYCARD, PLCG1, FLT1, MADD, CCL21, FGF2, FGFR3, IGF1, MAP4K4, HRAS, CRK, MAP4K2, TNIP1, EDN1, ITCH, INS, MAPK10, PAK1, TRAF6, FBXW7, CD40, SLC9A3R1, GPS2, MAPK3, FGFR2, PRKD2, LYN, MAP3K4, RAP2A, PDGFRA, RAF1, CDK1, RGS2, SHC1, EZH2, GADD45G, TPD52…
GO:0061564	axon development	1.24051e-06	2.69852e-10	90	1407	280	8238	0	0	S100B, CSNK2B, CNTN1, NTN1, ACHE, CREB1, TRPC3, ARHGDIA, STK24, ABL1, RTN4R, BAIAP2, PLXNB3, MYH9, PLA2G10, SLIT2, SH3GL2, PTK2, RHOB, PLXNB1, EGFR, AP2B1, DCC, SPTBN2, PLCG1, SRC, VAV2, HRAS, COL4A2, NCK1, VASP, ITGB1, EFNB2, PLXNA2, DLG3, GFRA1, PAK1, CSNK2A1, RHOG, ITGA5, EFNA4, PTPN11, ACTB, GRB2, MAPK3, FGFR2, L1CAM, APP, PAFAH1B1, RAF1, CDK1, RAC1, PARD6B, MAPT, EPHA4, TRPC1, COL5A1, TUBB3,…
GO:0048699	generation of neurons	1.28586e-06	2.79718e-10	139	1407	497	8238	0	0	S100B, TCF4, MAPK8IP2, TNIK, NTN1, GHRL, STK24, YWHAG, BAIAP2, LRP8, AKT1, SLIT2, SH3GL2, RHOB, ERCC3, PLXNB1, BMP2, AP2B1, EGFR, TGFBR1, ADCYAP1, LDB1, PER2, VAV2, TCF3, COL4A2, VASP, GFRA1, PAK1, PTPN11, GRB2, MAPK3, LYN, APP, PAFAH1B1, RAF1, MAPT, DRD1, TUBB3, USP9X, EZR, CFL1, ANK1, MARK2, NPY, PACSIN1, CDC42, SOD1, DRD2, ERBB2, PICK1, ACTG1, MAPK1, NEDD4, ROBO2, CCK, SEMA7A, CRMP1, NRAS, EPH…
GO:0007409	axonogenesis	1.29808e-06	2.82377e-10	89	1407	276	8238	0	0	S100B, CSNK2B, CNTN1, NTN1, ACHE, CREB1, TRPC3, ARHGDIA, ABL1, RTN4R, BAIAP2, PLXNB3, MYH9, PLA2G10, SLIT2, SH3GL2, PTK2, RHOB, PLXNB1, EGFR, AP2B1, DCC, SPTBN2, PLCG1, SRC, VAV2, HRAS, COL4A2, NCK1, VASP, ITGB1, EFNB2, PLXNA2, DLG3, GFRA1, PAK1, CSNK2A1, RHOG, ITGA5, EFNA4, PTPN11, ACTB, GRB2, MAPK3, FGFR2, L1CAM, APP, PAFAH1B1, RAF1, CDK1, RAC1, PARD6B, MAPT, EPHA4, TRPC1, COL5A1, TUBB3, DLG4, …
GO:0044248	cellular catabolic process	1.49266e-06	3.24703e-10	196	1407	768	8238	0	0	PSME3, UHRF2, STUB1, FHIT, MTOR, RNPS1, PTTG1, TGFB1, LPL, BNIP3L, TRIM39, NUB1, SYVN1, RIPK1, RBBP6, KAT5, AKT1, PKD1, DCP1A, USP13, TSG101, SKP1, RPLP0, ARIH2, VCAN, RPS26, APC, GABARAPL2, DCN, CNOT7, GSTM3, UBE2N, IGF1, POLD1, UBE2W, UBE2D3, CASP8, PCBD1, CHMP4B, BIRC2, ITCH, INS, RNF8, DIS3, ACAN, TREX1, UBE2E1, HBB, APTX, ARNT, EXOSC10, DDB1, KPNA1, UBE2K, MAPT, RPLP1, PSME1, LSM7, BAG6, UBQ…
GO:0031175	neuron projection development	1.4988e-06	3.2604e-10	114	1407	385	8238	0	0	S100B, MAPK8IP2, CSNK2B, CNTN1, RAPGEF2, TNIK, NTN1, ACHE, CREB1, GHRL, TRPC3, ARHGDIA, STK24, ABL1, SHANK1, RTN4R, BAIAP2, PLXNB3, MYH9, PLA2G10, LRP8, AKT1, SLIT2, SH3GL2, PTK2, RHOB, PLXNB1, PRMT1, EGFR, AP2B1, DCC, SPTBN2, ADCYAP1, PLCG1, SRC, VAV2, HRAS, COL4A2, NCK1, VASP, ITGB1, EFNB2, PLXNA2, DLG3, GFRA1, PAK1, AGER, CSNK2A1, RHOG, ITGA5, EFNA4, PTPN11, ACTB, RAB11A, GRB2, MAPK3, FGFR2, L…
GO:1901698	response to nitrogen compound	1.53052e-06	3.32938e-10	94	1407	298	8238	0	0	RAPGEF2, ATP6V1G1, PRKCG, CREB1, GHRL, MTOR, TRPC3, RYR2, ABL1, SLC3A2, PRLR, BAIAP2, EIF4E, AKT1, SLIT2, PTK2, PIK3R1, PRKAR1A, EIF2C2, GSTM3, FGF2, FGFR3, PDK2, HRAS, CRK, NLRP1, EIF4EBP1, INS, PRKDC, APPL1, MAVS, SNIP1, RYR1, GNB4, PTPN11, BRCA1, GRB2, STAT1, MAPK3, FGFR2, LYN, PRKAR2A, SH3BP4, GNB1, RAD51, BAD, PRKAB1, RAF1, CDK1, EPB49, EIF2B2, SHC1, SIRT1, DRD1, PIK3CA, RRAGB, DROSHA, PDPK1…
GO:0016477	cell migration	1.57757e-06	3.43175e-10	135	1407	480	8238	0	0	CXCR1, KDR, BMPR2, MMP14, LCK, CCR1, CCL20, TGFB1, CXCL10, PTPRJ, STK24, SLC3A2, PRKCA, AKT1, SLIT2, AGT, PIK3R1, BMP2, EGFR, TGFBR1, PARVA, SYK, APC, PYCARD, FLT1, CCL7, IGF1, KRIT1, EDN1, NR4A1, INS, PTPN11, GRB2, FN1, PRKD2, LYN, ITGAL, PAFAH1B1, ADAM15, DRD1, PIK3CA, PDPK1, USP9X, RAB1A, CCR5, MARK2, CD47, TEK, F10, HSPA5, PRKCE, PDCD6, DRD2, LAMA5, CREB3, PROS1, IGFBP3, SH3KBP1, PRPF40A, DPP…
GO:0006355	regulation of transcription, DNA-templated	1.75406e-06	3.81566e-10	297	1407	1276	8238	0	0	BCL6, BMPR2, CXXC1, ACVR1, CXCL10, GFI1B, DDX39B, MAPK8, KAT5, CRX, ESR2, TRAK1, PKD1, AGT, ERCC3, MYOD1, SP1, BMP2, KHDRBS1, ADCYAP1, NR3C1, PYCARD, CBX5, ATF7IP, NFIC, UBE2D3, TCF3, EDN1, ITCH, TGIF1, INS, PRKDC, ZNHIT3, PCNA, MAPK10, MAML1, CD40, BRCA1, NPAS2, LRP6, ARNT, HMGA1, CREBBP, BACH1, ATF4, NFYC, XIAP, STK36, CDC73, KLF10, GRIN1, USP22, UBE2I, SUFU, NR1H2, AURKB, BEX1, CREB3, UBE2O, R…
GO:1903506	regulation of nucleic acid-templated transcription	1.75406e-06	3.81566e-10	297	1407	1276	8238	0	0	BCL6, BMPR2, CXXC1, ACVR1, CXCL10, GFI1B, DDX39B, MAPK8, KAT5, CRX, ESR2, TRAK1, PKD1, AGT, ERCC3, MYOD1, SP1, BMP2, KHDRBS1, ADCYAP1, NR3C1, PYCARD, CBX5, ATF7IP, NFIC, UBE2D3, TCF3, EDN1, ITCH, TGIF1, INS, PRKDC, ZNHIT3, PCNA, MAPK10, MAML1, CD40, BRCA1, NPAS2, LRP6, ARNT, HMGA1, CREBBP, BACH1, ATF4, NFYC, XIAP, STK36, CDC73, KLF10, GRIN1, USP22, UBE2I, SUFU, NR1H2, AURKB, BEX1, CREB3, UBE2O, R…
GO:0018130	heterocycle biosynthetic process	1.90104e-06	4.13539e-10	369	1407	1653	8238	0	0	BCL6, HIPK3, BMPR2, CXXC1, ACVR1, SNAPC5, RNPS1, CXCL10, GFI1B, IRF9, DDX39B, MAPK8, KAT5, CRX, ESR2, TRAK1, PKD1, AGT, ERCC3, MYOD1, SP1, BMP2, TH1L, RPLP0, RPS26, KHDRBS1, ADCYAP1, NR3C1, PYCARD, CBX5, ATF7IP, NFIC, UBE2D3, TCF3, EDN1, ITCH, TGIF1, INS, PRKDC, ZNHIT3, PCNA, MAPK10, MAML1, MAX, CD40, BRCA1, NPAS2, LRP6, ARNT, HMGA1, CREBBP, PINX1, BACH1, ATF4, NFYC, TRIM29, SRSF2, XIAP, DRD1, PA…
GO:1901699	cellular response to nitrogen compound	1.90349e-06	4.14071e-10	85	1407	261	8238	0	0	RAPGEF2, ATP6V1G1, GHRL, MTOR, RYR2, ABL1, PRLR, BAIAP2, EIF4E, AKT1, SLIT2, PTK2, PIK3R1, PRKAR1A, EIF2C2, FGFR3, FGF2, PDK2, HRAS, CRK, EIF4EBP1, INS, PRKDC, APPL1, MAVS, SNIP1, RYR1, GNB4, PTPN11, BRCA1, GRB2, STAT1, MAPK3, FGFR2, LYN, PRKAR2A, SH3BP4, GNB1, RAD51, BAD, PRKAB1, CDK1, RAF1, EPB49, SHC1, SIRT1, DRD1, PIK3CA, RRAGB, DROSHA, PDPK1, NFKB1, KCNQ1, PRKCB, PTPN6, SMAD3, KAT2B, STAT5A,…
GO:0009059	macromolecule biosynthetic process	1.941e-06	4.22232e-10	424	1407	1947	8238	0	0	BCL6, HIPK3, BMPR2, CXXC1, ACVR1, SNAPC5, RNPS1, CXCL10, GFI1B, IRF9, SYVN1, DDX39B, MAPK8, KAT5, CRX, ESR2, TRAK1, PKD1, AGT, ERCC3, MYOD1, PIGK, SP1, BMP2, TH1L, RPLP0, RPS26, EHMT2, KHDRBS1, AIMP2, ADCYAP1, NR3C1, PYCARD, EEF1A1, CBX5, ATF7IP, NFIC, UBE2D3, TCF3, EEF1G, EDN1, ITCH, TGIF1, INS, PRKDC, ZNHIT3, PCNA, MAPK10, TERT, MAML1, MAX, CD40, BRCA1, NPAS2, ACAN, LRP6, ARNT, HMGA1, CREBBP, P…
GO:0030030	cell projection organization	2.01934e-06	4.39274e-10	139	1407	500	8238	0	0	S100B, TRAF3IP1, ACTN2, MAPK8IP2, TNIK, NTN1, GHRL, STK24, ARF1, BAIAP2, LRP8, AKT1, SLIT2, SH3GL2, RHOB, PLXNB1, AP2B1, EGFR, PARVA, CLUAP1, APC, ADCYAP1, VAV2, COL4A2, VASP, FBF1, GFRA1, PAK1, CDC42EP2, SLC9A3R1, PTPN11, GRB2, MAPK3, LYN, APP, PAFAH1B1, RAF1, MAPT, STK36, TUBB3, USP9X, EZR, CFL1, ANK1, MARK2, NPY, PACSIN1, CDC42, SOD1, DRD2, ERBB2, PICK1, ACTG1, MAPK1, NEDD4, ROBO2, CCK, SEMA7A…
GO:0030163	protein catabolic process	2.02091e-06	4.39615e-10	110	1407	369	8238	0	0	PSMD2, PSME3, PRKCG, UHRF2, STUB1, CTSB, UBE2C, FHIT, MTOR, PTTG1, VIP, UBC, BNIP3L, TRIM39, SUMO1, MTA1, NUB1, SYVN1, RIPK1, RBBP6, KAT5, RB1, BUB1B, SUMO2, PKD1, PTK2, SPOP, TSG101, ODC1, SKP1, EGFR, ARIH2, APC, UCHL3, GABARAPL2, VCP, SMURF2, UBE2W, UBE2D3, CASP8, SMAD7, SMURF1, LRSAM1, BIRC2, CUL1, ITCH, CUL3, INS, RNF8, CSNK1E, FBXW7, CSNK2A1, PSMD14, RBCK1, UBE2E1, MAD2L2, UBE2D2, RNF11, CDK…
GO:0044271	cellular nitrogen compound biosynthetic process	2.20593e-06	4.79862e-10	373	1407	1676	8238	0	0	BCL6, HIPK3, BMPR2, CXXC1, ACVR1, SNAPC5, RNPS1, CXCL10, GFI1B, IRF9, DDX39B, MAPK8, KAT5, CRX, ESR2, TRAK1, PKD1, AGT, ERCC3, MYOD1, SP1, BMP2, ODC1, TH1L, RPLP0, RPS26, KHDRBS1, ADCYAP1, NR3C1, PYCARD, CBX5, ATF7IP, NFIC, UBE2D3, TCF3, EDN1, ITCH, TGIF1, INS, PRKDC, ZNHIT3, PCNA, MAPK10, MAML1, MAX, CD40, BRCA1, NPAS2, LRP6, ARNT, HMGA1, CREBBP, PINX1, BACH1, ATF4, NFYC, TRIM29, SRSF2, XIAP, DR…
GO:2000112	regulation of cellular macromolecule biosynthetic process	2.33005e-06	5.06862e-10	324	1407	1419	8238	0	0	BCL6, BMPR2, CXXC1, ACVR1, CXCL10, GFI1B, DDX39B, MAPK8, KAT5, CRX, ESR2, TRAK1, PKD1, AGT, ERCC3, MYOD1, SP1, BMP2, EHMT2, KHDRBS1, ADCYAP1, NR3C1, PYCARD, CBX5, ATF7IP, NFIC, UBE2D3, TCF3, EDN1, ITCH, TGIF1, INS, PRKDC, ZNHIT3, PCNA, MAPK10, MAML1, CD40, BRCA1, NPAS2, LRP6, ARNT, HMGA1, CREBBP, PINX1, BACH1, ATF4, NFYC, XIAP, STK36, CDC73, KLF10, GRIN1, MAPKAPK5, USP22, UBE2I, RPS6KB1, SUFU, MU…
GO:0038095	Fc-epsilon receptor signaling pathway	2.47338e-06	5.38041e-10	56	1407	146	8238	0	0	EGF, PDGFRA, RAF1, CDK1, RAC1, NFATC2, KIT, SHC1, PPP3CA, LCK, CREB1, GRAP2, MTOR, PIK3CA, UBC, PDPK1, NFKB1, MAPK8, AKT1, RPS27A, PIK3R1, ITPR1, EGFR, LAT, SYK, EIF2C2, PLCG1, CALM1, FGFR3, FGF2, UBE2N, CD28, VAV2, BTK, FYN, HRAS, ERBB2, RELA, ERBB3, NR4A1, MAPK1, MAPK10, CDKN1A, JUN, PAK1, TRAF6, YWHAB, PTPN11, NRAS, GRB2, MAPK3, FGFR2, MDM2, LYN, BAD, GSK3B
GO:0010556	regulation of macromolecule biosynthetic process	2.55829e-06	5.56513e-10	337	1407	1488	8238	0	0	BCL6, BMPR2, CXXC1, ACVR1, CXCL10, GFI1B, DDX39B, MAPK8, KAT5, CRX, ESR2, TRAK1, PKD1, AGT, ERCC3, MYOD1, SP1, BMP2, TH1L, EHMT2, KHDRBS1, ADCYAP1, NR3C1, PYCARD, CBX5, ATF7IP, NFIC, UBE2D3, TCF3, EDN1, ITCH, TGIF1, INS, PRKDC, ZNHIT3, PCNA, MAPK10, MAML1, CD40, BRCA1, NPAS2, LRP6, ARNT, HMGA1, CREBBP, PINX1, BACH1, ATF4, NFYC, XIAP, STK36, CDC73, KLF10, GRIN1, MAPKAPK5, USP22, UBE2I, RPS6KB1, SU…
GO:1901362	organic cyclic compound biosynthetic process	2.5975e-06	5.65043e-10	373	1407	1678	8238	0	0	BCL6, HIPK3, BMPR2, CXXC1, ACVR1, SNAPC5, RNPS1, CXCL10, GFI1B, FDFT1, IRF9, DDX39B, MAPK8, KAT5, CRX, ESR2, TRAK1, PKD1, AGT, ERCC3, MYOD1, SP1, BMP2, TH1L, RPLP0, RPS26, KHDRBS1, ADCYAP1, NR3C1, PYCARD, CBX5, ATF7IP, NFIC, UBE2D3, TCF3, EDN1, ITCH, TGIF1, INS, PRKDC, ZNHIT3, PCNA, MAPK10, MAML1, MAX, CD40, BRCA1, NPAS2, LRP6, ARNT, HMGA1, CREBBP, PINX1, BACH1, ATF4, NFYC, TRIM29, SRSF2, XIAP, D…
GO:0002429	immune response-activating cell surface receptor signaling pathway	2.63455e-06	5.73103e-10	57	1407	150	8238	0	0	RAC1, NFATC2, HLA-DRA, LCK, GRAP2, PIK3CA, UBC, PDPK1, PTPRJ, NFKB1, ABL1, PRKCB, BAIAP2, CFL1, ARPC3, RPS27A, PTK2, PIK3R1, ITPR1, LAT, SYK, CSK, CD79A, CD3E, PLCG1, PRKCE, CDC42, SRC, UBE2N, VAV2, BTK, FYN, CRK, CD247, RELA, RIPK2, SPG21, NCK1, VASP, LGALS3, ACTG1, HSP90AA1, MAPK1, PAK1, TRAF6, PLSCR1, NCKAP1, ACTB, RBCK1, GRB2, MAPK3, PRKCH, PRKD2, ENAH, HLA-DQA1, LYN, ARPC4
GO:0022610	biological adhesion	2.64863e-06	5.76166e-10	136	1407	488	8238	0	0	IRF4, KDR, ACTN2, TNFRSF14, HLA-DRA, LCK, MTOR, CCR1, TGFB1, PTPRJ, CLDN1, PRKCA, TFE3, AKT1, PKD1, CD93, RHOB, PIK3R1, PLXNB1, BMP2, EGFR, TGM2, LAT, PARVA, SYK, PYCARD, CD3E, IGF1, CD28, CLSTN1, CASP8, INS, PAK1, TRAF6, PTPN11, GRB2, HBB, APOA1, FN1, PRKD2, LYN, ITGAL, ADAM15, PPP3CA, RAG1, PIK3CA, PDPK1, EZR, PRKG1, CD47, APBA1, TEK, CDC42, CD81, LAMA5, TNFRSF4, CD247, ERBB2, ITGB4, ACTG1, IGF…
GO:0051254	positive regulation of RNA metabolic process	2.80626e-06	6.10454e-10	174	1407	667	8238	0	0	TCF4, IRF4, ZNF746, POLR2A, CXXC1, ACVR1, PAF1, POLR2J, MTOR, TGFB1, CXCL10, PAXIP1, DDX39B, RIPK1, KAT5, TFE3, CRX, PKD1, AGT, ERCC3, MYOD1, SP1, BMP2, TH1L, EGFR, TGFBR1, PPARGC1B, ADCYAP1, NR3C1, CNOT7, IGF1, ATF7IP, LDB1, NFIC, TCF3, XRCC6, POLR2C, MEOX2, PRKDC, MAML1, MAVS, TRAF6, CD40, BRCA1, RUVBL2, NPAS2, MAPK3, PRKD2, LRP6, ARNT, HDAC1, HMGA1, CREBBP, TOP2A, ATF4, CDC73, INSIG1, HOXA5, S…
GO:0007155	cell adhesion	2.89795e-06	6.304e-10	135	1407	484	8238	0	0	IRF4, KDR, ACTN2, TNFRSF14, HLA-DRA, LCK, MTOR, CCR1, TGFB1, PTPRJ, CLDN1, PRKCA, TFE3, AKT1, PKD1, CD93, RHOB, PIK3R1, PLXNB1, BMP2, TGM2, EGFR, LAT, PARVA, SYK, PYCARD, CD3E, IGF1, CD28, CLSTN1, CASP8, INS, PAK1, TRAF6, PTPN11, GRB2, HBB, APOA1, FN1, PRKD2, LYN, ITGAL, ADAM15, PPP3CA, RAG1, PIK3CA, PDPK1, EZR, PRKG1, CD47, APBA1, TEK, CDC42, LAMA5, TNFRSF4, CD247, ERBB2, ITGB4, ACTG1, IGF2, ROB…
GO:1902531	regulation of intracellular signal transduction	2.92833e-06	6.37008e-10	202	1407	803	8238	0	0	MAPK14, S100B, MYD88, KDR, HIPK3, IKBKE, TNFSF10, MAPK8IP2, TNIK, RABGEF1, LCK, GHRL, CCR1, ZAK, TGFB1, CXCL10, PTPRJ, RIPK1, PRKCA, SLIT2, UBQLN1, AGT, RHOB, PLXNB1, BMP2, ITPR1, ADAP1, EGFR, TGFBR1, SYK, ADCYAP1, PYCARD, FLT1, MADD, UBE2N, FGFR3, IGF1, VAV2, MAP4K4, CASP8, CRK, MAP4K2, EDN1, AKAP5, BIRC2, ITCH, ARFGAP1, INS, IRAK4, MAPK10, BCL2L1, PAK1, MAVS, TRAF6, CDC42EP2, TRAF3IP2, CD40, SL…
GO:1901575	organic substance catabolic process	3.31868e-06	7.21922e-10	194	1407	765	8238	0	0	PSME3, PRKCG, UHRF2, STUB1, FHIT, MTOR, RNPS1, PTTG1, TGFB1, LPL, BNIP3L, TRIM39, NUB1, SYVN1, RIPK1, RBBP6, KAT5, AKT1, PKD1, DCP1A, TSG101, ODC1, EGFR, SKP1, RPLP0, ARIH2, VCAN, RPS26, APC, GABARAPL2, DCN, CNOT7, UBE2N, IGF1, POLD1, UBE2W, UBE2D3, CASP8, PCBD1, BIRC2, ITCH, INS, RNF8, DIS3, ACAN, TREX1, UBE2E1, APTX, ARNT, EXOSC10, ALDOA, TPI1, DDB1, KPNA1, UBE2K, RPLP1, PSME1, LSM7, BAG6, UBQL…
GO:0044249	cellular biosynthetic process	3.91552e-06	8.51755e-10	470	1407	2206	8238	0	0	BCL6, HIPK3, BMPR2, CXXC1, ACVR1, SNAPC5, RNPS1, CXCL10, GFI1B, IRF9, SYVN1, DDX39B, MAPK8, KAT5, CRX, ESR2, TRAK1, PKD1, AGT, ERCC3, PIK3R1, MYOD1, PIGK, SP1, BMP2, ODC1, TH1L, RPLP0, RPS26, EHMT2, KHDRBS1, AIMP2, ADCYAP1, NR3C1, PYCARD, EEF1A1, CBX5, ATF7IP, NFIC, UBE2D3, TCF3, EEF1G, EDN1, ITCH, HMGCL, TGIF1, INS, PRKDC, ZNHIT3, PCNA, MAPK10, TERT, MAML1, MAX, CD40, BRCA1, NPAS2, ACAN, APOA1, …
GO:0007411	axon guidance	4.10678e-06	8.93361e-10	75	1407	223	8238	0	0	CSNK2B, CNTN1, NTN1, CREB1, TRPC3, ABL1, PLXNB3, MYH9, PLA2G10, SLIT2, SH3GL2, PTK2, RHOB, PLXNB1, EGFR, AP2B1, DCC, SPTBN2, PLCG1, SRC, VAV2, HRAS, COL4A2, NCK1, VASP, ITGB1, EFNB2, PLXNA2, DLG3, GFRA1, PAK1, RHOG, ITGA5, CSNK2A1, EFNA4, PTPN11, ACTB, GRB2, MAPK3, L1CAM, APP, CDK1, RAF1, RAC1, EPHA4, TRPC1, COL5A1, TUBB3, DLG4, NRXN1, CFL1, EZR, ANK1, ITGAV, FEZ1, SIAH1, NRP1, CDC42, FYN, ERBB2,…
GO:0097485	neuron projection guidance	4.10678e-06	8.93361e-10	75	1407	223	8238	0	0	CSNK2B, CNTN1, NTN1, CREB1, TRPC3, ABL1, PLXNB3, MYH9, PLA2G10, SLIT2, SH3GL2, PTK2, RHOB, PLXNB1, EGFR, AP2B1, DCC, SPTBN2, PLCG1, SRC, VAV2, HRAS, COL4A2, NCK1, VASP, ITGB1, EFNB2, PLXNA2, DLG3, GFRA1, PAK1, RHOG, ITGA5, CSNK2A1, EFNA4, PTPN11, ACTB, GRB2, MAPK3, L1CAM, APP, CDK1, RAF1, RAC1, EPHA4, TRPC1, COL5A1, TUBB3, DLG4, NRXN1, CFL1, EZR, ANK1, ITGAV, FEZ1, SIAH1, NRP1, CDC42, FYN, ERBB2,…
GO:1901701	cellular response to oxygen-containing compound	4.72235e-06	1.02727e-09	108	1407	365	8238	0	0	MAPK14, RAPGEF2, ATP6V1G1, PAF1, TESC, GHRL, MTOR, TGFB1, RYR2, CXCL10, CCL5, ABL1, RARA, PRLR, PRKCA, BAIAP2, MAPK8, KAT5, EIF4E, AKT1, SLIT2, TLR2, PTK2, RHOB, PIK3R1, MYOD1, EGFR, IL18, PRKAR1A, PYCARD, AXL, SRC, FGF2, FGFR3, PDK2, HRAS, CRK, EIF4EBP1, INS, PRKDC, APPL1, VDR, TRAF6, GNB4, PTPN11, BRCA1, RUVBL2, GRB2, STAT1, MAPK3, FGFR2, LRP6, LYN, PRKAR2A, SH3BP4, GNB1, RAD51, PRKAB1, RAF1, C…
GO:0061024	membrane organization	4.81931e-06	1.04836e-09	131	1407	469	8238	0	0	STX11, RANBP2, RABGEF1, SNAP23, BNIP3L, TRDN, NUP93, ARF1, GET4, YWHAG, MAPK8, AKT1, SH3GL2, PIK3R1, TSG101, EGFR, RPLP0, DYNLL2, RPS26, VAMP7, CASP8, GOLGA4, COPA, CHMP4B, ARFGAP1, COPG, BCL2L1, EPS15, RAB3A, STX6, ITGAL, VPS4A, AP1G1, SFN, RPLP1, PEX5, BAG6, PDPK1, YWHAZ, INSIG1, SNAP29, RPS27, RAB1A, AP1M1, EMD, ANK1, KLHL12, CCNB1, PLK1, EXOC4, STX4, PACSIN1, MUSK, SOD1, VAMP2, EXOC2, PICK1, …
GO:0031328	positive regulation of cellular biosynthetic process	4.89962e-06	1.06583e-09	197	1407	783	8238	0	0	TCF4, IRF4, ZNF746, POLR2A, CXXC1, ACVR1, PAF1, POLR2J, MTOR, TGFB1, CXCL10, PAXIP1, DDX39B, RIPK1, PRKCA, KAT5, AKT1, TFE3, CRX, PKD1, AGT, ERCC3, MYOD1, SP1, BMP2, TH1L, EGFR, TGFBR1, PPARGC1B, KHDRBS1, ADCYAP1, NR3C1, IGF1, LDB1, ATF7IP, CD28, NFIC, TCF3, EDN1, AKAP5, XRCC6, POLR2C, MEOX2, INS, PRKDC, MAML1, MAVS, TRAF6, CD40, BRCA1, RUVBL2, NPAS2, MAPK3, PRKD2, LRP6, ARNT, HDAC1, HMGA1, CREBB…
GO:0097190	apoptotic signaling pathway	5.13347e-06	1.1167e-09	102	1407	339	8238	0	0	PSME3, IKBKE, TNFSF10, PEA15, ACVR1, LCK, FHIT, TGFB1, UBC, BNIP3L, TRIM39, STK24, ABL1, EP300, RIPK1, PRKCA, YWHAG, MAPK8, AKT1, UBQLN1, AGT, TP53, ITPR1, CYCS, TGFBR1, MUC1, HIP1, DYNLL2, P4HB, PYCARD, MADD, SRC, FGFR3, IGF1, VAV2, PDK2, CASP8, CUL1, LGALS3, CUL3, CDKN1A, BCL2L1, TERT, TRAF6, FBXW7, SLC9A3R1, BRCA1, MAGED1, LYN, ITGB3BP, ACVR1B, BAD, SRGN, TNFRSF12A, CASP3, RAC1, AR, SFN, PSEN2…
GO:0032101	regulation of response to external stimulus	5.16967e-06	1.12457e-09	90	1407	287	8238	0	0	PLG, MYD88, KDR, LCK, PLAUR, GHRL, CCR1, TGFB1, CCL5, FNTA, MTA1, STK24, ARF1, PRKCA, F3, GNB5, SLIT2, TLR2, AGT, AP2B1, SYK, IL18, CCL21, CALM1, CCL7, FGF2, CD28, VAV2, TNIP1, NMT2, EDN1, CHMP4B, BIRC2, NLRP1, ITCH, EFNB2, INS, CASK, MAVS, C9, APOA1, PRKD2, PLAT, LYN, C2, RHO, GNB1, PDGFRA, SIN3A, EPB49, RAC1, AP1G1, SIRT1, TNFRSF1A, EPHA4, XIAP, DRD1, SQSTM1, SUPT5H, MAPK13, CXCL13, CASP1, AP1M…
GO:1901576	organic substance biosynthetic process	5.28351e-06	1.14934e-09	476	1407	2243	8238	0	0	BCL6, HIPK3, BMPR2, CXXC1, ACVR1, SNAPC5, RNPS1, CXCL10, GFI1B, FDFT1, IRF9, SYVN1, DDX39B, MAPK8, KAT5, CRX, ESR2, TRAK1, PKD1, AGT, ERCC3, PIK3R1, MYOD1, PIGK, SP1, BMP2, ODC1, TH1L, RPLP0, RPS26, EHMT2, KHDRBS1, AIMP2, ADCYAP1, NR3C1, PYCARD, EEF1A1, CBX5, ATF7IP, NFIC, UBE2D3, TCF3, EEF1G, EDN1, ITCH, HMGCL, TGIF1, INS, PRKDC, ZNHIT3, PCNA, MAPK10, TERT, MAML1, MAX, CD40, BRCA1, NPAS2, ACAN, …
GO:0051049	regulation of transport	5.34901e-06	1.16359e-09	161	1407	610	8238	0	0	ACTN2, MAPK8IP2, RANBP2, GHRL, CCR1, TGFB1, RYR2, CXCL10, TRDN, NUP93, ARF1, RIPK1, PRKCA, YWHAG, MAPK8, AKT1, PKD1, PIK3R1, ITPR1, EGFR, TGFBR1, DYNLL2, SYK, KHDRBS1, PRKAR1A, PYCARD, IGF1, PER2, CASP8, EDN1, AKAP5, INS, MDFI, TNK2, MAVS, SMN1, RAB3A, PTPN11, MAPK3, APOA1, LYN, C2, HOMER1, PPID, AP1G1, KPNA1, SFN, DRD1, PDPK1, YWHAZ, KCNQ1, INSIG1, PRKCB, EMD, RBPMS, SMAD3, HSPA5, KCNJ11, SUFU, …
GO:0009891	positive regulation of biosynthetic process	5.62121e-06	1.2228e-09	199	1407	794	8238	0	0	TCF4, IRF4, KDR, ZNF746, POLR2A, CXXC1, ACVR1, PAF1, POLR2J, MTOR, TGFB1, CXCL10, PAXIP1, DDX39B, RIPK1, PRKCA, KAT5, AKT1, TFE3, CRX, PKD1, AGT, ERCC3, MYOD1, SP1, BMP2, TH1L, EGFR, TGFBR1, PPARGC1B, KHDRBS1, ADCYAP1, NR3C1, IGF1, LDB1, ATF7IP, CD28, NFIC, TCF3, EDN1, AKAP5, XRCC6, POLR2C, MEOX2, INS, PRKDC, MAML1, MAVS, TRAF6, CD40, BRCA1, RUVBL2, NPAS2, MAPK3, PRKD2, LRP6, ARNT, HDAC1, HMGA1, …
GO:0009058	biosynthetic process	5.90319e-06	1.28414e-09	479	1407	2261	8238	0	0	BCL6, HIPK3, BMPR2, CXXC1, ACVR1, SNAPC5, RNPS1, CXCL10, GFI1B, FDFT1, IRF9, SYVN1, DDX39B, MAPK8, KAT5, CRX, ESR2, TRAK1, PKD1, AGT, ERCC3, PIK3R1, MYOD1, PIGK, SP1, BMP2, ODC1, TH1L, RPLP0, RPS26, EHMT2, KHDRBS1, AIMP2, ADCYAP1, NR3C1, PYCARD, EEF1A1, CBX5, ATF7IP, NFIC, UBE2D3, TCF3, EEF1G, EDN1, ITCH, HMGCL, TGIF1, INS, PRKDC, ZNHIT3, PCNA, MAPK10, TERT, MAML1, MAX, CD40, BRCA1, NPAS2, ACAN, …
GO:0044257	cellular protein catabolic process	6.0043e-06	1.30613e-09	97	1407	318	8238	0	0	PSMD2, PSME3, UHRF2, STUB1, CTSB, UBE2C, FHIT, PTTG1, UBC, BNIP3L, TRIM39, SUMO1, MTA1, NUB1, SYVN1, RIPK1, RBBP6, KAT5, RB1, BUB1B, SUMO2, PKD1, PTK2, SPOP, TSG101, SKP1, ARIH2, APC, GABARAPL2, VCP, SMURF2, UBE2W, UBE2D3, CASP8, SMAD7, SMURF1, BIRC2, CUL1, ITCH, CUL3, RNF8, CSNK1E, FBXW7, CSNK2A1, PSMD14, RBCK1, UBE2E1, MAD2L2, UBE2D2, RNF11, CDK1, DDB1, UBE2K, SIRT1, PSME1, BAG6, SKP2, CTSL1, U…
GO:0002757	immune response-activating signal transduction	6.00553e-06	1.3064e-09	83	1407	258	8238	0	0	MAPK14, MYD88, IKBKE, HLA-DRA, CTSB, LCK, CREB1, UBC, PTPRJ, ABL1, RIPK1, BAIAP2, MAPK8, ARPC3, TLR2, PTK2, PIK3R1, ITPR1, LAT, SYK, CD79A, CD3E, PLCG1, SRC, UBE2N, VAV2, UBE2D3, CASP8, CRK, TNIP1, NCK1, VASP, BIRC2, LGALS3, ITCH, IRAK4, MAPK10, PAK1, TRAF6, ACTB, RBCK1, GRB2, MAPK3, PRKCH, PRKD2, LYN, ARPC4, UBE2D2, CDK1, RAC1, NFATC2, GRAP2, XIAP, CTSL1, PIK3CA, PDPK1, NFKB1, PRKCB, CFL1, CD14,…
GO:1901700	response to oxygen-containing compound	6.02512e-06	1.31066e-09	125	1407	443	8238	0	0	MAPK14, RAPGEF2, ATP6V1G1, PAF1, TESC, CREB1, GHRL, MTOR, TRPC3, TGFB1, RYR2, CXCL10, CCL5, MTA1, ABL1, RARA, PRLR, PRKCA, BAIAP2, MAPK8, KAT5, EIF4E, AKT1, SLIT2, TLR2, PTK2, RHOB, PIK3R1, GRIN2B, MYOD1, EGFR, TGFBR1, IL18, PRKAR1A, PYCARD, CCL21, AXL, SRC, FGF2, FGFR3, PDK2, HRAS, CRK, NLRP1, EIF4EBP1, INS, PRKDC, APPL1, VDR, TRAF6, GNB4, PTPN11, BRCA1, RUVBL2, GRB2, STAT1, MAPK3, HBB, FGFR2, G…
GO:0007267	cell-cell signaling	6.1248e-06	1.33235e-09	130	1407	466	8238	0	0	ACTN2, TNFSF10, MAPK8IP2, PRKCG, CGA, GHRL, CCR1, CCL20, RYR2, CXCL10, ARF1, PRKCA, YWHAG, LRP8, ESR2, AGT, BMP2, ITPR1, AP2B1, PRKAR1A, ADCYAP1, KCNJ12, CCL7, PER2, EDN1, AKAP5, INS, KCNJ6, RAB3A, GRB2, LRP6, TOLLIP, HOMER1, PAFAH1B1, STX7, RAF1, DRD1, ITSN1, PDPK1, KLF10, KCNQ1, INSL3, PRKCB, RAB1A, NUDT3, GNAI3, CCR5, IL13, GRIN1, C1QA, TEK, NPY, KCNJ11, LTA, PACSIN1, STX1A, DRD2, VAMP2, PICK1…
GO:0046907	intracellular transport	6.22932e-06	1.35508e-09	198	1407	790	8238	0	0	BCL6, TRAF3IP1, HNRNPA1, RANBP2, APPBP2, RABGEF1, LCK, RNPS1, SNAP23, PAM16, TGFB1, RYR2, CXCL10, BNIP3L, TRDN, ARF1, DDX39B, ZW10, YWHAG, MAPK8, AKT1, SH3GL2, TRAK1, PKD1, RHOB, TSG101, ITPR1, EGFR, RPLP0, TGFBR1, DYNLL2, RPS26, KHDRBS1, GABARAPL2, VAMP7, TUBB, ZFYVE9, IGF1, CASP8, GOLGA4, COPA, CHMP4B, RAB11FIP3, SNX1, ARFGAP1, COPG, BCL2L1, MDFI, EPS15, MAVS, SMN1, RYR1, NUTF2, MAPK3, STX6, LR…
GO:0048858	cell projection morphogenesis	6.66362e-06	1.44956e-09	108	1407	367	8238	0	0	S100B, TRAF3IP1, MAPK8IP2, CSNK2B, CNTN1, RAPGEF2, TNIK, NTN1, ACHE, CREB1, TRPC3, ARHGDIA, ABL1, SHANK1, RTN4R, BAIAP2, PLXNB3, MYH9, PLA2G10, LRP8, SLIT2, SH3GL2, PTK2, RHOB, PLXNB1, EGFR, AP2B1, PARVA, DCC, SPTBN2, CLUAP1, PLCG1, SRC, VAV2, HRAS, COL4A2, NCK1, VASP, ITGB1, EFNB2, PLXNA2, DLG3, FBF1, GFRA1, PAK1, CSNK2A1, RHOG, ITGA5, EFNA4, PTPN11, ACTB, GRB2, MAPK3, FGFR2, L1CAM, APP, PAFAH1B…
GO:0010557	positive regulation of macromolecule biosynthetic process	6.88795e-06	1.49836e-09	188	1407	742	8238	0	0	TCF4, IRF4, KDR, ZNF746, POLR2A, CXXC1, ACVR1, PAF1, POLR2J, MTOR, TGFB1, CXCL10, PAXIP1, DDX39B, RIPK1, KAT5, AKT1, TFE3, CRX, PKD1, AGT, ERCC3, MYOD1, SP1, BMP2, TH1L, EGFR, TGFBR1, PPARGC1B, KHDRBS1, ADCYAP1, NR3C1, IGF1, LDB1, ATF7IP, CD28, NFIC, TCF3, EDN1, XRCC6, POLR2C, MEOX2, INS, PRKDC, MAML1, MAVS, TRAF6, CD40, BRCA1, RUVBL2, NPAS2, MAPK3, PRKD2, LRP6, ARNT, HDAC1, HMGA1, CREBBP, ATF4, …
GO:0022008	neurogenesis	8.25624e-06	1.79601e-09	141	1407	519	8238	0	0	S100B, TCF4, MAPK8IP2, TNIK, NTN1, GHRL, STK24, YWHAG, BAIAP2, LRP8, AKT1, SLIT2, SH3GL2, RHOB, ERCC3, PLXNB1, BMP2, AP2B1, EGFR, TGFBR1, ADCYAP1, LDB1, PER2, VAV2, TCF3, COL4A2, VASP, GFRA1, PAK1, PTPN11, GRB2, MAPK3, LYN, APP, PAFAH1B1, RAF1, MAPT, DRD1, TUBB3, USP9X, EZR, CFL1, ANK1, MARK2, NPY, PACSIN1, CDC42, SOD1, DRD2, ERBB2, PICK1, ACTG1, MAPK1, NEDD4, ROBO2, CCK, SEMA7A, CRMP1, NRAS, EPH…
GO:0051603	proteolysis involved in cellular protein catabolic process	8.79202e-06	1.91256e-09	94	1407	307	8238	0	0	PSMD2, PSME3, UHRF2, STUB1, CTSB, UBE2C, FHIT, PTTG1, UBC, TRIM39, SUMO1, MTA1, NUB1, SYVN1, RBBP6, KAT5, RB1, BUB1B, SUMO2, PKD1, PTK2, SPOP, TSG101, SKP1, ARIH2, APC, GABARAPL2, VCP, SMURF2, UBE2W, UBE2D3, CASP8, SMAD7, SMURF1, BIRC2, CUL1, ITCH, CUL3, RNF8, CSNK1E, FBXW7, CSNK2A1, PSMD14, RBCK1, UBE2E1, MAD2L2, UBE2D2, RNF11, CDK1, DDB1, UBE2K, SIRT1, PSME1, BAG6, SKP2, CTSL1, UBQLN4, SQSTM1, …
GO:0016337	single organismal cell-cell adhesion	9.07245e-06	1.97356e-09	87	1407	277	8238	0	0	PLG, IRF4, MAP3K14, VCL, KIT, TNFRSF14, HLA-DRA, LCK, MTOR, TGFB1, CCL5, RARA, PRKCA, CITED2, MYH9, AKT1, CD93, PTK2, PIK3R1, BMP2, EGFR, LAT, PARVA, SYK, IL18, ITGA4, PYCARD, CD3E, CCL21, SRC, IGF1, CD28, CASP8, SMAD7, TNIP1, NCK1, ITGB1, LGALS3, INS, LEF1, PAK1, TRAF6, ITGA5, PTPN11, ACTB, GRB2, HBB, APOA1, LYN, MAD2L2, ITGAL, PDGFRA, EPB49, RAC1, PSEN1, PPP3CA, RAG1, GRAP2, PIK3CA, PDPK1, CXCL…
GO:0032990	cell part morphogenesis	9.35991e-06	2.03609e-09	108	1407	369	8238	0	0	S100B, TRAF3IP1, MAPK8IP2, CSNK2B, CNTN1, RAPGEF2, TNIK, NTN1, ACHE, CREB1, TRPC3, ARHGDIA, ABL1, SHANK1, RTN4R, BAIAP2, PLXNB3, MYH9, PLA2G10, LRP8, SLIT2, SH3GL2, PTK2, RHOB, PLXNB1, EGFR, AP2B1, PARVA, DCC, SPTBN2, CLUAP1, PLCG1, SRC, VAV2, HRAS, COL4A2, NCK1, VASP, ITGB1, EFNB2, PLXNA2, DLG3, FBF1, GFRA1, PAK1, CSNK2A1, RHOG, ITGA5, EFNA4, PTPN11, ACTB, GRB2, MAPK3, FGFR2, L1CAM, APP, PAFAH1B…
GO:0048870	cell motility	9.48611e-06	2.06354e-09	138	1407	506	8238	0	0	CXCR1, KDR, BMPR2, MMP14, LCK, CCR1, CCL20, TGFB1, CXCL10, PTPRJ, STK24, SLC3A2, PRKCA, AKT1, SLIT2, AGT, PIK3R1, BMP2, EGFR, TGFBR1, PARVA, SYK, APC, PYCARD, FLT1, CCL7, IGF1, KRIT1, EDN1, NR4A1, INS, PTPN11, GRB2, FN1, PRKD2, LYN, ITGAL, PAFAH1B1, RAF1, ADAM15, DRD1, PIK3CA, PDPK1, USP9X, RAB1A, CCR5, MARK2, CD47, TEK, F10, HSPA5, PRKCE, PDCD6, DRD2, LAMA5, CREB3, ITGB4, PROS1, IGFBP3, SH3KBP1,…
GO:0051674	localization of cell	9.48611e-06	2.06354e-09	138	1407	506	8238	0	0	CXCR1, KDR, BMPR2, MMP14, LCK, CCR1, CCL20, TGFB1, CXCL10, PTPRJ, STK24, SLC3A2, PRKCA, AKT1, SLIT2, AGT, PIK3R1, BMP2, EGFR, TGFBR1, PARVA, SYK, APC, PYCARD, FLT1, CCL7, IGF1, KRIT1, EDN1, NR4A1, INS, PTPN11, GRB2, FN1, PRKD2, LYN, ITGAL, PAFAH1B1, RAF1, ADAM15, DRD1, PIK3CA, PDPK1, USP9X, RAB1A, CCR5, MARK2, CD47, TEK, F10, HSPA5, PRKCE, PDCD6, DRD2, LAMA5, CREB3, ITGB4, PROS1, IGFBP3, SH3KBP1,…
GO:1902680	positive regulation of RNA biosynthetic process	1.1091e-05	2.41266e-09	169	1407	654	8238	0	0	TCF4, IRF4, ZNF746, POLR2A, CXXC1, ACVR1, PAF1, POLR2J, MTOR, TGFB1, CXCL10, PAXIP1, DDX39B, RIPK1, KAT5, TFE3, CRX, PKD1, AGT, ERCC3, MYOD1, SP1, BMP2, TH1L, EGFR, TGFBR1, PPARGC1B, ADCYAP1, NR3C1, IGF1, ATF7IP, LDB1, NFIC, TCF3, XRCC6, POLR2C, MEOX2, PRKDC, MAML1, MAVS, TRAF6, CD40, BRCA1, RUVBL2, NPAS2, MAPK3, PRKD2, LRP6, ARNT, HDAC1, HMGA1, CREBBP, ATF4, CDC73, INSIG1, HOXA5, SMAD3, GRIN1, U…
GO:0006461	protein complex assembly	1.40643e-05	3.05945e-09	129	1407	467	8238	0	0	EGF, MLL, CEP63, ACTN2, MAPK8IP2, ADRB2, HLA-DRA, IL2RB, STUB1, SEC24A, UBE2C, RIMS1, TGFB1, PAXIP1, SUMO1, CCL5, NUP93, ARF1, SHANK1, RIPK1, ZW10, THRA, PRLR, ARPC3, SLIT2, TP53, HFE, HIST1H3A, HIP1, APC, PYCARD, CD3E, KCNJ12, CCL21, UNC13B, SRC, VCP, ZFYVE9, CRYAA, ATF7IP, FANCA, SRF, PPP2R1A, NCK1, VASP, SMARCA5, CHMP4B, CUL3, HMGCL, INS, EPS15, CDC42EP2, EPS8, CD40, SLC9A3R1, CPSF6, NUDT21, N…
GO:0070271	protein complex biogenesis	1.40643e-05	3.05945e-09	129	1407	467	8238	0	0	EGF, MLL, CEP63, ACTN2, MAPK8IP2, ADRB2, HLA-DRA, IL2RB, STUB1, SEC24A, UBE2C, RIMS1, TGFB1, PAXIP1, SUMO1, CCL5, NUP93, ARF1, SHANK1, RIPK1, ZW10, THRA, PRLR, ARPC3, SLIT2, TP53, HFE, HIST1H3A, HIP1, APC, PYCARD, CD3E, KCNJ12, CCL21, UNC13B, SRC, VCP, ZFYVE9, CRYAA, ATF7IP, FANCA, SRF, PPP2R1A, NCK1, VASP, SMARCA5, CHMP4B, CUL3, HMGCL, INS, EPS15, CDC42EP2, EPS8, CD40, SLC9A3R1, CPSF6, NUDT21, N…
GO:0009628	response to abiotic stimulus	1.54504e-05	3.36097e-09	108	1407	372	8238	0	0	MAPK14, MYD88, MAP3K14, KIT, TTR, MTOR, ZAK, TRPC3, UBC, RYR2, LPL, PAXIP1, FNTA, MTA1, UNC119, EP300, PRKCA, CITED2, XRCC4, MAPK8, KAT5, LRP8, GNB5, FANCD2, AKT1, CDC25A, PKD1, UBQLN1, RHOB, ERCC3, TP53, BMP2, ITPR1, EGFR, P4HB, CALM1, POLD1, SRF, UBE2D3, TRIM63, CASP8, NMT2, CDKN1A, RNF8, CD40, PNLIP, RYR1, BRCA1, RUVBL2, GRB2, MAPK3, PPP1CA, APOA1, ARNT, APP, RHO, CREBBP, PPP1CC, UBE2D2, GNB1,…
GO:0060341	regulation of cellular localization	1.78961e-05	3.893e-09	123	1407	441	8238	0	0	EGF, SNCAIP, ACTN2, ACHE, RIMS1, GHRL, TRPC3, TGFB1, RYR2, CXCL10, TRDN, CCL5, PPIA, PPFIA1, PRKCA, YWHAG, ADRBK1, MAPK8, RB1, AKT1, RAB27A, TLR2, PKD1, PIK3R1, TP53, ITPR1, EGFR, TGFBR1, DYNLL2, SYK, APC, KHDRBS1, PRKAR1A, PYCARD, PLCG1, UNC13B, CALM1, SRC, RAB5A, IGF1, CRYAA, PER2, CASP8, EDN1, SNAP25, AKAP5, ITGB1, NLRP1, INS, APPL1, BCL2L1, MDFI, MAVS, SMN1, RAB3A, RHOG, MAPK3, APOA1, LYN, PR…
GO:0045944	positive regulation of transcription from RNA polymerase II promoter	1.95497e-05	4.25272e-09	122	1407	437	8238	0	0	CDK9, TCF4, MLL, ZNF746, ACVR1, PAF1, CREB1, TGFB1, UBC, CXCL10, PAXIP1, RARA, EP300, RIPK1, HNRNPK, CITED2, KAT5, TFE3, CRX, TLR2, PKD1, ERCC3, TP53, MYOD1, SMARCA2, SP1, BMP2, EGFR, MUC1, PPARGC1B, ADCYAP1, NR3C1, FGF2, IGF1, LDB1, SRF, NFIC, HRAS, SMAD7, TCF3, TNIP1, NCK1, RUNX1, XRCC6, MEOX2, PRKDC, LEF1, MAML1, VDR, MAVS, TRAF6, FBXW7, CD40, BRCA1, RUVBL2, POMC, NPAS2, NKX2-5, STAT1, MAPK3, …
GO:0045893	positive regulation of transcription, DNA-templated	1.96404e-05	4.27244e-09	162	1407	625	8238	0	0	TCF4, IRF4, ZNF746, CXXC1, ACVR1, PAF1, MTOR, TGFB1, CXCL10, PAXIP1, DDX39B, RIPK1, KAT5, TFE3, CRX, PKD1, AGT, ERCC3, MYOD1, SP1, BMP2, EGFR, TGFBR1, PPARGC1B, ADCYAP1, NR3C1, IGF1, ATF7IP, LDB1, NFIC, TCF3, XRCC6, MEOX2, PRKDC, MAML1, MAVS, TRAF6, CD40, BRCA1, RUVBL2, NPAS2, MAPK3, PRKD2, LRP6, ARNT, HDAC1, HMGA1, CREBBP, ATF4, CDC73, INSIG1, HOXA5, SMAD3, GRIN1, USP22, NR1H2, BEX1, SMAD4, TADA…
GO:1903508	positive regulation of nucleic acid-templated transcription	1.96404e-05	4.27244e-09	162	1407	625	8238	0	0	TCF4, IRF4, ZNF746, CXXC1, ACVR1, PAF1, MTOR, TGFB1, CXCL10, PAXIP1, DDX39B, RIPK1, KAT5, TFE3, CRX, PKD1, AGT, ERCC3, MYOD1, SP1, BMP2, EGFR, TGFBR1, PPARGC1B, ADCYAP1, NR3C1, IGF1, ATF7IP, LDB1, NFIC, TCF3, XRCC6, MEOX2, PRKDC, MAML1, MAVS, TRAF6, CD40, BRCA1, RUVBL2, NPAS2, MAPK3, PRKD2, LRP6, ARNT, HDAC1, HMGA1, CREBBP, ATF4, CDC73, INSIG1, HOXA5, SMAD3, GRIN1, USP22, NR1H2, BEX1, SMAD4, TADA…
GO:0007399	nervous system development	2.393e-05	5.20558e-09	178	1407	704	8238	0	0	S100B, TCF4, MAPK8IP2, TNIK, NTN1, GHRL, STK24, YWHAG, BAIAP2, LRP8, AKT1, SLIT2, SH3GL2, PKD1, RHOB, ERCC3, PLXNB1, BMP2, AP2B1, EGFR, TGFBR1, ADCYAP1, GSTM3, LDB1, PER2, VAV2, TCF3, COL4A2, VASP, GFRA1, PAK1, APBA2, GNB4, PTPN11, NPAS2, GRB2, MAPK3, LRP6, LYN, APP, PHGDH, PAFAH1B1, RAF1, MAPT, BAG6, DRD1, TUBB3, USP9X, EZR, CFL1, FRZB, ANK1, MARK2, APBA1, NPY, HSPA5, PTS, PACSIN1, MUSK, CDC42, …
GO:0010638	positive regulation of organelle organization	2.48769e-05	5.41155e-09	67	1407	198	8238	0	0	EGF, TNFSF10, UBE2C, PAXIP1, ARF1, YWHAG, MAPK8, AKT1, RB1, ARPC3, TP53, MUC1, DYNLL2, PYCARD, CCL21, UBE2N, IGF1, CD28, HRAS, CASP8, EDN1, NCK1, VASP, CUL3, INS, PAK1, CDC42EP2, BRCA1, CNOT2, RUVBL2, MAPK3, PRKD2, APOA1, ARPC4, BAD, CTBP1, SIN3A, RAC1, SFN, MAPT, SIRT1, TNKS, YWHAZ, CCNB1, TEK, PLK1, PRKCE, DYNLL1, PICK1, PARK2, YWHAE, E2F1, IGF2, ARRB1, OGT, HAP1, NCKAP1, YWHAB, GZMB, TRIM27, B…
GO:0051704	multi-organism process	2.76282e-05	6.01006e-09	180	1407	715	8238	0	0	MAPK14, IRF4, MYD88, PSME3, MAPK8IP2, POLR2A, ATP6V1G1, PAF1, RANBP2, TDRD7, POLR2J, LCK, GHRL, PTTG1, TGFB1, ISG15, CTBP2, CXCL10, BNIP3L, NUP93, ARF1, DDX39B, PRKCA, BAIAP2, MAPK8, ERCC3, TSG101, SP1, ODC1, TH1L, AP2B1, SKP1, RPLP0, TGFBR1, RPS26, SYK, ADCYAP1, PYCARD, AXL, CD28, EEF1G, CHMP4B, NPPA, BIRC2, XRCC6, ITCH, POLR2C, BCL2L1, RNF8, IFIT3, MAVS, TRAF6, MYCBP, LYN, HDAC1, HMGA1, NME5, A…
GO:0034097	response to cytokine	2.81689e-05	6.12767e-09	98	1407	331	8238	0	0	CDK9, IL2RG, IL5RA, IRF4, CXCR1, MYD88, IL12RB2, IFNAR2, CSNK2B, KIT, RANBP2, TNFRSF14, HLA-DRA, IL2RB, CCR1, NUP133, UBC, ISG15, CXCL10, SUMO1, IRF9, CCL5, NUP93, NUB1, RIPK1, PRLR, PRKCA, EIF4E, SLIT2, AES, PYCARD, PLCG1, AXL, NUP62, CALCOCO2, IFNGR1, SRC, UBE2N, SRF, CASP8, EDN1, CCR8, BCL2L1, IFIT3, LEF1, MAVS, TRAF6, PTPN11, BRCA1, STAT1, MAPK3, EPOR, UBE2E1, APOA1, GCH1, UBE2L6, TNFRSF18, H…
GO:1902589	single-organism organelle organization	3.61845e-05	7.87132e-09	228	1407	956	8238	0	0	CEP63, TRAF3IP1, NOA1, TNIK, CXXC1, PAF1, MCRS1, GHRL, MTOR, KRT20, BNIP3L, PAXIP1, TRDN, ARF1, ZW10, PRKCA, ACTA1, YWHAG, BAIAP2, MAPK8, KAT5, AKT1, ARPC3, SLIT2, MYOD1, SKP1, DYNLL2, EHMT2, CLUAP1, APC, GEM, VAMP7, PYCARD, UBE2N, IGF1, POLD1, LDB1, CD28, PER2, CASP8, CRK, EDN1, COPA, VASP, XRCC6, ARFGAP1, INS, COPG, PCNA, BCL2L1, RNF8, TERT, FBF1, PAK1, CDC42EP2, RAB3A, BRCA1, RUVBL2, RCOR1, MA…
GO:0010243	response to organonitrogen compound	3.69258e-05	8.03259e-09	83	1407	267	8238	0	0	RAPGEF2, ATP6V1G1, PRKCG, CREB1, GHRL, MTOR, TRPC3, RYR2, ABL1, PRLR, BAIAP2, EIF4E, AKT1, SLIT2, PTK2, PIK3R1, PRKAR1A, FGFR3, FGF2, PDK2, HRAS, CRK, NLRP1, EIF4EBP1, INS, PRKDC, APPL1, RYR1, GNB4, PTPN11, BRCA1, GRB2, STAT1, MAPK3, FGFR2, LYN, PRKAR2A, SH3BP4, GNB1, RAD51, BAD, PRKAB1, CDK1, RAF1, EPB49, EIF2B2, SHC1, SIRT1, DRD1, PIK3CA, RRAGB, PDPK1, NFKB1, KCNQ1, PRKCB, PTPN6, KAT2B, STAT5A,…
GO:1902582	single-organism intracellular transport	3.95415e-05	8.60159e-09	173	1407	684	8238	0	0	BCL6, TRAF3IP1, RANBP2, RABGEF1, LCK, SNAP23, PAM16, TGFB1, RYR2, CXCL10, BNIP3L, TRDN, ARF1, ZW10, YWHAG, MAPK8, AKT1, SH3GL2, TRAK1, PKD1, RHOB, TSG101, ITPR1, EGFR, RPLP0, TGFBR1, DYNLL2, RPS26, GABARAPL2, VAMP7, TUBB, ZFYVE9, IGF1, CASP8, GOLGA4, COPA, CHMP4B, RAB11FIP3, SNX1, ARFGAP1, COPG, BCL2L1, MDFI, EPS15, MAVS, SMN1, RYR1, NUTF2, MAPK3, STX6, LRP6, LYN, APP, PAFAH1B1, STX7, VPS4A, AP1G…
GO:0098602	single organism cell adhesion	4.1654e-05	9.06112e-09	90	1407	298	8238	0	0	PLG, IRF4, MAP3K14, VCL, KIT, TNFRSF14, HLA-DRA, LCK, MTOR, TGFB1, CCL5, RARA, PRKCA, CITED2, MYH9, AKT1, CD93, PTK2, PIK3R1, BMP2, EGFR, LAT, PARVA, SYK, IL18, ITGA4, PYCARD, CD3E, CCL21, SRC, IGF1, CD28, CASP8, SMAD7, TNIP1, NCK1, ITGB1, LGALS3, INS, LEF1, PAK1, TRAF6, ITGA5, PTPN11, ACTB, GRB2, HBB, APOA1, FN1, LYN, MAD2L2, ITGAL, PDGFRA, EPB49, RAC1, PSEN1, PPP3CA, RAG1, GRAP2, PIK3CA, PDPK1,…
GO:0009725	response to hormone	6.16326e-05	1.34071e-08	84	1407	274	8238	0	0	CSNK2B, ATP6V1G1, CTSB, CREB1, GHRL, MTOR, TGFB1, RARA, EP300, THRA, PRLR, BAIAP2, CITED2, KAT5, EIF4E, AKT1, SLIT2, PTK2, PIK3R1, MYOD1, EGFR, PRKAR1A, CCL21, GSTM3, SRC, FGFR3, FGF2, PDK2, SRF, HRAS, CRK, EIF4EBP1, INS, PRKDC, APPL1, LEF1, GNB4, PTPN11, BRCA1, RUVBL2, GRB2, STAT1, MAPK3, FGFR2, LYN, PRKAR2A, GNB1, PRKAB1, CDK1, RAF1, EIF2B2, SHC1, SIRT1, CTSL1, PIK3CA, PDPK1, NFKB1, PRKCB, PTPN…
GO:0033043	regulation of organelle organization	6.19085e-05	1.34671e-08	114	1407	408	8238	0	0	EGF, CDK9, TNFSF10, UBE2C, MTOR, PAXIP1, ABL1, ARF1, SHANK1, PPFIA1, ZW10, YWHAG, BAIAP2, MAPK8, RB1, AKT1, BUB1B, ARPC3, SLIT2, PTK2, TP53, PLXNB1, MUC1, DYNLL2, APC, PYCARD, CCL21, UBE2N, IGF1, CD28, HRAS, CASP8, CRK, EDN1, NCK1, VASP, CHMP4B, CUL3, INS, BCL2L1, PAK1, MAVS, CDC42EP2, EPS8, RAB3A, CSNK2A1, BRCA1, CNOT2, RUVBL2, MAPK3, UBE2E1, APOA1, PRKD2, HMGA1, MAD2L2, ARPC4, BAD, CTBP1, SIN3A…
GO:0071822	protein complex subunit organization	6.72023e-05	1.46187e-08	170	1407	674	8238	0	0	CEP63, ACTN2, MAPK8IP2, HLA-DRA, STUB1, GHRL, TGFB1, KRT20, PAXIP1, TRDN, NUP93, ARF1, RIPK1, ZW10, THRA, ACTA1, BAIAP2, ARPC3, SLIT2, HIST1H3A, RPLP0, TGFBR1, RPS26, APC, PYCARD, CD3E, KCNJ12, ZFYVE9, ATF7IP, FANCA, VASP, CHMP4B, HMGCL, INS, RNF8, PAK1, EPS15, CDC42EP2, CD40, SLC9A3R1, ASF1B, HBB, APOA1, FN1, HMGA1, CREBBP, ARPC4, PPID, ALDOA, RAF1, MAPT, CENPT, RPLP1, PEX5, INSIG1, RPS27, RAB1A…
GO:0043933	macromolecular complex subunit organization	7.21829e-05	1.57022e-08	239	1407	1019	8238	0	0	TCF4, CEP63, ACTN2, MAPK8IP2, CXXC1, PAF1, MCRS1, HLA-DRA, STUB1, GHRL, TGFB1, KRT20, LPL, PAXIP1, TRDN, NUP93, ARF1, DDX39B, RIPK1, ZW10, THRA, PRKCA, ACTA1, BAIAP2, MAPK8, KAT5, ARPC3, SLIT2, MYOD1, HIST1H3A, SKP1, RPLP0, TGFBR1, RPS26, EHMT2, APC, PYCARD, CD3E, KCNJ12, ZFYVE9, UBE2N, LDB1, ATF7IP, FANCA, PER2, VASP, CHMP4B, HMGCL, INS, RNF8, PAK1, EPS15, CDC42EP2, SMN1, CD40, SLC9A3R1, BRCA1, …
GO:0031294	lymphocyte costimulation	7.42064e-05	1.61424e-08	26	1407	50	8238	0	0	CCL21, CDC42, SRC, RAC1, CD28, MAP3K14, FYN, TNFRSF14, CD247, HLA-DRA, LCK, GRAP2, MTOR, PIK3CA, PDPK1, PTPN6, PAK1, DPP4, AKT1, PIK3R1, PTPN11, GRB2, HLA-DQA1, LYN, CSK, CD3E
GO:0031295	T cell costimulation	7.42064e-05	1.61424e-08	26	1407	50	8238	0	0	CCL21, CDC42, SRC, RAC1, CD28, MAP3K14, FYN, TNFRSF14, CD247, HLA-DRA, LCK, GRAP2, MTOR, PIK3CA, PDPK1, PTPN6, PAK1, DPP4, AKT1, PIK3R1, PTPN11, GRB2, HLA-DQA1, LYN, CSK, CD3E
GO:0010605	negative regulation of macromolecule metabolic process	7.73729e-05	1.68312e-08	230	1407	974	8238	0	0	BCL6, HIPK3, PSME3, BMPR2, ZNF746, PAF1, PRKCG, FHIT, GHRL, CCR1, RNPS1, MAGEA1, TGFB1, ISG15, CTBP2, TRIM39, GFI1B, PTPRJ, THRA, PAX9, KAT5, LRP8, AKT1, SLIT2, ESR2, AES, AGT, CCDC85B, PTBP1, BMP2, HIST1H3A, EGFR, RPS26, APC, KHDRBS1, GABARAPL2, PRKAR1A, PYCARD, CNOT7, CBX5, ATF7IP, LDB1, PER2, NFIC, UBE2D3, TCF3, EDN1, XRCC6, TGIF1, PCGF2, INS, PRKDC, MDFI, RNF8, TRAF6, SNIP1, BRCA1, RCOR1, SER…
GO:0071417	cellular response to organonitrogen compound	8.05266e-05	1.75172e-08	76	1407	241	8238	0	0	RAPGEF2, ATP6V1G1, GHRL, MTOR, RYR2, ABL1, PRLR, BAIAP2, EIF4E, AKT1, SLIT2, PTK2, PIK3R1, PRKAR1A, FGFR3, FGF2, PDK2, HRAS, CRK, EIF4EBP1, INS, PRKDC, APPL1, RYR1, GNB4, PTPN11, BRCA1, GRB2, STAT1, MAPK3, FGFR2, LYN, PRKAR2A, SH3BP4, GNB1, RAD51, BAD, PRKAB1, CDK1, RAF1, EPB49, SHC1, SIRT1, DRD1, PIK3CA, RRAGB, PDPK1, NFKB1, KCNQ1, PRKCB, PTPN6, KAT2B, STAT5A, JUP, RPS6KB1, STK11, RIPK2, RELA, L…
GO:0051336	regulation of hydrolase activity	8.07448e-05	1.75647e-08	145	1407	555	8238	0	0	PSME3, TNFSF10, CXXC1, PRKCG, RABGEF1, LCK, RYR2, FNTA, SYVN1, RIPK1, PRKCA, MAPK8, AKT1, AGT, PLXNB1, BMP2, ITPR1, TSKS, ADAP1, EGFR, GABARAPL2, PRKAR1A, ADCYAP1, PYCARD, FLT1, MADD, FGFR3, VAV2, CASP8, CRK, BIRC2, ARFGAP1, PCNA, CDC42EP2, HERPUD1, CD40, DNAJB11, DIS3, SERPINC1, APOA1, PRKD2, APP, PAFAH1B1, RAF1, RGS2, SFN, ATF4, XIAP, TPD52L1, PDPK1, CASP1, PRKG1, SMAD3, CST3, A2M, XBP1, DCTN1,…
GO:0045595	regulation of cell differentiation	8.69812e-05	1.89213e-08	132	1407	494	8238	0	0	MAPK14, TCF4, KDR, BMPR2, TNIK, ACVR1, PAF1, CCR1, TGFB1, LPL, STK24, RIPK1, PRKCA, YWHAG, LRP8, AKT1, SLIT2, AGT, CCDC85B, MYOD1, PTBP1, BMP2, TGFBR1, AXL, IGF1, LDB1, PER2, CASP8, TCF3, EDN1, BIRC2, INS, MAML1, TRAF6, APOA1, LRP6, LYN, ARNT, RAF1, SFN, MAPT, CDC73, FRZB, HOXA5, SMAD3, MARK2, NR1H2, SUFU, PACSIN1, CDC42, SMAD4, DRD2, PRKACA, IGFBP3, OGT, NEDD4, ROBO2, CEBPB, HIST1H4A, SEMA7A, HD…
GO:0007178	transmembrane receptor protein serine/threonine kinase signaling pathway	9.1922e-05	1.99961e-08	59	1407	171	8238	0	0	CDK9, BMPR2, TFAP2B, CSNK2B, ACVR1, STUB1, SIRT1, FKBP1A, SMAD9, XIAP, TGFB1, UBC, PDPK1, KLF10, FNTA, USP9X, CITED2, SKIL, INHBA, RBPMS, RPS27A, ZYX, PTK2, SMAD3, SP1, BMP2, TGFBR1, MYC, SMAD2, PARD3, SRC, ZFYVE9, SMURF2, SMAD4, UBE2D3, STK11, SMAD7, GDF9, SMURF1, UBE2O, SMAD5, BMPR1B, SMAD1, PPP1R15A, TGIF1, FURIN, JUN, NOTCH1, LEF1, UCHL5, PARP1, MAPK3, PPP1CA, NCOR1, HDAC1, ACVR1B, PPP1CC, RH…
GO:0030155	regulation of cell adhesion	9.51526e-05	2.06988e-08	80	1407	259	8238	0	0	PLG, KDR, MAP3K14, TESC, TNFRSF14, HLA-DRA, LCK, MTOR, ARHGDIA, TGFB1, CCL5, PTPRJ, ABL1, RARA, PRKCA, PLXNB3, CITED2, TFE3, AKT1, PTK2, PIK3R1, PLXNB1, BMP2, TGM2, LAT, SYK, IL18, PYCARD, CD3E, CCL21, SRC, IGF1, CD28, SMAD7, NCK1, LGALS3, MACF1, CASK, PAK1, TRAF6, PTPN11, UTRN, GRB2, APOA1, PRKD2, CYTH1, LYN, MAD2L2, EPB49, RAC1, ADAM15, GRAP2, PIK3CA, PDPK1, CXCL13, PTPN6, PRKG1, ITGAV, CD47, T…
GO:0050865	regulation of cell activation	0.0001115	2.4255e-08	62	1407	184	8238	0	0	PDGFRA, RAC1, EPB49, AP1G1, NFATC2, MAP3K14, TNFRSF14, HLA-DRA, LCK, GRAP2, MTOR, PIK3CA, TGFB1, PAXIP1, CCL5, PDPK1, RARA, PRKCA, PTPN6, PLA2G10, AKT1, INHBA, PIK3R1, PRKG1, CD47, LAT, SYK, IL18, CSK, PYCARD, CD3E, AXL, CCL21, CDC42, SRC, IGF1, TLR4, CD28, BTK, FYN, TNFRSF4, CD247, NCK1, PVRL2, LGALS3, IGF2, CTNNB1, PAK1, DPP4, TRAF6, PLSCR1, LST1, F2, PTPN11, HSPD1, GRB2, CAMK4, IL10, HLA-DQA1,…
GO:0045785	positive regulation of cell adhesion	0.00011913	2.59147e-08	56	1407	160	8238	0	0	KDR, RAC1, EPB49, MAP3K14, TNFRSF14, HLA-DRA, LCK, GRAP2, MTOR, PIK3CA, CCL5, PDPK1, PTPRJ, RARA, CXCL13, PRKCA, CITED2, PTPN6, TFE3, AKT1, PIK3R1, ITGAV, CD47, TGM2, TEK, SYK, IL18, CSK, PYCARD, CD3E, CCL21, CDC42, SRC, IGF1, CD28, FYN, SMAD7, CD247, ERBB2, NCK1, IGF2, PAK1, DPP4, TRAF6, PTPN11, UTRN, HSPD1, GRB2, PRKD2, APOA1, HLA-DQA1, IL6ST, LYN, TRAF2, PPM1F, GSK3B
GO:0065003	macromolecular complex assembly	0.000120714	2.62593e-08	146	1407	563	8238	0	0	TCF4, CEP63, ACTN2, MAPK8IP2, HLA-DRA, STUB1, TGFB1, PAXIP1, NUP93, ARF1, DDX39B, RIPK1, ZW10, THRA, ARPC3, SLIT2, HIST1H3A, APC, PYCARD, CD3E, KCNJ12, ZFYVE9, ATF7IP, FANCA, VASP, CHMP4B, HMGCL, INS, EPS15, CDC42EP2, SMN1, CD40, SLC9A3R1, ASF1B, HBB, APOA1, FN1, HMGA1, CREBBP, ARPC4, PPID, ALDOA, RAF1, MAPT, CENPT, PEX5, INSIG1, RAB1A, DENR, SLC9A3R2, CHAF1A, KLHL12, SMAD3, TCAP, APBA1, TEK, PRK…
GO:0043632	modification-dependent macromolecule catabolic process	0.000134645	2.92897e-08	86	1407	287	8238	0	0	PSMD2, PSME3, UHRF2, STUB1, UBE2C, FHIT, PTTG1, UBC, TRIM39, SUMO1, MTA1, NUB1, SYVN1, RBBP6, KAT5, RB1, BUB1B, SUMO2, PTK2, SPOP, TSG101, SKP1, ARIH2, APC, VCP, SMURF2, UBE2W, UBE2D3, SMAD7, SMURF1, BIRC2, CUL1, ITCH, CUL3, RNF8, CSNK1E, FBXW7, CSNK2A1, PSMD14, RBCK1, UBE2E1, MAD2L2, UBE2D2, EXOSC10, RNF11, CDK1, DDB1, UBE2K, SIRT1, PSME1, BAG6, SKP2, UBQLN4, SQSTM1, RPS27A, CCNB1, UBE2H, UBE2I,…
GO:0051251	positive regulation of lymphocyte activation	0.000152026	3.30707e-08	45	1407	118	8238	0	0	RAC1, AP1G1, NFATC2, MAP3K14, TNFRSF14, HLA-DRA, LCK, GRAP2, MTOR, PIK3CA, TGFB1, PAXIP1, CCL5, PDPK1, RARA, PTPN6, AKT1, PIK3R1, CD47, IL18, CSK, PYCARD, CD3E, AXL, CCL21, SRC, CDC42, IGF1, CD28, BTK, FYN, TNFRSF4, CD247, NCK1, IGF2, PAK1, TRAF6, DPP4, PTPN11, HSPD1, GRB2, HLA-DQA1, IL6ST, LYN, TRAF2
GO:0071900	regulation of protein serine/threonine kinase activity	0.000153995	3.34991e-08	75	1407	240	8238	0	0	EGF, MAPK14, HIPK3, RAPGEF2, KIT, UBE2C, GHRL, ZAK, TGFB1, UBC, PTPRJ, ABL1, CDK5RAP3, RIPK1, AKT1, CDC25A, PKD1, BMP2, EGFR, BCCIP, APC, PRKAR1A, PYCARD, FLT1, MADD, CALM1, FGF2, HRAS, MAP4K2, EDN1, CUL3, MAPK10, CDKN1A, PPP2CA, PAK1, TRAF6, CD40, GPS2, MAPK3, LRP6, LYN, PRKAR2A, MAP3K4, CDK1, RGS2, SFN, SHC1, EZH2, GADD45G, SIRT1, TPD52L1, MBIP, RPS27A, DVL2, MAPKAPK5, STK4, PLK1, MAP3K10, CD81…
GO:0032870	cellular response to hormone stimulus	0.000155005	3.37188e-08	71	1407	223	8238	0	0	CSNK2B, ATP6V1G1, CTSB, GHRL, MTOR, RARA, THRA, PRLR, BAIAP2, KAT5, EIF4E, AKT1, SLIT2, PTK2, PIK3R1, MYOD1, EGFR, PRKAR1A, SRC, FGFR3, FGF2, PDK2, HRAS, CRK, EIF4EBP1, INS, PRKDC, APPL1, LEF1, GNB4, PTPN11, RUVBL2, GRB2, STAT1, MAPK3, FGFR2, LYN, PRKAR2A, GNB1, PRKAB1, CDK1, RAF1, SHC1, SIRT1, CTSL1, PIK3CA, NFKB1, PDPK1, PRKCB, PTPN6, KAT2B, STAT5A, RPS6KB1, ESR1, STK11, RELA, TBC1D4, MAPK1, PR…
GO:0009892	negative regulation of metabolic process	0.000160187	3.4846e-08	256	1407	1115	8238	0	0	BCL6, HIPK3, PSME3, BMPR2, ZNF746, PAF1, PRKCG, FHIT, GHRL, MTOR, CCR1, RNPS1, MAGEA1, TGFB1, ISG15, CTBP2, TRIM39, GFI1B, PTPRJ, THRA, PRKCA, PAX9, RNH1, KAT5, LRP8, AKT1, SLIT2, ESR2, AES, AGT, CCDC85B, PTBP1, BMP2, HIST1H3A, TSKS, EGFR, RPS26, APC, KHDRBS1, GABARAPL2, PRKAR1A, PYCARD, CNOT7, CBX5, LDB1, ATF7IP, PER2, NFIC, UBE2D3, TCF3, EDN1, CHMP4B, XRCC6, ITCH, TGIF1, PCGF2, INS, PRKDC, MDFI…
GO:0008283	cell proliferation	0.00016301	3.54601e-08	181	1407	736	8238	0	0	IL5RA, S100B, KDR, BMPR2, UHRF2, GHRL, TGFB1, CTBP2, CXCL10, GFI1B, PTPRJ, PRKCA, AKT1, AGT, PLXNB1, USP13, BMP2, EGFR, TGFBR1, ARIH2, SYK, APC, KHDRBS1, CD79A, PYCARD, CD3E, FLT1, CNOT7, FGFR3, IGF1, CD28, PER2, KRIT1, EDN1, BIRC2, NR4A1, INS, PCNA, IFIT3, PAK1, EPS15, SLC9A3R1, BRCA1, MAGED1, MKI67, PRKD2, LRP6, LYN, ARNT, HDAC1, HMGA1, PAFAH1B1, RAF1, XIAP, CDC73, KLF10, INSIG1, SHCBP1, EMD, F…
GO:0031347	regulation of defense response	0.00016588	3.60844e-08	88	1407	297	8238	0	0	MAPK14, MYD88, IKBKE, IFNAR2, CTSB, LCK, CREB1, GHRL, TGFB1, UBC, SUMO1, CCL5, MTA1, ARF1, RIPK1, MAPK8, TLR2, AGT, AP2B1, IL18, PYCARD, IFNGR1, UBE2N, CD28, UBE2D3, CASP8, TNIP1, BIRC2, NLRP1, ITCH, INS, IRAK4, MAPK10, MAVS, TRAF6, C9, PTPN11, POLR3D, STAT1, MAPK3, APOA1, LYN, C2, UBE2D2, SIN3A, CDK1, RAC1, AP1G1, TNFRSF1A, XIAP, CTSL1, MAPK13, NFKB1, CASP1, PTPN6, AP1M1, CD14, RPS27A, C3, JAK1,…
GO:0048585	negative regulation of response to stimulus	0.000168289	3.66085e-08	140	1407	537	8238	0	0	HIPK3, PSME3, ACVR1, STUB1, GHRL, MAGEA1, TGFB1, PTPRJ, DDX39B, RIPK1, AKT1, SLIT2, SH3GL2, AES, AGT, BMP2, ITPR1, AP2B1, EGFR, TGFBR1, APC, PYCARD, ZFYVE9, IGF1, CASP8, EDN1, CHMP4B, ITCH, INS, BCL2L1, MDFI, TERT, EPS15, SLC9A3R1, BRCA1, GRB2, APOA1, PLAT, LYN, HDAC1, LRPAP1, RGS2, ATF4, DRD1, PDPK1, PRKCB, FRZB, ZGPAT, CTNND1, PRKG1, SMAD3, MAPKAPK5, TEK, A2M, UBE2B, RPS6KB1, SUFU, PDCD6, CDC42…
GO:0019941	modification-dependent protein catabolic process	0.000172434	3.75101e-08	85	1407	284	8238	0	0	PSMD2, PSME3, UHRF2, STUB1, UBE2C, FHIT, PTTG1, UBC, TRIM39, SUMO1, MTA1, NUB1, SYVN1, RBBP6, KAT5, RB1, BUB1B, SUMO2, PTK2, SPOP, TSG101, SKP1, ARIH2, APC, VCP, SMURF2, UBE2W, UBE2D3, SMAD7, SMURF1, BIRC2, CUL1, ITCH, CUL3, RNF8, CSNK1E, FBXW7, CSNK2A1, PSMD14, RBCK1, UBE2E1, MAD2L2, UBE2D2, RNF11, CDK1, DDB1, UBE2K, SIRT1, PSME1, BAG6, SKP2, UBQLN4, SQSTM1, RPS27A, CCNB1, UBE2H, UBE2I, PLK1, RC…
GO:0008104	protein localization	0.000189636	4.12522e-08	197	1407	817	8238	0	0	BCL6, ACTN2, ATP6V1G1, RANBP2, APPBP2, RABGEF1, GHRL, PAM16, TGFB1, RYR2, OLFM2, GET4, ZW10, PRKCA, YWHAG, MAPK8, AKT1, TRAK1, PKD1, ERCC3, PIK3R1, ITPR1, EGFR, RPLP0, TGFBR1, DYNLL2, RPS26, APC, PRKAR1A, ADCYAP1, PYCARD, ZFYVE9, IGF1, PER2, CASP8, GOLGA4, CHMP4B, AKAP5, SNX1, INS, BCL2L1, MDFI, MAVS, SMN1, NUTF2, RUVBL2, STX6, APOA1, TOLLIP, ITGAL, PPID, STX7, KPNA1, SFN, RPLP1, PEX5, BAG6, CALC…
GO:0006996	organelle organization	0.000233862	5.08727e-08	293	1407	1312	8238	0	0	TNFSF10, CXXC1, PAM16, KRT20, NUP93, ZW10, BAIAP2, MAPK8, KAT5, ARPC3, SLIT2, ERCC3, MAST1, MYOD1, PLXNB1, TSG101, HIST1H3A, EHMT2, GEM, PYCARD, CCL7, CASP8, EDN1, COPA, INS, PCNA, BCL2L1, TERT, FBF1, EPS15, BRCA1, STX6, APOA1, HMGA1, CREBBP, ARPC4, TEX11, PINX1, AP1G1, RAG1, BAG6, STK36, YWHAZ, CDC73, SNAP29, DENR, AP1M1, EZR, EMD, CHAF1A, KLHL12, CCNB1, USP22, UBE2B, CDC42, AURKB, SOD1, CDC27, …
GO:0002252	immune effector process	0.000243623	5.29961e-08	77	1407	251	8238	0	0	IRF4, KIT, LCK, TGFB1, ISG15, BNIP3L, PAXIP1, C1S, EXOSC6, ABL1, RARA, ARF1, BAIAP2, ARPC3, PTK2, PIK3R1, ITPR1, AP2B1, SYK, VAMP7, PYCARD, PLCG1, SRC, CD28, VAV2, CRK, NCK1, BIRC2, LGALS3, ITCH, INS, RNF8, LEF1, PAK1, MAVS, TRAF6, C9, ACTB, GRB2, MAPK3, APOA1, C2, LYN, ITGAL, ARPC4, SIN3A, RAC1, AP1G1, PIK3CA, EXOSC4, AP1M1, CFL1, C3, C1QA, A2M, PRKCE, CDC42, BTK, EXOSC5, FYN, TNFRSF4, CD247, PR…
GO:0022407	regulation of cell-cell adhesion	0.000249635	5.43039e-08	56	1407	163	8238	0	0	PLG, RAC1, EPB49, MAP3K14, TNFRSF14, HLA-DRA, LCK, GRAP2, MTOR, PIK3CA, TGFB1, CCL5, PDPK1, RARA, CXCL13, PRKCA, CITED2, PTPN6, AKT1, PTK2, PIK3R1, PRKG1, BMP2, CD47, LAT, SYK, IL18, CSK, PYCARD, CD3E, CCL21, CDC42, SRC, IGF1, CD28, FYN, SMAD7, CD247, NCK1, LGALS3, IGF2, CTNNB1, PAK1, DPP4, TRAF6, PTPN11, HSPD1, GRB2, CAMK4, CELSR2, APOA1, HLA-DQA1, IL6ST, LYN, MAD2L2, TRAF2
GO:0007049	cell cycle	0.000255804	5.56459e-08	197	1407	820	8238	0	0	PSME3, CEP63, USH1C, ACVR1, RANBP2, UHRF2, ZAK, PTTG1, TGFB1, NUP93, DDX39B, ZW10, PRKCA, YWHAG, RASSF1, AKT1, PKD1, RHOB, ERCC3, BMP2, EGFR, SKP1, TGFBR1, APC, KHDRBS1, GEM, MADD, TUBB, IGF1, POLD1, CD28, PER2, EDN1, RAB11FIP3, BIRC2, INS, PRKDC, PCNA, BCL2L1, BRCA1, UBE2E1, LRP6, HDAC1, APP, PAFAH1B1, TEX11, VPS4A, PINX1, BACH1, DDB1, TOP2A, CENPT, PSME1, BAG6, RAD51D, TPD52L1, CDC73, RPS27, RA…
GO:0006511	ubiquitin-dependent protein catabolic process	0.000282541	6.14621e-08	83	1407	278	8238	0	0	PSMD2, PSME3, UHRF2, STUB1, UBE2C, FHIT, PTTG1, UBC, TRIM39, SUMO1, MTA1, NUB1, SYVN1, RBBP6, KAT5, RB1, BUB1B, SUMO2, PTK2, SPOP, TSG101, SKP1, ARIH2, APC, VCP, SMURF2, UBE2W, UBE2D3, SMAD7, SMURF1, BIRC2, CUL1, ITCH, CUL3, RNF8, CSNK1E, FBXW7, CSNK2A1, PSMD14, RBCK1, UBE2E1, MAD2L2, UBE2D2, RNF11, CDK1, DDB1, UBE2K, SIRT1, PSME1, BAG6, SKP2, UBQLN4, SQSTM1, RPS27A, CCNB1, UBE2H, UBE2I, PLK1, RC…
GO:0051094	positive regulation of developmental process	0.000295216	6.42193e-08	108	1407	391	8238	0	0	MAPK14, TCF4, KDR, BMPR2, RAPGEF2, ACVR1, TESC, CREB1, GHRL, CCR1, ARHGDIA, TGFB1, LPL, PAXIP1, ABL1, RARA, SHANK1, RIPK1, PRKCA, CITED2, PLA2G10, F3, LRP8, AKT1, SLIT2, AGT, RHOB, BOC, MYOD1, BMP2, PLCG1, FLT1, AXL, FGF2, IGF1, SRF, CASP8, TCF3, EDN1, BMPR1B, RUNX1, EFNB2, DISC1, INS, LEF1, MAML1, VDR, TRAF6, BRCA1, NKX2-5, PRKCH, FGFR2, APOA1, PRKD2, LRP6, LYN, ARNT, HMGA1, ACVR1B, BAD, EPB49, …
GO:0050867	positive regulation of cell activation	0.000306797	6.67385e-08	48	1407	132	8238	0	0	RAC1, EPB49, AP1G1, NFATC2, MAP3K14, TNFRSF14, HLA-DRA, LCK, GRAP2, MTOR, PIK3CA, TGFB1, PAXIP1, CCL5, PDPK1, RARA, PTPN6, AKT1, PIK3R1, CD47, IL18, CSK, PYCARD, CD3E, AXL, CCL21, SRC, CDC42, IGF1, TLR4, CD28, BTK, FYN, TNFRSF4, CD247, NCK1, PVRL2, IGF2, PAK1, DPP4, TRAF6, PTPN11, HSPD1, GRB2, HLA-DQA1, IL6ST, LYN, TRAF2
GO:0071902	positive regulation of protein serine/threonine kinase activity	0.000324611	7.06136e-08	52	1407	148	8238	0	0	EGF, MAPK14, CDK1, RAPGEF2, KIT, EZH2, SHC1, SIRT1, GADD45G, GHRL, ZAK, TGFB1, UBC, TPD52L1, RIPK1, AKT1, RPS27A, DVL2, PKD1, MAPKAPK5, BMP2, EGFR, STK4, FLT1, MADD, MAP3K10, CALM1, CD81, FGF2, SOD1, TLR4, DVL3, HRAS, MAP4K2, EDN1, ERBB2, RIPK2, MAPK1, RPTOR, MAPK10, PPP2CA, CSF1R, PAK1, TRAF6, CD40, MAP3K5, MAPK3, INSR, TRAF2, MAP3K2, SPRY2, MAP3K4
GO:0060548	negative regulation of cell death	0.000415938	9.04802e-08	109	1407	398	8238	0	0	MYD88, KDR, HIPK3, PSMD2, PSME3, PEA15, ACVR1, PRKCG, IL2RB, GHRL, ARHGDIA, UBC, RPS3A, BNIP3L, CCL5, RIPK1, PRKCA, CITED2, MAPK8, NAA38, AKT1, TLE1, PTK2, EGFR, TGFBR1, MUC1, CCL21, AXL, NUP62, SRC, FGF2, IGF1, CRYAA, KRIT1, NCK1, CHMP4B, ITGB1, BIRC2, LGALS3, ITCH, BCL2L1, TERT, IFIT3, LEF1, TRAF6, CSNK2A1, ITGA5, PSMD14, BRCA1, NPAS2, NKX2-5, PRKCH, FGFR2, LRP6, HDAC1, TNFRSF18, RAF1, CDK1, TF…
GO:1902580	single-organism cellular localization	0.000482753	1.05015e-07	129	1407	493	8238	0	0	BCL6, RANBP2, RABGEF1, PAM16, TGFB1, ARF1, GET4, ZW10, YWHAG, MAPK8, AKT1, PKD1, PIK3R1, EGFR, RPLP0, TGFBR1, DYNLL2, RPS26, ZFYVE9, IGF1, CASP8, GOLGA4, COPA, CHMP4B, ARFGAP1, COPG, BCL2L1, MDFI, MAVS, SMN1, RAB3A, LYN, ITGAL, PAFAH1B1, STX7, PINX1, KPNA1, SFN, RPLP1, PEX5, BAG6, ITSN1, PDPK1, YWHAZ, INSIG1, RPS27, RAB1A, EMD, ANK1, RBPMS, KLHL12, CCNB1, SMAD3, PACSIN1, SUFU, MUSK, SMAD4, VAMP2,…
GO:0002431	Fc receptor mediated stimulatory signaling pathway	0.000482826	1.05031e-07	30	1407	67	8238	0	0	PRKCE, CDC42, SRC, RAC1, VAV2, FYN, CRK, CD247, NCK1, PIK3CA, ACTG1, HSP90AA1, MAPK1, ABL1, BAIAP2, PAK1, CFL1, PLSCR1, ARPC3, PTK2, NCKAP1, PIK3R1, ACTB, ITPR1, GRB2, MAPK3, SYK, LYN, ARPC4, PLCG1
GO:0051240	positive regulation of multicellular organismal process	0.000492305	1.07093e-07	134	1407	517	8238	0	0	TCF4, IRF4, MYD88, KDR, BMPR2, ACVR1, GHRL, CCR1, TGFB1, RYR2, PAXIP1, TRDN, RIPK1, PRKCA, LRP8, AKT1, SLIT2, AGT, RHOB, BMP2, SYK, PYCARD, FLT1, AXL, IGF1, CD28, CASP8, TCF3, EDN1, BIRC2, XRCC6, INS, PRKDC, MAVS, TRAF6, BRCA1, TREX1, PRKD2, LRP6, LYN, ARNT, CREBBP, RGS2, SFN, MAPT, MAPK13, PRKCB, HOXA5, SMAD3, MARK2, TEK, PACSIN1, PRKCE, PDCD6, SOD1, SMAD4, DRD2, RELA, OGT, ROBO2, DDIT3, SEMA7A,…
GO:0002696	positive regulation of leukocyte activation	0.000501689	1.09134e-07	46	1407	126	8238	0	0	RAC1, AP1G1, NFATC2, MAP3K14, TNFRSF14, HLA-DRA, LCK, GRAP2, MTOR, PIK3CA, TGFB1, PAXIP1, CCL5, PDPK1, RARA, PTPN6, AKT1, PIK3R1, CD47, IL18, CSK, PYCARD, CD3E, AXL, CCL21, SRC, CDC42, IGF1, CD28, BTK, FYN, TNFRSF4, CD247, NCK1, PVRL2, IGF2, PAK1, TRAF6, DPP4, PTPN11, HSPD1, GRB2, HLA-DQA1, IL6ST, LYN, TRAF2
GO:0051249	regulation of lymphocyte activation	0.00053515	1.16413e-07	52	1407	150	8238	0	0	RAC1, AP1G1, NFATC2, MAP3K14, TNFRSF14, HLA-DRA, LCK, GRAP2, MTOR, PIK3CA, TGFB1, PAXIP1, CCL5, PDPK1, RARA, PTPN6, AKT1, INHBA, PIK3R1, CD47, LAT, IL18, CSK, PYCARD, CD3E, AXL, CCL21, CDC42, SRC, IGF1, CD28, BTK, FYN, TNFRSF4, CD247, NCK1, LGALS3, IGF2, CTNNB1, PAK1, DPP4, TRAF6, LST1, PTPN11, HSPD1, GRB2, CAMK4, IL10, HLA-DQA1, IL6ST, LYN, TRAF2
GO:0043066	negative regulation of apoptotic process	0.000561694	1.22187e-07	104	1407	377	8238	0	0	MYD88, KDR, HIPK3, PSMD2, PSME3, PEA15, ACVR1, PRKCG, IL2RB, GHRL, ARHGDIA, UBC, RPS3A, BNIP3L, CCL5, RIPK1, PRKCA, CITED2, MAPK8, NAA38, AKT1, TLE1, PTK2, EGFR, TGFBR1, MUC1, CCL21, AXL, NUP62, SRC, IGF1, CRYAA, KRIT1, ITGB1, BIRC2, LGALS3, ITCH, BCL2L1, TERT, IFIT3, LEF1, TRAF6, CSNK2A1, ITGA5, PSMD14, BRCA1, NKX2-5, PRKCH, FGFR2, LRP6, HDAC1, TNFRSF18, RAF1, CDK1, TFAP2B, CASP3, AR, SFN, PSEN1…
GO:0002694	regulation of leukocyte activation	0.000640371	1.39302e-07	56	1407	167	8238	0	0	RAC1, AP1G1, NFATC2, MAP3K14, TNFRSF14, HLA-DRA, LCK, GRAP2, MTOR, PIK3CA, TGFB1, PAXIP1, CCL5, PDPK1, RARA, PTPN6, PLA2G10, AKT1, INHBA, PIK3R1, CD47, LAT, SYK, IL18, CSK, PYCARD, CD3E, AXL, CCL21, CDC42, SRC, IGF1, CD28, BTK, FYN, TNFRSF4, CD247, NCK1, PVRL2, LGALS3, IGF2, CTNNB1, PAK1, DPP4, TRAF6, PLSCR1, LST1, PTPN11, HSPD1, GRB2, CAMK4, IL10, HLA-DQA1, IL6ST, LYN, TRAF2
GO:0051345	positive regulation of hydrolase activity	0.00064896	1.4117e-07	104	1407	378	8238	0	0	PSME3, TNFSF10, RAPGEF2, CXXC1, KIT, PRKCG, RABGEF1, LCK, CREB1, RYR2, CCL5, FNTA, SYVN1, RIPK1, PRKCA, ADRBK1, SGSM2, MAPK8, F3, RALBP1, PLXNB1, BMP2, ITPR1, CYCS, ADAP1, EGFR, HIP1, GABARAPL2, PRKAR1A, ADCYAP1, RABIF, PYCARD, PLCG1, FLT1, MADD, CCL21, PSD, CALM1, VCP, FGF2, FGFR3, VAV2, HRAS, CASP8, NLRP1, ARFGAP1, PCNA, CDC42EP2, HERPUD1, CD40, RHOG, PSMD14, DNAJB11, DIS3, FGFR2, APOA1, PRKD2,…
GO:0006897	endocytosis	0.000746603	1.62411e-07	71	1407	231	8238	0	0	CXCR1, ADRB2, ABL1, UNC119, RARA, ARF1, HNRNPK, ADRBK1, BAIAP2, LRP8, ARPC3, PTK2, PIK3R1, ITPR1, TGM2, HIP1, SYK, VAMP7, PYCARD, PLCG1, AXL, CCL21, SRC, RAB5A, VAV2, CRK, NCK1, LRSAM1, LGALS3, PAK1, TNK2, ACTB, GRB2, MAPK3, LRP6, LYN, C2, APP, ARPC4, LRPAP1, RAC1, PIK3CA, ITSN1, CALCRL, DLG4, RAB1A, CFL1, CD14, EEA1, DNM2, C3, ITGAV, ASGR1, NR1H2, PACSIN1, LDLR, PRKCE, CDC42, FYN, CD247, PICK1, …
GO:0019221	cytokine-mediated signaling pathway	0.000835424	1.81732e-07	75	1407	249	8238	0	0	IL2RG, IL5RA, IRF4, CXCR1, IL12RB2, IFNAR2, CSNK2B, KIT, RANBP2, TNFRSF14, HLA-DRA, IL2RB, CCR1, NUP133, UBC, ISG15, CXCL10, SUMO1, IRF9, CCL5, NUP93, RIPK1, PRLR, EIF4E, SLIT2, PYCARD, PLCG1, AXL, NUP62, IFNGR1, UBE2N, EDN1, CCR8, IFIT3, MAVS, PTPN11, STAT1, MAPK3, EPOR, UBE2E1, APOA1, UBE2L6, TNFRSF18, HLA-C, KPNA1, TNFRSF1A, CAMK2G, CAMK2A, PTPN6, RPS27A, CSF2RB, CCR5, JAK1, STAT5A, IRF2, HLA-…
GO:0031324	negative regulation of cellular metabolic process	0.000844809	1.83774e-07	234	1407	1021	8238	0	0	BCL6, HIPK3, PSME3, BMPR2, ZNF746, PAF1, PRKCG, FHIT, GHRL, MTOR, RNPS1, MAGEA1, TGFB1, ISG15, CTBP2, TRIM39, GFI1B, PTPRJ, THRA, PRKCA, PAX9, KAT5, LRP8, AKT1, SLIT2, ESR2, AES, AGT, CCDC85B, PTBP1, BMP2, TSKS, RPS26, APC, KHDRBS1, GABARAPL2, PRKAR1A, PYCARD, CBX5, ATF7IP, LDB1, PER2, NFIC, UBE2D3, TCF3, EDN1, CHMP4B, XRCC6, ITCH, TGIF1, PCGF2, INS, PRKDC, MDFI, RNF8, TRAF6, SLC9A3R1, BRCA1, RCO…
GO:0034112	positive regulation of homotypic cell-cell adhesion	0.000848083	1.84486e-07	39	1407	101	8238	0	0	RAC1, EPB49, MAP3K14, TNFRSF14, HLA-DRA, LCK, GRAP2, MTOR, PIK3CA, CCL5, PDPK1, RARA, PTPN6, AKT1, PIK3R1, CD47, IL18, CSK, PYCARD, CD3E, CCL21, SRC, CDC42, IGF1, CD28, FYN, CD247, NCK1, IGF2, PAK1, TRAF6, DPP4, PTPN11, HSPD1, GRB2, HLA-DQA1, IL6ST, LYN, TRAF2
GO:0034110	regulation of homotypic cell-cell adhesion	0.000861283	1.87358e-07	46	1407	128	8238	0	0	RAC1, EPB49, MAP3K14, TNFRSF14, HLA-DRA, LCK, GRAP2, MTOR, PIK3CA, CCL5, PDPK1, RARA, PRKCA, PTPN6, AKT1, PIK3R1, PRKG1, CD47, LAT, SYK, IL18, CSK, PYCARD, CD3E, CCL21, SRC, CDC42, IGF1, CD28, FYN, CD247, NCK1, LGALS3, IGF2, CTNNB1, PAK1, TRAF6, DPP4, PTPN11, HSPD1, GRB2, CAMK4, HLA-DQA1, IL6ST, LYN, TRAF2
GO:0002433	immune response-regulating cell surface receptor signaling pathway involved in phagocytosis	0.000865949	1.88373e-07	29	1407	65	8238	0	0	PRKCE, CDC42, SRC, RAC1, VAV2, FYN, CRK, CD247, NCK1, PIK3CA, ACTG1, HSP90AA1, MAPK1, ABL1, BAIAP2, PAK1, CFL1, ARPC3, PTK2, NCKAP1, PIK3R1, ACTB, ITPR1, GRB2, MAPK3, SYK, LYN, ARPC4, PLCG1
GO:0038094	Fc-gamma receptor signaling pathway	0.000865949	1.88373e-07	29	1407	65	8238	0	0	PRKCE, CDC42, SRC, RAC1, VAV2, FYN, CRK, CD247, NCK1, PIK3CA, ACTG1, HSP90AA1, MAPK1, ABL1, BAIAP2, PAK1, CFL1, ARPC3, PTK2, NCKAP1, PIK3R1, ACTB, ITPR1, GRB2, MAPK3, SYK, LYN, ARPC4, PLCG1
GO:0038096	Fc-gamma receptor signaling pathway involved in phagocytosis	0.000865949	1.88373e-07	29	1407	65	8238	0	0	PRKCE, CDC42, SRC, RAC1, VAV2, FYN, CRK, CD247, NCK1, PIK3CA, ACTG1, HSP90AA1, MAPK1, ABL1, BAIAP2, PAK1, CFL1, ARPC3, PTK2, NCKAP1, PIK3R1, ACTB, ITPR1, GRB2, MAPK3, SYK, LYN, ARPC4, PLCG1
GO:0043069	negative regulation of programmed cell death	0.0011448	2.49031e-07	104	1407	382	8238	0	0	MYD88, KDR, HIPK3, PSMD2, PSME3, PEA15, ACVR1, PRKCG, IL2RB, GHRL, ARHGDIA, UBC, RPS3A, BNIP3L, CCL5, RIPK1, PRKCA, CITED2, MAPK8, NAA38, AKT1, TLE1, PTK2, EGFR, TGFBR1, MUC1, CCL21, AXL, NUP62, SRC, IGF1, CRYAA, KRIT1, ITGB1, BIRC2, LGALS3, ITCH, BCL2L1, TERT, IFIT3, LEF1, TRAF6, CSNK2A1, ITGA5, PSMD14, BRCA1, NKX2-5, PRKCH, FGFR2, LRP6, HDAC1, TNFRSF18, RAF1, CDK1, TFAP2B, CASP3, AR, SFN, PSEN1…
GO:0071345	cellular response to cytokine stimulus	0.00120204	2.61483e-07	84	1407	291	8238	0	0	CDK9, IL2RG, IL5RA, IRF4, CXCR1, IL12RB2, IFNAR2, CSNK2B, KIT, RANBP2, TNFRSF14, HLA-DRA, IL2RB, CCR1, NUP133, UBC, ISG15, CXCL10, SUMO1, IRF9, CCL5, NUP93, RIPK1, PRLR, EIF4E, SLIT2, PYCARD, PLCG1, AXL, NUP62, IFNGR1, UBE2N, EDN1, CCR8, IFIT3, LEF1, MAVS, PTPN11, BRCA1, STAT1, MAPK3, EPOR, UBE2E1, APOA1, UBE2L6, TNFRSF18, HLA-C, KPNA1, GAPDH, SIRT1, TNFRSF1A, CAMK2G, CAMK2A, NFKB1, PTPN6, RPS27A…
GO:0070647	protein modification by small protein conjugation or removal	0.00122941	2.67438e-07	115	1407	434	8238	0	0	PSMD2, PSME3, UBE2D4, ADRB2, PAF1, RANBP2, PRKCG, UHRF2, STUB1, ATXN7, UBE2C, WDR48, UBC, ISG15, PAXIP1, TRIM39, SUMO1, MTA1, ABL1, NUB1, CDK5RAP3, RBBP6, BUB1B, SUMO2, PTK2, UBQLN1, USP13, SKP1, TGFBR1, ARIH2, VCP, UBE2N, SMURF2, UBE2W, PER2, UBE2D3, SMAD7, SMURF1, UBE2V2, LRSAM1, RING1, BIRC2, CUL1, ITCH, CUL3, RNF8, KLHL2, TRAF6, FBXW7, COPS6, PSMD14, BRCA1, RBCK1, COPS4, UBE2E1, MAD2L2, UBE2D…
GO:0022409	positive regulation of cell-cell adhesion	0.00133577	2.90575e-07	42	1407	114	8238	0	0	RAC1, EPB49, MAP3K14, TNFRSF14, HLA-DRA, LCK, GRAP2, MTOR, PIK3CA, CCL5, PDPK1, RARA, CXCL13, CITED2, PTPN6, AKT1, PIK3R1, CD47, IL18, CSK, PYCARD, CD3E, CCL21, SRC, CDC42, IGF1, CD28, SMAD7, FYN, CD247, NCK1, IGF2, PAK1, TRAF6, DPP4, PTPN11, HSPD1, GRB2, HLA-DQA1, IL6ST, LYN, TRAF2
GO:1901652	response to peptide	0.00133738	2.90925e-07	60	1407	187	8238	0	0	PRKAB1, RAF1, CDK1, EIF2B2, ATP6V1G1, SHC1, SIRT1, CREB1, GHRL, MTOR, PIK3CA, PDPK1, NFKB1, PRKCB, PRLR, PTPN6, BAIAP2, EIF4E, AKT1, PTK2, PIK3R1, KAT2B, STAT5A, PRKAR1A, RPS6KB1, FGFR3, FGF2, PDK2, STK11, HRAS, CRK, RELA, RIPK2, TBC1D4, NLRP1, EIF4EBP1, PRKACA, INS, MAPK1, PRKDC, APPL1, RPTOR, IGF2, OGT, PARP1, ATP6V1E1, PIK3R3, GNB4, PTPN11, NRAS, YWHAB, GRB2, STAT1, MAPK3, FGFR2, INSR, LYN, PR…
GO:0034109	homotypic cell-cell adhesion	0.00134884	2.93418e-07	64	1407	204	8238	0	0	IRF4, MAP3K14, VCL, KIT, TNFRSF14, HLA-DRA, LCK, MTOR, CCL5, RARA, PRKCA, MYH9, AKT1, PIK3R1, LAT, SYK, IL18, PYCARD, CD3E, CCL21, SRC, IGF1, CD28, CASP8, NCK1, LGALS3, INS, LEF1, PAK1, TRAF6, PTPN11, ACTB, GRB2, HBB, LYN, ITGAL, PDGFRA, EPB49, RAC1, PPP3CA, RAG1, GRAP2, PIK3CA, PDPK1, PTPN6, PRKG1, CD47, CSK, ILK, CDC42, FYN, CD247, TNFRSF4, ACTG1, IGF2, CTNNB1, DPP4, S100A8, HSPD1, CAMK4, HLA-D…
GO:0008284	positive regulation of cell proliferation	0.00141287	3.07345e-07	84	1407	292	8238	0	0	EGF, KDR, IL12RB2, BMPR2, TNFSF13B, VIP, TGFB1, CCL5, RARA, PRKCA, PLXNB3, F3, AKT1, PTK2, AGT, BMP2, EGFR, TGFBR1, IL18, PYCARD, FLT1, CD3E, CNOT7, CDK4, FGFR3, FGF2, IGF1, CD28, HRAS, EDN1, NCK1, CUL3, NR4A1, DISC1, INS, CDKN1A, LEF1, RHOG, CSNK2A1, NKX2-5, STAT1, PRKCH, FGFR2, PRKD2, LYN, ARNT, HDAC1, BAD, PDGFRA, TFAP2B, AR, NFATC2, DHPS, SIRT1, PTPN6, ITGAV, CD47, MYC, TEK, C2ORF18, NRP1, PD…
GO:0050870	positive regulation of T cell activation	0.0014569	3.16925e-07	38	1407	99	8238	0	0	RAC1, MAP3K14, TNFRSF14, HLA-DRA, LCK, GRAP2, MTOR, PIK3CA, CCL5, PDPK1, RARA, PTPN6, AKT1, PIK3R1, CD47, IL18, CSK, PYCARD, CD3E, CCL21, SRC, CDC42, IGF1, CD28, FYN, CD247, NCK1, IGF2, PAK1, TRAF6, DPP4, PTPN11, HSPD1, GRB2, HLA-DQA1, IL6ST, LYN, TRAF2
GO:0046649	lymphocyte activation	0.00146773	3.19279e-07	66	1407	213	8238	0	0	IRF4, MAP3K14, KIT, TNFRSF14, HLA-DRA, LCK, MTOR, TGFB1, PAXIP1, EXOSC6, CCL5, RARA, AKT1, PIK3R1, LAT, IL18, ITGA4, CD79A, PYCARD, CD3E, AXL, CCL21, SRC, IGF1, CD28, CASP8, NCK1, ITGB1, LGALS3, INS, RNF8, LEF1, PAK1, TRAF6, PTPN11, GRB2, LYN, ITGAL, RAC1, NFATC2, AP1G1, PPP3CA, RAG1, GRAP2, PIK3CA, PDPK1, PRKCB, PTPN6, INHBA, CD47, CSK, CDC42, BTK, FYN, CD247, TNFRSF4, IGF2, CTNNB1, DPP4, LST1, …
GO:1901653	cellular response to peptide	0.0015106	3.28605e-07	57	1407	175	8238	0	0	PRKAB1, RAF1, CDK1, ATP6V1G1, SHC1, SIRT1, GHRL, MTOR, PIK3CA, PDPK1, NFKB1, PRKCB, PRLR, BAIAP2, PTPN6, EIF4E, AKT1, PTK2, PIK3R1, KAT2B, STAT5A, PRKAR1A, RPS6KB1, FGFR3, FGF2, PDK2, STK11, HRAS, CRK, RELA, RIPK2, TBC1D4, EIF4EBP1, PRKACA, INS, MAPK1, PRKDC, APPL1, RPTOR, IGF2, OGT, PARP1, ATP6V1E1, PIK3R3, GNB4, PTPN11, NRAS, YWHAB, GRB2, STAT1, MAPK3, FGFR2, INSR, LYN, PRKAR2A, GNB1, PRKAA2
GO:2000026	regulation of multicellular organismal development	0.0016431	3.57429e-07	129	1407	503	8238	0	0	TCF4, KDR, BMPR2, RAPGEF2, TNIK, ACVR1, PAF1, TESC, ACHE, GHRL, CCR1, ARHGDIA, TGFB1, PAXIP1, STK24, RARA, SHANK1, RIPK1, RTN4R, PRKCA, YWHAG, DEAF1, CITED2, RNH1, F3, LRP8, AKT1, SLIT2, AGT, RHOB, BMP2, PRMT1, TGFBR1, MLLT3, DCC, PLCG1, FLT1, AXL, FGF2, LDB1, PER2, KRIT1, CASP8, SMAD7, TCF3, COL4A2, BMPR1B, RUNX1, EFNB2, DISC1, PPP2CA, LEF1, VDR, TRAF6, FBXW7, BRCA1, NKX2-5, STAT1, PRKCH, FGFR2,…
GO:0043406	positive regulation of MAP kinase activity	0.0017046	3.70807e-07	41	1407	111	8238	0	0	EGF, MAPK14, CDK1, KIT, EZH2, SHC1, GHRL, ZAK, TGFB1, UBC, TPD52L1, RIPK1, RPS27A, DVL2, MAPKAPK5, BMP2, EGFR, FLT1, MADD, MAP3K10, CD81, FGF2, SOD1, TLR4, DVL3, HRAS, MAP4K2, EDN1, ERBB2, RIPK2, MAPK1, MAPK10, PAK1, TRAF6, CD40, MAP3K5, MAPK3, INSR, TRAF2, MAP3K2, MAP3K4
GO:0010498	proteasomal protein catabolic process	0.00178079	3.8738e-07	69	1407	227	8238	0	0	PSMD2, PSME3, STUB1, UBE2C, FHIT, PTTG1, UBC, SUMO1, MTA1, NUB1, SYVN1, KAT5, RB1, BUB1B, SUMO2, PKD1, SPOP, SKP1, APC, GABARAPL2, VCP, UBE2W, UBE2D3, SMAD7, SMURF1, BIRC2, CUL1, CUL3, CSNK1E, FBXW7, CSNK2A1, PSMD14, RBCK1, UBE2E1, MAD2L2, CDK1, DDB1, SIRT1, BAG6, PSME1, UBQLN4, SKP2, RPS27A, CCNB1, PLK1, RCHY1, UBE2B, SIAH1, HSPA5, AURKB, CDK2, ATXN3, ARAF, CDC27, TBL1XR1, PARK2, PRKACA, ARRB1, …
GO:0032147	activation of protein kinase activity	0.00179561	3.90605e-07	51	1407	151	8238	0	0	EGF, MAPK14, RAF1, CDK1, ADRB2, TNIK, KIT, SHC1, GADD45G, GHRL, ZAK, UBC, CCL5, PDPK1, RIPK1, PRLR, RPS27A, AGT, MAPKAPK5, MARK2, BMP2, TGFBR1, PRKAR1A, PLCG1, MADD, MAP3K10, CD81, FGF2, SOD1, TLR4, HRAS, CRK, MAP4K2, RIPK2, PRKACA, MAPK1, INS, MAPK10, TRAF6, MAP3K5, NRAS, YWHAB, MAPK3, EIF2AK2, INSR, TRAF2, TOM1L1, RAP1A, MAP3K2, PRKAR2A, MAP3K4
GO:0045321	leukocyte activation	0.00181704	3.95268e-07	74	1407	249	8238	0	0	IRF4, MAP3K14, KIT, TNFRSF14, HLA-DRA, LCK, MTOR, TGFB1, PAXIP1, EXOSC6, CCL5, RARA, PLA2G10, AKT1, PIK3R1, LAT, SYK, IL18, ITGA4, VAMP7, CD79A, PYCARD, CD3E, AXL, CCL21, SRC, IGF1, CD28, CASP8, EDN1, NCK1, ITGB1, LGALS3, INS, RNF8, LEF1, PAK1, TRAF6, PTPN11, GRB2, LYN, ITGAL, RAC1, NFATC2, AP1G1, PPP3CA, RAG1, GRAP2, PIK3CA, PDPK1, PRKCB, PTPN6, INHBA, CD47, CSK, CDC42, TLR4, BTK, FYN, TNFRSF4, …
GO:0032446	protein modification by small protein conjugation	0.00189841	4.12967e-07	103	1407	381	8238	0	0	PSMD2, PSME3, UBE2D4, ADRB2, PAF1, RANBP2, PRKCG, UHRF2, STUB1, UBE2C, UBC, ISG15, PAXIP1, TRIM39, SUMO1, MTA1, ABL1, NUB1, CDK5RAP3, RBBP6, BUB1B, SUMO2, PTK2, UBQLN1, SKP1, TGFBR1, ARIH2, VCP, UBE2N, SMURF2, UBE2W, PER2, UBE2D3, SMAD7, SMURF1, UBE2V2, LRSAM1, RING1, BIRC2, CUL1, ITCH, CUL3, RNF8, KLHL2, TRAF6, FBXW7, PSMD14, BRCA1, RBCK1, UBE2E1, MAD2L2, UBE2D2, RNF11, CDK1, DDB1, UBE2K, UBE2R2…
GO:0071375	cellular response to peptide hormone stimulus	0.00194412	4.2291e-07	56	1407	172	8238	0	0	PRKAB1, RAF1, CDK1, ATP6V1G1, SHC1, SIRT1, GHRL, MTOR, PIK3CA, PDPK1, NFKB1, PRKCB, PRLR, BAIAP2, PTPN6, EIF4E, AKT1, PTK2, PIK3R1, KAT2B, STAT5A, PRKAR1A, RPS6KB1, FGFR3, FGF2, PDK2, STK11, HRAS, CRK, RELA, TBC1D4, EIF4EBP1, PRKACA, INS, MAPK1, PRKDC, APPL1, RPTOR, IGF2, OGT, PARP1, ATP6V1E1, PIK3R3, GNB4, PTPN11, NRAS, YWHAB, GRB2, STAT1, MAPK3, FGFR2, INSR, LYN, PRKAR2A, GNB1, PRKAA2
GO:1903039	positive regulation of leukocyte cell-cell adhesion	0.00196899	4.28321e-07	38	1407	100	8238	0	0	RAC1, MAP3K14, TNFRSF14, HLA-DRA, LCK, GRAP2, MTOR, PIK3CA, CCL5, PDPK1, RARA, PTPN6, AKT1, PIK3R1, CD47, IL18, CSK, PYCARD, CD3E, CCL21, SRC, CDC42, IGF1, CD28, FYN, CD247, NCK1, IGF2, PAK1, TRAF6, DPP4, PTPN11, HSPD1, GRB2, HLA-DQA1, IL6ST, LYN, TRAF2
GO:0007159	leukocyte cell-cell adhesion	0.00221284	4.81366e-07	58	1407	181	8238	0	0	IRF4, RAC1, MAP3K14, KIT, TNFRSF14, HLA-DRA, RAG1, PPP3CA, LCK, GRAP2, MTOR, PIK3CA, CCL5, PDPK1, RARA, PTPN6, EZR, AKT1, PIK3R1, CD47, LAT, SYK, IL18, CSK, ITGA4, PYCARD, CD3E, CCL21, CDC42, SRC, IGF1, CD28, FYN, CASP8, TNFRSF4, CD247, TNIP1, NCK1, ITGB1, LGALS3, INS, IGF2, CTNNB1, LEF1, PAK1, DPP4, TRAF6, PTPN11, HSPD1, S100A8, GRB2, CAMK4, HLA-DQA1, IL6ST, LYN, TRAF2, MSN, ITGAL
GO:0033554	cellular response to stress	0.00228497	4.97056e-07	195	1407	833	8238	0	0	MAPK14, BCL6, HIPK3, PSME3, CEP63, BMPR2, IKBKE, MAPK8IP2, POLR2A, TNIK, CXXC1, PRKCG, POLR2J, STUB1, MTOR, ZAK, PAXIP1, STK24, SYVN1, DDX39B, RIPK1, MAPK8, KAT5, FANCD2, UBQLN1, RHOB, ERCC3, BMP2, ITPR1, EGFR, APC, PYCARD, SHFM1, GSTM3, UBE2N, POLD1, UBE2W, FANCA, MAP4K4, UBE2D3, MAP4K2, EDN1, CHMP4B, XRCC6, ITCH, POLR2C, ARFGAP1, PRKDC, PCNA, MAPK10, BCL2L1, RNF8, PAK1, TRAF6, HERPUD1, BRCA1, D…
GO:0042127	regulation of cell proliferation	0.00231924	5.04511e-07	142	1407	569	8238	0	0	KDR, BMPR2, GHRL, TGFB1, CTBP2, CXCL10, PTPRJ, PRKCA, AKT1, AGT, PLXNB1, BMP2, EGFR, TGFBR1, APC, PYCARD, CD3E, FLT1, CNOT7, FGFR3, IGF1, CD28, PER2, KRIT1, EDN1, BIRC2, NR4A1, INS, IFIT3, PAK1, SLC9A3R1, BRCA1, MAGED1, PRKD2, LRP6, LYN, ARNT, HDAC1, HMGA1, RAF1, XIAP, CDC73, KLF10, SHCBP1, EMD, FRZB, CD47, TEK, PDCD6, CD81, UBE2A, DRD2, CDK2, TNFRSF4, ERBB2, RELA, IGFBP3, IGF2, DPP4, TES, PTN, H…
GO:0051050	positive regulation of transport	0.00238038	5.17812e-07	89	1407	318	8238	0	0	EGF, MLL, ACTN2, TESC, ACHE, GHRL, CCR1, TRPC3, TGFB1, RYR2, CXCL10, TRDN, CCL5, PPIA, HNRNPK, YWHAG, ADRBK1, PLA2G10, MAPK8, AKT1, RAB27A, TLR2, PIK3R1, TP53, EGFR, TGFBR1, HIP1, DYNLL2, KHDRBS1, PYCARD, PLCG1, CCL21, UNC13B, CALM1, RAB5A, IGF1, CASP8, EDN1, NLRP1, LGALS3, INS, MAVS, SMN1, RAB3A, PTPN11, NKX2-5, C2, BAD, PPID, KPNA1, AP1G1, SFN, SIRT1, DRD1, TRPC1, DTNBP1, PDPK1, YWHAZ, KCNQ1, E…
GO:0044087	regulation of cellular component biogenesis	0.00243031	5.28672e-07	77	1407	264	8238	0	0	KDR, SNCAIP, RAPGEF2, STUB1, GHRL, TGFB1, PAXIP1, SUMO1, PTPRJ, ARF1, SHANK1, PPFIA1, THRA, PRKCA, PLXNB3, RB1, ARPC3, SLIT2, PTK2, TP53, CDC42EP4, APC, PYCARD, UNC13B, CCL21, SRC, VCP, RAB5A, ATF7IP, SRF, HRAS, EDN1, NCK1, VASP, CHMP4B, MACF1, INS, PAK1, EPS8, CDC42EP2, CNOT2, NKX2-5, PRKCH, APOA1, ARPC4, RAF1, EPB49, RAC1, MAPT, PEX5, BDNF, INSIG1, CXCL13, NRXN1, TEK, HNF1A, CEP76, MUSK, PRKCE,…
GO:0014070	response to organic cyclic compound	0.00250185	5.44236e-07	55	1407	169	8238	0	0	EPB49, RAPGEF2, PRKCG, SIRT1, GHRL, DRD1, TRPC3, TGFB1, RYR2, DROSHA, CCL5, KCNQ1, NFKB1, ABL1, RARA, EP300, SLC3A2, CITED2, KAT5, SOX30, SLIT2, CCR5, MYOD1, SMAD3, EGFR, TGFBR1, IL18, SMAD2, EIF2C2, JUP, KCNJ11, ESR1, SRC, GSTM3, DRD2, RELA, SMAD1, PRKACA, CTNNB1, LEF1, VDR, MAVS, SNIP1, HCN2, RYR1, BRCA1, RUVBL2, TARBP2, STAT1, IL10, LRP6, RAP1A, GNB1, RAD51, BAD
GO:0010517	regulation of phospholipase activity	0.00255482	5.55758e-07	25	1407	54	8238	0	0	ESR1, PRKCE, CALM1, PDGFRA, RGS2, FGF2, FGFR3, KIT, PRKCG, CREB1, PRKACA, CCL5, PDPK1, ABL1, PRKCA, ADRBK1, CAMK4, ITPR1, GNAQ, EGFR, FGFR2, PRKAR1A, PRKAR2A, PLCG1, FLT1
GO:0051090	regulation of sequence-specific DNA binding transcription factor activity	0.00267109	5.8105e-07	71	1407	238	8238	0	0	MAPK14, KIT, UBC, SUMO1, EP300, RIPK1, PLA2G10, MAPK8, LRP8, RB1, AKT1, TLR2, ESR2, AGT, PYCARD, EDA, UBE2N, SRF, SMAD7, TCF3, ITCH, INS, MAPK10, MAVS, TRAF6, AGER, CD40, RBCK1, MAPK3, PRKCH, PRKD2, LRP6, MAD2L2, AR, SIRT1, CAMK2A, STK36, NFKB1, PRKCB, RPS27A, DVL2, JUP, ESR1, SUFU, MAP3K10, BEX1, TLR4, BTK, TNFRSF4, USP7, RIPK2, RELA, MAPK1, ARRB1, JUN, DDX58, MID2, DDIT3, TRAF1, S100A8, HDAC2, …
GO:0045597	positive regulation of cell differentiation	0.00267385	5.81652e-07	80	1407	278	8238	0	0	MAPK14, TCF4, KDR, BMPR2, RAPGEF2, ACVR1, TESC, CREB1, CCR1, ARHGDIA, TGFB1, LPL, ABL1, RARA, SHANK1, RIPK1, PRKCA, PLA2G10, LRP8, AKT1, SLIT2, AGT, BOC, MYOD1, BMP2, AXL, FGF2, IGF1, SRF, CASP8, TCF3, EDN1, BMPR1B, RUNX1, EFNB2, DISC1, INS, LEF1, MAML1, VDR, TRAF6, NKX2-5, PRKCH, APOA1, LYN, ARNT, ACVR1B, BAD, EPB49, RAC1, SFN, MAPT, EZH2, NFKB1, FRZB, HOXA5, INHBA, SMAD3, MARK2, ZBTB16, SMAD2, …
GO:0016567	protein ubiquitination	0.00268763	5.84649e-07	96	1407	351	8238	0	0	PSMD2, PSME3, UBE2D4, ADRB2, PAF1, PRKCG, UHRF2, STUB1, UBE2C, UBC, ISG15, PAXIP1, TRIM39, MTA1, ABL1, NUB1, RBBP6, BUB1B, PTK2, UBQLN1, SKP1, TGFBR1, ARIH2, VCP, UBE2N, SMURF2, UBE2W, PER2, UBE2D3, SMAD7, SMURF1, UBE2V2, LRSAM1, RING1, BIRC2, CUL1, ITCH, CUL3, RNF8, KLHL2, TRAF6, FBXW7, PSMD14, BRCA1, RBCK1, UBE2E1, MAD2L2, UBE2D2, RNF11, CDK1, DDB1, UBE2K, UBE2R2, FKBP1A, RAG1, SIRT1, TNKS, PSM…
GO:0043434	response to peptide hormone	0.00271951	5.91583e-07	58	1407	182	8238	0	0	PRKAB1, RAF1, CDK1, EIF2B2, ATP6V1G1, SHC1, SIRT1, CREB1, GHRL, MTOR, PIK3CA, PDPK1, NFKB1, PRKCB, PRLR, PTPN6, BAIAP2, EIF4E, AKT1, PTK2, PIK3R1, KAT2B, STAT5A, PRKAR1A, RPS6KB1, FGFR3, FGF2, PDK2, STK11, HRAS, CRK, RELA, TBC1D4, EIF4EBP1, PRKACA, INS, MAPK1, PRKDC, APPL1, RPTOR, IGF2, OGT, PARP1, ATP6V1E1, PIK3R3, GNB4, PTPN11, NRAS, YWHAB, GRB2, STAT1, MAPK3, FGFR2, INSR, LYN, PRKAR2A, GNB1, P…
GO:0022603	regulation of anatomical structure morphogenesis	0.00276425	6.01316e-07	89	1407	319	8238	0	0	MAPK14, KDR, RAPGEF2, TNIK, KIT, ACHE, ARHGDIA, TGFB1, RTN4R, PRKCA, BAIAP2, CITED2, MYH9, RNH1, F3, LRP8, SLIT2, AGT, PTK2, RHOB, MYOD1, PLXNB1, BMP2, CDC42EP4, MLLT3, DCC, FLT1, PLCG1, CCL7, FGF2, KRIT1, SMAD7, EDN1, COL4A2, RUNX1, PPP2CA, LEF1, EPS8, CDC42EP2, FBXW7, BRCA1, STAT1, FGFR2, APOA1, PRKD2, MAD2L2, RAP2A, ALDOA, EPB49, RAC1, MAPT, EZH2, NOS3, EPHA4, SIX1, COL5A1, PRKCB, CFL1, HOXA5,…
GO:0032880	regulation of protein localization	0.0027801	6.04763e-07	94	1407	342	8238	0	0	EGF, ACTN2, ACHE, GHRL, VIP, TGFB1, SUMO1, CCL5, PPIA, PPFIA1, PRKCA, YWHAG, MAPK8, RB1, AKT1, TLR2, PKD1, PIK3R1, TP53, ITPR1, EGFR, TGFBR1, DYNLL2, APC, PRKAR1A, ADCYAP1, PYCARD, IGF1, PER2, CASP8, SNAP25, AKAP5, ITGB1, NLRP1, INS, APPL1, BCL2L1, MDFI, MAVS, SMN1, FBXW7, RHOG, APOA1, PRKAR2A, BAD, SRGN, PPID, SIN3A, TFAP2B, EPB49, AR, KPNA1, SFN, FKBP1A, SIRT1, PDPK1, YWHAZ, EMD, RBPMS, PDZK1, …
GO:0030334	regulation of cell migration	0.00282373	6.14254e-07	75	1407	256	8238	0	0	KDR, BMPR2, CSNK2B, RAPGEF2, MMP14, VCL, CCR1, CCL20, TGFB1, CXCL10, CCL5, PTPRJ, STK24, DAG1, PRKCA, PLXNB3, MMP9, CITED2, F3, AKT1, SLIT2, AGT, PTK2, BMP2, EGFR, APC, PYCARD, FLT1, PLCG1, CCL21, SRC, CCL7, FGF2, IGF1, KRIT1, HRAS, SMAD7, EDN1, LGALS3, MACF1, INS, PLXNA2, LEF1, PRKD2, LYN, ACVR1B, PDGFRA, EPB49, RAC1, PARD6B, ADAM15, DRD1, CXCL13, TEK, F10, HSPA5, PRKCE, PDCD6, NRP1, DRD2, CREB3…
GO:0060193	positive regulation of lipase activity	0.00295949	6.43788e-07	24	1407	51	8238	0	0	NR1H2, ESR1, PRKCE, CALM1, PDGFRA, FGF2, FGFR3, KIT, PRKCG, CREB1, PRKACA, CCL5, PDPK1, PRKCA, ADRBK1, CAMK4, ITPR1, GNAQ, EGFR, FGFR2, PRKAR1A, PRKAR2A, PLCG1, FLT1
GO:0048015	phosphatidylinositol-mediated signaling	0.00309235	6.72689e-07	44	1407	125	8238	0	0	EGF, KDR, PDGFRA, KIT, LCK, CREB1, MTOR, PIK3CA, CCL5, PDPK1, PTPN6, AKT1, AGT, PTK2, PIK3R1, PLXNB1, EGFR, TEK, EIF2C2, RPS6KB1, FLT1, FGFR3, FGF2, IGF1, CD28, FYN, EDN1, ERBB2, ERBB3, NR4A1, INS, CDKN1A, NEDD4, OGT, CSF1R, SLC9A3R1, PTPN11, GRB2, FGFR2, MDM2, HGF, GSK3B, RHOA, BAD
GO:0048017	inositol lipid-mediated signaling	0.00309235	6.72689e-07	44	1407	125	8238	0	0	EGF, KDR, PDGFRA, KIT, LCK, CREB1, MTOR, PIK3CA, CCL5, PDPK1, PTPN6, AKT1, AGT, PTK2, PIK3R1, PLXNB1, EGFR, TEK, EIF2C2, RPS6KB1, FLT1, FGFR3, FGF2, IGF1, CD28, FYN, EDN1, ERBB2, ERBB3, NR4A1, INS, CDKN1A, NEDD4, OGT, CSF1R, SLC9A3R1, PTPN11, GRB2, FGFR2, MDM2, HGF, GSK3B, RHOA, BAD
GO:0010518	positive regulation of phospholipase activity	0.00338598	7.36563e-07	23	1407	48	8238	0	0	ESR1, PRKCE, CALM1, PDGFRA, FGF2, FGFR3, KIT, PRKCG, CREB1, PRKACA, CCL5, PDPK1, PRKCA, ADRBK1, ITPR1, CAMK4, GNAQ, EGFR, FGFR2, PRKAR1A, PRKAR2A, PLCG1, FLT1
GO:0006909	phagocytosis	0.00367489	7.99411e-07	39	1407	106	8238	0	0	RAC1, PIK3CA, ABL1, RARA, BAIAP2, CFL1, CD14, ARPC3, PTK2, C3, PIK3R1, ITGAV, ITPR1, TGM2, SYK, VAMP7, PYCARD, PLCG1, AXL, PRKCE, SRC, CDC42, VAV2, FYN, CRK, CD247, NCK1, ACTG1, HSP90AA1, MAPK1, ANXA11, PAK1, NCKAP1, ACTB, GRB2, MAPK3, C2, LYN, ARPC4
GO:0045088	regulation of innate immune response	0.00387146	8.42171e-07	59	1407	188	8238	0	0	MAPK14, MYD88, SIN3A, IKBKE, CDK1, IFNAR2, AP1G1, CTSB, CREB1, XIAP, CTSL1, UBC, SUMO1, CCL5, NFKB1, RIPK1, PTPN6, MAPK8, CD14, TLR2, RPS27A, JAK1, A2M, TBK1, PYCARD, PRKCE, IFNGR1, UBE2N, TLR4, UBE2D3, BTK, CASP8, TNIP1, RELA, RIPK2, BIRC2, PVRL2, CDC37, ITCH, INS, MAPK1, IRAK4, MAPK10, JUN, DDX58, TRAF6, MAVS, PLSCR1, POLR3D, PTPN11, TYK2, HSPD1, STAT1, MAPK3, RPS6KA5, LYN, IFNAR1, PIAS1, UBE2D2
GO:0060429	epithelium development	0.00431545	9.38755e-07	78	1407	272	8238	0	0	KDR, BMPR2, CSNK2B, RAPGEF2, VCL, KIT, ACVR1, TDRD7, CTSB, RYR2, WNK4, DEAF1, CITED2, AKT1, SLIT2, MPP5, PKD1, AGT, ERCC3, USP13, BMP2, MLLT3, BCCIP, KRTAP5-9, GSTM3, FGF2, SRF, COL7A1, LGALS3, PCNA, LEF1, PAK1, VDR, DDR1, ITGA5, NKX2-5, STAT1, PRKCH, FGFR2, PRKD2, LRP6, TOLLIP, HDAC1, LMO4, BAD, GSTK1, CDK1, TFAP2B, CASP3, PTHLH, SFN, SIX1, COL5A1, FRZB, EZR, VDAC1, INHBA, DVL2, MYC, JUP, NRP1, …
GO:0044802	single-organism membrane organization	0.00449135	9.77018e-07	98	1407	364	8238	0	0	RANBP2, TESC, SEC24A, RABGEF1, NUP133, RPS3A, BNIP3L, TRDN, NUP93, ARF1, GET4, PPFIA1, YWHAG, MAPK8, AKT1, PIK3R1, TP53, EGFR, RPLP0, DYNLL2, RPS26, ITGA4, RPSA, VAMP7, NUP62, CASP8, GOLGA4, RPL8, PPP2R1A, COPA, CHMP4B, ITGB1, CUL3, ARFGAP1, MACF1, COPG, APPL1, BCL2L1, PPP2CA, PEX19, RAB3A, RHOG, RAB11A, STX6, ITGAL, BAD, CDK1, EPB49, AR, SFN, SRP14, RPLP1, PEX5, BAG6, RPL35, PDPK1, COL5A1, YWHAZ…
GO:0051205	protein insertion into membrane	0.0047743	1.03857e-06	17	1407	30	8238	0	0	GET4, YWHAG, MAPK8, AKT1, SFN, CASP8, GZMB, YWHAB, TP53, DYNLL1, BAG6, EGFR, DYNLL2, YWHAE, E2F1, YWHAZ, BAD
GO:0010648	negative regulation of cell communication	0.00491771	1.06976e-06	120	1407	469	8238	0	0	EGF, HIPK3, PSME3, PEA15, ADRB2, ACVR1, ACHE, STUB1, MAGEA1, TGFB1, UBC, CCL5, PTPRJ, ARF1, DAG1, RIPK1, ADRBK1, AKT1, TLE1, SLIT2, SH3GL2, AES, AGT, BMP2, ITPR1, AP2B1, EGFR, TGFBR1, MUC1, MLLT3, APC, PYCARD, SRC, ZFYVE9, SMURF2, IGF1, CASP8, SMAD7, TNIP1, SMURF1, CHMP4B, PPP1R15A, LGALS3, ITCH, CUL3, BCL2L1, MDFI, TERT, LEF1, EPS15, FBXW7, SLC9A3R1, STAM2, BRCA1, CNOT2, GPS2, NKX2-5, GRB2, STAT…
GO:0023057	negative regulation of signaling	0.00553082	1.20314e-06	120	1407	470	8238	0	0	EGF, HIPK3, PSME3, PEA15, ADRB2, ACVR1, ACHE, STUB1, MAGEA1, TGFB1, UBC, CCL5, PTPRJ, ARF1, DAG1, RIPK1, ADRBK1, AKT1, TLE1, SLIT2, SH3GL2, AES, AGT, BMP2, ITPR1, AP2B1, EGFR, TGFBR1, MUC1, MLLT3, APC, PYCARD, SRC, ZFYVE9, SMURF2, IGF1, CASP8, SMAD7, TNIP1, SMURF1, PPP1R15A, LGALS3, ITCH, CUL3, BCL2L1, MDFI, TERT, LEF1, EPS15, FBXW7, SLC9A3R1, STAM2, BRCA1, CNOT2, GPS2, NKX2-5, GRB2, STAT1, PPP1C…
GO:0009888	tissue development	0.00599698	1.30454e-06	124	1407	490	8238	0	0	KDR, BMPR2, CSNK2B, RAPGEF2, MMP14, VCL, KIT, ACVR1, PAF1, TDRD7, CTSB, GHRL, CCR1, TGFB1, RYR2, WNK4, NDUFV2, ACTA1, DEAF1, MMP9, CITED2, AKT1, SLIT2, MPP5, PKD1, AGT, ERCC3, MYOD1, USP13, BMP2, TGFBR1, S100A4, MLLT3, BCCIP, ITGA4, KRTAP5-9, EDA, GSTM3, FGF2, FGFR3, IGF1, IKZF1, SRF, SMAD7, SMURF1, COL4A2, BMPR1B, ITGB1, COL7A1, LGALS3, EFNB2, MMP2, PCNA, PPP2CA, LEF1, MAML1, PAK1, VDR, DDR1, IT…
GO:2001235	positive regulation of apoptotic signaling pathway	0.00640184	1.39261e-06	33	1407	85	8238	0	0	TNFRSF12A, TNFSF10, SFN, LCK, TRIM39, TPD52L1, YWHAZ, RIPK1, YWHAG, MAPK8, AKT1, INHBA, AGT, TP53, TGFBR1, DYNLL2, SIAH1, PYCARD, SOD1, CASP8, DYNLL1, YWHAE, E2F1, BCL2L1, FBXW7, SLC9A3R1, YWHAB, GZMB, S100A8, BAK1, TRAF2, GSK3B, BAD
GO:0051098	regulation of binding	0.00646924	1.40727e-06	40	1407	112	8238	0	0	EGF, SIN3A, MSX2, LRPAP1, ADRB2, RAPGEF2, ADAM15, FKBP1A, TNKS, TGFB1, SUMO1, AKTIP, RAN, RARA, MMP9, MAPK8, PLN, PKD1, AES, PLK1, SMAD2, ITGA4, NRP1, AURKB, IGF1, NME1, PER2, ADD1, PRKACA, JUN, MDFI, LEF1, PEX19, TRAF6, TRAF4, RUVBL2, BAK1, MAD2L2, TRAF2, GSK3B
GO:0071407	cellular response to organic cyclic compound	0.00646924	1.40727e-06	40	1407	112	8238	0	0	EPB49, RAPGEF2, SIRT1, DRD1, TGFB1, RYR2, DROSHA, CCL5, KCNQ1, NFKB1, ABL1, RARA, KAT5, MYOD1, SMAD3, EGFR, IL18, JUP, EIF2C2, SMAD2, ESR1, SRC, RELA, SMAD1, PRKACA, CTNNB1, LEF1, MAVS, VDR, SNIP1, HCN2, RYR1, RUVBL2, BRCA1, TARBP2, LRP6, RAP1A, GNB1, BAD, RAD51
GO:0048511	rhythmic process	0.00687393	1.49531e-06	34	1407	89	8238	0	0	SIN3A, PDGFRA, EIF2B2, KIT, EZH2, ATF4, SIRT1, CREB1, GHRL, KLF10, MTA1, EP300, INHBA, SLIT2, PRMT5, SOD1, DRD2, PER2, GDF9, BMPR1B, TIMELESS, PRKDC, ROBO2, OGT, CSNK1E, MAGED1, HDAC2, NPAS2, PPP1CA, HDAC1, CLOCK, PPP1CC, PRKAA2, GSK3B
GO:0030162	regulation of proteolysis	0.00704253	1.53198e-06	93	1407	344	8238	0	0	PSMD2, PSME3, TNFSF10, STUB1, LCK, UBE2C, FHIT, UBC, TRIM39, SUMO1, NUB1, RIPK1, SERPINA3, F3, RB1, AKT1, BUB1B, SUMO2, PKD1, AGT, PTK2, CYCS, SKP1, HIP1, APC, GABARAPL2, PYCARD, SRC, VCP, CASP8, SMAD7, BIRC2, NLRP1, CUL1, CUL3, INS, CSNK1E, LEF1, FBXW7, CSNK2A1, PSMD14, SERPINC1, UBE2E1, PLAT, MAD2L2, APP, BAD, RAF1, CDK1, TFAP2B, CASP3, SFN, SIRT1, PSME1, BAG6, XIAP, UBQLN4, TPD52L1, CASP1, CD2…
GO:0060191	regulation of lipase activity	0.00737554	1.60443e-06	26	1407	60	8238	0	0	NR1H2, ESR1, PRKCE, CALM1, PDGFRA, RGS2, FGF2, FGFR3, KIT, PRKCG, CREB1, PRKACA, CCL5, PDPK1, ABL1, PRKCA, ADRBK1, CAMK4, ITPR1, GNAQ, EGFR, FGFR2, PRKAR1A, PRKAR2A, PLCG1, FLT1
GO:0050851	antigen receptor-mediated signaling pathway	0.00763304	1.66044e-06	36	1407	97	8238	0	0	NFATC2, HLA-DRA, LCK, GRAP2, PIK3CA, UBC, PDPK1, PTPRJ, NFKB1, PRKCB, RPS27A, PIK3R1, LAT, SYK, CSK, CD79A, PLCG1, CD3E, UBE2N, BTK, FYN, CD247, SPG21, RIPK2, RELA, VASP, NCK1, LGALS3, PAK1, TRAF6, RBCK1, PRKCH, ENAH, PRKD2, HLA-DQA1, LYN
GO:0070936	protein K48-linked ubiquitination	0.00769418	1.67374e-06	20	1407	40	8238	0	0	UBE2D4, UBE2A, UBE2E3, UBE2K, UBE2R2, UBE2D3, UBE2C, BIRC2, PARK2, ITCH, RNF8, RNF4, UBE3A, UBE2E1, CDC34, ARIH2, UBE2H, UBE2B, UBE2G2, UBE2D2
GO:0048646	anatomical structure formation involved in morphogenesis	0.00842093	1.83183e-06	91	1407	336	8238	0	0	EGF, MAPK14, KDR, TRAF3IP1, BMPR2, MMP14, PAF1, PRKCA, ACTA1, DEAF1, MMP9, CITED2, MYH9, RNH1, F3, SLIT2, PTK2, RHOB, MYOD1, BMP2, PARVA, CLUAP1, IL18, ITGA4, PLCG1, FLT1, FGF2, KRIT1, SRF, EDN1, COL4A2, RUNX1, ITGB1, COL7A1, EFNB2, NR4A1, MMP2, LEF1, FBF1, ERVW-1, ITGA5, BRCA1, STAT1, FGFR2, PRKD2, FN1, LRP6, HDAC1, LMO4, PAFAH1B1, PDGFRA, TFAP2B, CASP3, FKBP1A, SIRT1, NOS3, CALCRL, SIX1, STK36,…
GO:0050863	regulation of T cell activation	0.00842734	1.83323e-06	42	1407	121	8238	0	0	RAC1, MAP3K14, TNFRSF14, HLA-DRA, LCK, GRAP2, MTOR, PIK3CA, CCL5, PDPK1, RARA, PTPN6, AKT1, PIK3R1, CD47, LAT, IL18, CSK, PYCARD, CD3E, CCL21, SRC, CDC42, IGF1, CD28, FYN, CD247, NCK1, LGALS3, IGF2, PAK1, CTNNB1, TRAF6, DPP4, PTPN11, HSPD1, GRB2, CAMK4, HLA-DQA1, IL6ST, LYN, TRAF2
GO:0030335	positive regulation of cell migration	0.00847968	1.84461e-06	51	1407	158	8238	0	0	KDR, PDGFRA, BMPR2, EPB49, RAPGEF2, MMP14, CCR1, DRD1, CCL20, TGFB1, CXCL10, CCL5, CXCL13, PRKCA, MMP9, F3, AKT1, AGT, PTK2, BMP2, EGFR, TEK, APC, F10, HSPA5, PYCARD, FLT1, PLCG1, CCL21, PRKCE, NRP1, PDCD6, CCL7, FGF2, IGF1, HRAS, CREB3, EDN1, LGALS3, INS, NOTCH1, CSF1R, LEF1, IL8, HIF1A, IKBKAP, PRKD2, INSR, PPM1F, ACVR1B, HGF
GO:0043161	proteasome-mediated ubiquitin-dependent protein catabolic process	0.00875443	1.90438e-06	64	1407	214	8238	0	0	PSMD2, PSME3, STUB1, UBE2C, FHIT, PTTG1, UBC, SUMO1, MTA1, NUB1, SYVN1, KAT5, RB1, BUB1B, SUMO2, SPOP, SKP1, APC, VCP, UBE2W, UBE2D3, SMAD7, SMURF1, BIRC2, CUL1, CUL3, CSNK1E, FBXW7, CSNK2A1, PSMD14, RBCK1, UBE2E1, MAD2L2, CDK1, DDB1, SIRT1, BAG6, PSME1, UBQLN4, SKP2, RPS27A, CCNB1, PLK1, RCHY1, UBE2B, SIAH1, HSPA5, AURKB, CDK2, ATXN3, ARAF, CDC27, TBL1XR1, PARK2, ARRB1, RNF4, DDIT3, PSMC5, CDC34…
GO:0009894	regulation of catabolic process	0.00907286	1.97365e-06	82	1407	295	8238	0	0	PSMD2, PSME3, PRKCG, STUB1, UBE2C, FHIT, MTOR, VIP, UBC, TRIM39, SUMO1, ABL1, NUB1, RB1, AKT1, BUB1B, SUMO2, PKD1, PTK2, USP13, ODC1, SKP1, EGFR, APC, GABARAPL2, EIF2C2, CNOT7, VCP, IGF1, SMAD7, CHMP4B, ITGB1, CUL1, CUL3, INS, CSNK1E, FBXW7, CSNK2A1, PSMD14, UBE2E1, ARNT, MAD2L2, SH3BP4, BAD, CDK1, MAPT, SIRT1, BAG6, PSME1, UBQLN4, SQSTM1, SUPT5H, PABPC1, DFFA, RPS27A, CCNB1, SMAD3, PAFAH1B2, CST…
GO:0051270	regulation of cellular component movement	0.00937354	2.03905e-06	85	1407	309	8238	0	0	KDR, BMPR2, CSNK2B, RAPGEF2, MMP14, VCL, CCR1, CCL20, TGFB1, RYR2, CXCL10, CCL5, PTPRJ, STK24, ABL1, DAG1, PRKCA, PLXNB3, MMP9, CITED2, F3, AKT1, SLIT2, PTK2, AGT, BMP2, EGFR, TGFBR1, APC, PYCARD, PLCG1, FLT1, CCL21, SRC, CCL7, FGF2, IGF1, KRIT1, HRAS, SMAD7, EDN1, LGALS3, MACF1, INS, PLXNA2, ACTN1, LEF1, PRKD2, LYN, ACVR1B, PDGFRA, RAF1, EPB49, RAC1, PARD6B, ADAM15, DRD1, KCNQ1, CXCL13, SNTA1, P…
GO:0051272	positive regulation of cellular component movement	0.00954302	2.07592e-06	53	1407	167	8238	0	0	KDR, PDGFRA, BMPR2, EPB49, RAPGEF2, MMP14, CCR1, DRD1, CCL20, TGFB1, CXCL10, CCL5, CXCL13, PRKCA, MMP9, F3, AKT1, AGT, PTK2, BMP2, EGFR, TGFBR1, TEK, APC, F10, HSPA5, PYCARD, FLT1, PLCG1, CCL21, PRKCE, NRP1, PDCD6, CCL7, FGF2, IGF1, HRAS, CREB3, EDN1, LGALS3, INS, NOTCH1, CSF1R, LEF1, HIF1A, IL8, IKBKAP, PRKD2, INSR, LYN, PPM1F, ACVR1B, HGF
GO:0009968	negative regulation of signal transduction	0.0097754	2.12647e-06	114	1407	446	8238	0	0	EGF, HIPK3, PSME3, PEA15, ADRB2, ACVR1, STUB1, MAGEA1, TGFB1, UBC, CCL5, PTPRJ, DAG1, RIPK1, ADRBK1, AKT1, TLE1, SLIT2, SH3GL2, AES, AGT, BMP2, ITPR1, AP2B1, EGFR, TGFBR1, MUC1, MLLT3, APC, PYCARD, SRC, ZFYVE9, SMURF2, IGF1, CASP8, SMAD7, TNIP1, SMURF1, PPP1R15A, LGALS3, ITCH, CUL3, BCL2L1, MDFI, TERT, LEF1, EPS15, FBXW7, SLC9A3R1, STAM2, BRCA1, CNOT2, GPS2, NKX2-5, GRB2, STAT1, PPP1CA, APOA1, LY…

## Sheet: CC-MDS-CC
GOID	TERM	CORRECTED_PVALUE	UNCORRECTED_PVALUE	NUM_LIST_ANNOTATIONS	LIST_SIZE	TOTAL_NUM_ANNOTATIONS	POPULATION_SIZE	FDR_RATE	EXPECTED_FALSE_POSITIVES	ANNOTATED_GENES
GO:0005623	cell	1.84902e-20	3.19348e-23	1164	1407	5964	8238	0	0	HNRNPA1, ACVR1, UHRF2, TNFRSF14, SNAPC5, ISG15, NUB1, ZW10, BAIAP2, KAT5, CRX, PIK3R1, TSG101, C14ORF1, HIST1H3A, ODC1, TGM2, RPLP0, NR3C1, FLT1, CBX5, ATF7IP, FLNC, EDN1, PCBD1, GNA11, MAPK10, HERPUD1, CD40, DNAJB11, ACAN, SERPINC1, MKI67, FN1, HMGA1, CA12, FLII, ATF4, SRSF2, LSM7, PIP, SNAP29, EMD, PCBP1, ANK1, MDH2, CTNND1, MAPKAPK5, A2M, UBE2B, DCTN1, ECHS1, FTSJ3, RPS6KB1, ENO2, CD81, PRSS23…
GO:0044464	cell part	3.38078e-20	5.839e-23	1163	1407	5963	8238	0	0	HNRNPA1, ACVR1, UHRF2, TNFRSF14, SNAPC5, ISG15, NUB1, ZW10, BAIAP2, KAT5, CRX, PIK3R1, TSG101, C14ORF1, HIST1H3A, ODC1, TGM2, RPLP0, NR3C1, FLT1, CBX5, ATF7IP, FLNC, EDN1, PCBD1, GNA11, MAPK10, HERPUD1, CD40, DNAJB11, ACAN, SERPINC1, MKI67, FN1, HMGA1, CA12, FLII, ATF4, SRSF2, LSM7, PIP, SNAP29, EMD, PCBP1, ANK1, MDH2, CTNND1, MAPKAPK5, A2M, UBE2B, DCTN1, ECHS1, FTSJ3, RPS6KB1, ENO2, CD81, PRSS23…
GO:0043234	protein complex	1.36725e-19	2.3614e-22	461	1407	1861	8238	0	0	PSME3, ACTN2, CXXC1, ACVR1, APPBP2, STUB1, RNPS1, NOXA1, GFI1B, SKIV2L, NUP93, DDX39B, ZW10, RNH1, KAT5, ARPC3, PKD1, ERCC3, PIK3R1, MYOD1, PIGK, PLXNB1, TSG101, CDC5L, CSNK1A1, HIST1H3A, TH1L, SYK, GEM, CD79A, PYCARD, FLT1, EEF1A1, CNOT7, CBX5, FANCA, TNNT1, CASP8, TCF3, COPA, COL4A2, GNA11, COL7A1, PRKDC, PCNA, BCL2L1, FBF1, MAML1, MAX, KCNJ6, CD40, NUTF2, BRCA1, NPAS2, DIS3, STX6, FN1, LRP6, H…
GO:0005737	cytoplasm	4.40949e-19	7.61569e-22	850	1407	4023	8238	0	0	HIPK3, HNRNPA1, USH1C, RNPS1, ISG15, FDFT1, NUB1, ZW10, BAIAP2, RNH1, RASSF1, CYB5A, ARPC3, SLIT2, PKD1, PIK3R1, TSG101, C14ORF1, ODC1, HSPB3, RPLP0, TGM2, ARIH2, RPS26, NR3C1, TNNT1, FLNC, NSFL1C, EDN1, COPA, COL4A2, PCBD1, GNA11, HMGCL, MAPK10, PLOD3, HERPUD1, NUTF2, DNAJB11, ACAN, STX6, APOA1, FN1, TOLLIP, LYN, HMGA1, ARPC4, HLA-C, EXOSC10, FLII, ATF4, LSM7, UBQLN4, AK5, SNAP29, GNAI3, AP1M1, …
GO:0044424	intracellular part	1.91815e-18	3.31286e-21	1060	1407	5327	8238	0	0	HNRNPA1, UHRF2, SNAPC5, ISG15, NUB1, ZW10, BAIAP2, KAT5, CRX, PIK3R1, TSG101, C14ORF1, HIST1H3A, ODC1, RPLP0, TGM2, NR3C1, CBX5, ATF7IP, FLNC, EDN1, PCBD1, GNA11, MAPK10, HERPUD1, DNAJB11, ACAN, FN1, MKI67, HMGA1, FLII, ATF4, SRSF2, LSM7, PIP, SNAP29, EMD, PCBP1, ANK1, MDH2, CTNND1, MAPKAPK5, A2M, UBE2B, DCTN1, ECHS1, FTSJ3, RPS6KB1, ENO2, PRSS23, BEX1, ALOX5, SOD1, CUBN, CDC37, DDX39A, YWHAE, RP…
GO:0005622	intracellular	8.13915e-18	1.40573e-20	1062	1407	5355	8238	0	0	HNRNPA1, UHRF2, SNAPC5, ISG15, NUB1, ZW10, BAIAP2, KAT5, CRX, PIK3R1, TSG101, C14ORF1, HIST1H3A, ODC1, RPLP0, TGM2, NR3C1, CBX5, ATF7IP, FLNC, EDN1, PCBD1, GNA11, MAPK10, HERPUD1, DNAJB11, ACAN, FN1, MKI67, HMGA1, FLII, ATF4, SRSF2, LSM7, PIP, SNAP29, EMD, PCBP1, ANK1, MDH2, CTNND1, MAPKAPK5, A2M, UBE2B, DCTN1, ECHS1, FTSJ3, RPS6KB1, ENO2, PRSS23, BEX1, ALOX5, SOD1, CUBN, CDC37, DDX39A, YWHAE, RP…
GO:0043229	intracellular organelle	2.8853e-17	4.98325e-20	915	1407	4456	8238	0	0	HIPK3, HNRNPA1, USH1C, CXXC1, UHRF2, SNAPC5, WDR48, RNPS1, GFI1B, FDFT1, NUB1, ZW10, BAIAP2, KAT5, RASSF1, CRX, CYB5A, ARPC3, PKD1, ERCC3, TSG101, C14ORF1, HIST1H3A, HSPB3, TH1L, RPLP0, TGM2, ARIH2, RPS26, EHMT2, KHDRBS1, NR3C1, CBX5, ATF7IP, TNNT1, FLNC, NSFL1C, COPA, COL4A2, PCBD1, GNA11, HMGCL, MAPK10, TERT, PLOD3, HERPUD1, NUTF2, DNAJB11, ACAN, STX6, APOA1, FN1, MKI67, LYN, ARNT, HMGA1, ARPC4…
GO:0032991	macromolecular complex	1.05097e-16	1.81514e-19	507	1407	2158	8238	0	0	PSME3, HNRNPA1, ACTN2, CXXC1, ACVR1, APPBP2, UHRF2, STUB1, RNPS1, NOXA1, GFI1B, SKIV2L, NUP93, DDX39B, ZW10, RNH1, KAT5, ARPC3, PKD1, ERCC3, PIK3R1, MYOD1, PIGK, PLXNB1, TSG101, CDC5L, CSNK1A1, HIST1H3A, TH1L, RPLP0, RPS26, SYK, GEM, CD79A, PYCARD, FLT1, EEF1A1, CNOT7, CBX5, FANCA, TNNT1, CASP8, TCF3, COPA, COL4A2, GNA11, COL7A1, PRKDC, PCNA, BCL2L1, TERT, FBF1, MAML1, MAX, KCNJ6, CD40, NUTF2, BR…
GO:0043231	intracellular membrane-bounded organelle	3.07727e-16	5.31481e-19	845	1407	4064	8238	0	0	HIPK3, HNRNPA1, CXXC1, UHRF2, SNAPC5, WDR48, RNPS1, GFI1B, FDFT1, NUB1, ZW10, KAT5, RASSF1, CRX, CYB5A, PKD1, ERCC3, TSG101, C14ORF1, HIST1H3A, HSPB3, TH1L, RPLP0, TGM2, ARIH2, RPS26, EHMT2, KHDRBS1, NR3C1, CBX5, ATF7IP, NSFL1C, COPA, COL4A2, PCBD1, GNA11, HMGCL, MAPK10, TERT, PLOD3, HERPUD1, NUTF2, DNAJB11, ACAN, STX6, APOA1, FN1, MKI67, LYN, ARNT, HMGA1, HLA-C, EXOSC10, PINX1, FLII, ATF4, SRSF2…
GO:0005829	cytosol	4.18308e-15	7.22466e-18	414	1407	1706	8238	0	0	MYD88, PSME3, IKBKE, ACTN2, PRKCG, STUB1, FHIT, RNPS1, ISG15, TRIM39, IRF9, ZW10, BAIAP2, MAPK8, ARPC3, RHOB, PIK3R1, CSNK1A1, ODC1, TGM2, RPLP0, RPS26, SYK, AIMP2, GABARAPL2, PYCARD, EEF1A1, CNOT7, TPM3, TNNT1, UBE2D3, CASP8, FLNC, EEF1G, COPA, PCBD1, ITCH, IRAK4, PRKDC, MAPK10, IFIT3, EPS15, NUTF2, NPAS2, DIS3, APOA1, TOLLIP, LYN, HMGA1, ARPC4, RAF1, BACH1, AP1G1, KPNA1, PSME1, BAG6, LSM7, XIAP…
GO:0043226	organelle	3.94805e-13	6.81873e-16	998	1407	5075	8238	0	0	HIPK3, HNRNPA1, USH1C, CXXC1, UHRF2, SNAPC5, WDR48, RNPS1, GFI1B, FDFT1, PRRC2A, NUB1, ZW10, BAIAP2, RNH1, KAT5, RASSF1, CRX, CYB5A, ARPC3, SLIT2, PKD1, AGT, ERCC3, TSG101, C14ORF1, HIST1H3A, HSPB3, TH1L, RPLP0, TGM2, ARIH2, RPS26, EHMT2, KHDRBS1, NR3C1, CBX5, ATF7IP, TNNT1, FLNC, NSFL1C, COPA, COL4A2, PCBD1, GNA11, GLRX3, HMGCL, MAPK10, TERT, PLOD3, HERPUD1, CD40, NUTF2, DNAJB11, ACAN, SERPINC1,…
GO:0043227	membrane-bounded organelle	6.66204e-13	1.15061e-15	950	1407	4786	8238	0	0	HIPK3, HNRNPA1, CXXC1, UHRF2, SNAPC5, WDR48, RNPS1, GFI1B, FDFT1, PRRC2A, NUB1, ZW10, BAIAP2, RNH1, KAT5, RASSF1, CRX, CYB5A, ARPC3, SLIT2, PKD1, AGT, ERCC3, TSG101, C14ORF1, HIST1H3A, HSPB3, TH1L, RPLP0, TGM2, ARIH2, RPS26, EHMT2, KHDRBS1, NR3C1, CBX5, ATF7IP, NSFL1C, COPA, COL4A2, PCBD1, GNA11, GLRX3, HMGCL, MAPK10, TERT, PLOD3, HERPUD1, CD40, NUTF2, DNAJB11, ACAN, SERPINC1, STX6, APOA1, FN1, M…
GO:0044446	intracellular organelle part	6.7715e-13	1.16952e-15	641	1407	2980	8238	0	0	HNRNPA1, CXXC1, UHRF2, SNAPC5, RNPS1, GFI1B, FDFT1, NUB1, ZW10, KAT5, CYB5A, ARPC3, ERCC3, TSG101, HIST1H3A, TH1L, RPLP0, RPS26, EHMT2, NR3C1, CBX5, TNNT1, COPA, COL4A2, GNA11, HMGCL, MAPK10, TERT, PLOD3, HERPUD1, NUTF2, DNAJB11, ACAN, STX6, APOA1, FN1, MKI67, ARNT, HMGA1, ARPC4, HLA-C, EXOSC10, PINX1, FLII, ATF4, SRSF2, UBQLN4, AK5, SNAP29, GNAI3, AP1M1, EMD, PCBP1, MDH2, PUF60, KLHL12, CCNB1, M…
GO:0044422	organelle part	1.22056e-12	2.10805e-15	651	1407	3043	8238	0	0	HNRNPA1, USH1C, CXXC1, UHRF2, SNAPC5, RNPS1, GFI1B, FDFT1, NUB1, ZW10, KAT5, CYB5A, ARPC3, ERCC3, TSG101, HIST1H3A, TH1L, RPLP0, RPS26, EHMT2, NR3C1, CBX5, TNNT1, FLNC, COPA, COL4A2, GNA11, HMGCL, MAPK10, TERT, PLOD3, HERPUD1, NUTF2, DNAJB11, ACAN, STX6, APOA1, FN1, MKI67, ARNT, HMGA1, ARPC4, HLA-C, EXOSC10, PINX1, FLII, ATF4, SRSF2, UBQLN4, AK5, SNAP29, GNAI3, AP1M1, EMD, PCBP1, MDH2, PUF60, KLH…
GO:0005634	nucleus	1.67215e-11	2.888e-14	610	1407	2845	8238	0	0	HIPK3, HNRNPA1, CXXC1, UHRF2, SNAPC5, WDR48, RNPS1, GFI1B, NUB1, ZW10, KAT5, RASSF1, CRX, PKD1, ERCC3, TSG101, HIST1H3A, HSPB3, TH1L, RPLP0, ARIH2, RPS26, EHMT2, KHDRBS1, NR3C1, CBX5, ATF7IP, NSFL1C, PCBD1, MAPK10, TERT, NUTF2, MKI67, LYN, ARNT, HMGA1, EXOSC10, PINX1, FLII, ATF4, SRSF2, UBQLN4, PIP, EMD, PCBP1, MDH2, CTNND1, PUF60, CCNB1, MAPKAPK5, UBE2B, NCAPH2, FTSJ3, RPS6KB1, SUFU, PRSS23, SOD…
GO:0044444	cytoplasmic part	2.8385e-11	4.90242e-14	669	1407	3183	8238	0	0	RNPS1, ISG15, FDFT1, ZW10, BAIAP2, CYB5A, ARPC3, PIK3R1, TSG101, ODC1, C14ORF1, RPLP0, TGM2, RPS26, NR3C1, TNNT1, FLNC, COPA, COL4A2, PCBD1, GNA11, HMGCL, MAPK10, PLOD3, HERPUD1, NUTF2, DNAJB11, ACAN, STX6, APOA1, FN1, TOLLIP, LYN, HMGA1, ARPC4, HLA-C, LSM7, UBQLN4, AK5, SNAP29, GNAI3, AP1M1, EMD, PHKB, ANK1, MDH2, CTNND1, KLHL12, CCNB1, A2M, DCTN1, ECHS1, RPS6KB1, PACSIN1, ENO2, SOD1, ALOX5, GOL…
GO:0031974	membrane-enclosed lumen	4.62319e-11	7.98479e-14	403	1407	1737	8238	0	0	PSME3, IKBKE, HNRNPA1, ACTN2, MMP14, CXXC1, UHRF2, SNAPC5, RNPS1, GFI1B, IRF9, NUP93, NUB1, MAPK8, KAT5, ESR2, ERCC3, MYOD1, PTBP1, TSG101, SP1, CDC5L, CSNK1A1, HIST1H3A, TH1L, RPS26, EHMT2, NR3C1, PYCARD, EEF1A1, CBX5, FANCA, NFIC, UBE2D3, TCF3, COL4A2, COL7A1, HMGCL, TGIF1, INS, PRKDC, PCNA, MAPK10, BCL2L1, TERT, MAML1, ZBED1, MAX, BRCA1, DNAJB11, DIS3, ACAN, APOA1, MKI67, FN1, ARNT, HMGA1, CRE…
GO:0043233	organelle lumen	5.45028e-11	9.41326e-14	400	1407	1723	8238	0	0	PSME3, IKBKE, HNRNPA1, ACTN2, MMP14, CXXC1, UHRF2, SNAPC5, RNPS1, GFI1B, IRF9, NUP93, NUB1, MAPK8, KAT5, ESR2, ERCC3, MYOD1, PTBP1, TSG101, SP1, CDC5L, CSNK1A1, HIST1H3A, TH1L, RPS26, EHMT2, NR3C1, PYCARD, EEF1A1, CBX5, FANCA, NFIC, UBE2D3, TCF3, COL4A2, COL7A1, HMGCL, TGIF1, INS, PRKDC, PCNA, MAPK10, BCL2L1, TERT, MAML1, ZBED1, MAX, BRCA1, DNAJB11, DIS3, ACAN, APOA1, MKI67, FN1, ARNT, HMGA1, CRE…
GO:0016020	membrane	2.54508e-10	4.39564e-13	584	1407	2734	8238	0	0	IL2RG, HNRNPA1, ACVR1, TNFRSF14, FDFT1, PRRC2A, ZW10, BAIAP2, RASSF1, CYB5A, ARPC3, SLIT2, PKD1, PIK3R1, PLXNB1, TSG101, HIST1H3A, TH1L, RPLP0, RPS26, KHDRBS1, FLT1, FLNC, NSFL1C, COPA, GNA11, MAPK10, PLOD3, HERPUD1, CD40, NUTF2, DNAJB11, SERPINC1, STX6, APOA1, MKI67, LYN, CA12, HLA-C, EXOSC10, UBQLN4, SNAP29, GNAI3, AP1M1, EMD, PCBP1, ANK1, MDH2, CTNND1, KLHL12, DCTN1, NCAPH2, KCNJ11, PACSIN1, C…
GO:0070013	intracellular organelle lumen	6.82159e-09	1.17817e-11	381	1407	1675	8238	0	0	PSME3, IKBKE, HNRNPA1, MMP14, CXXC1, UHRF2, SNAPC5, RNPS1, GFI1B, IRF9, NUP93, NUB1, MAPK8, KAT5, ESR2, ERCC3, MYOD1, PTBP1, TSG101, SP1, CDC5L, CSNK1A1, HIST1H3A, TH1L, RPS26, EHMT2, NR3C1, PYCARD, EEF1A1, CBX5, FANCA, NFIC, UBE2D3, TCF3, COL4A2, COL7A1, HMGCL, TGIF1, INS, PRKDC, PCNA, MAPK10, BCL2L1, TERT, MAML1, ZBED1, MAX, BRCA1, DNAJB11, DIS3, ACAN, APOA1, MKI67, ARNT, HMGA1, CREBBP, TEX11, …
GO:0044428	nuclear part	1.78907e-08	3.08993e-11	370	1407	1628	8238	0	0	PSME3, IKBKE, HNRNPA1, CXXC1, UHRF2, STUB1, SNAPC5, RNPS1, GFI1B, IRF9, NUP93, NUB1, DDX39B, MAPK8, KAT5, ESR2, ERCC3, MYOD1, PTBP1, TSG101, SP1, CDC5L, CSNK1A1, HIST1H3A, TH1L, RPS26, EHMT2, NR3C1, PYCARD, EEF1A1, CBX5, FANCA, NFIC, UBE2D3, TCF3, TGIF1, PRKDC, PCNA, MAPK10, BCL2L1, TERT, MAML1, ZBED1, MAX, NUTF2, BRCA1, DIS3, MKI67, ARNT, HMGA1, CREBBP, TEX11, EXOSC10, PINX1, KPNA1, ATF4, NFYC, …
GO:0005886	plasma membrane	5.158e-08	8.90847e-11	358	1407	1577	8238	0	0	IL2RG, CXCR1, MYD88, BMPR2, TNFSF10, MMP14, ACVR1, PRKCG, TNFRSF14, STUB1, CCR1, NOXA1, CLDN1, BAIAP2, RASSF1, SLIT2, PKD1, CD93, RHOB, PIK3R1, PLXNB1, TSG101, SYK, GEM, CD79A, FLT1, FGFR3, CASP8, FLNC, NSFL1C, GNA11, ITCH, IRAK4, MAPK10, EPS15, KCNJ6, CD40, BRCA1, SERPINC1, STX6, APOA1, LRP6, LYN, RHO, CA12, HLA-C, RAF1, DRD1, ITSN1, SNAP29, GNAI3, EZR, ANK1, CSF2RB, CTNND1, MDH2, GRIN1, CD47, S…
GO:0071944	cell periphery	8.8663e-08	1.53131e-10	361	1407	1599	8238	0	0	IL2RG, CXCR1, MYD88, BMPR2, TNFSF10, MMP14, ACVR1, PRKCG, TNFRSF14, STUB1, CCR1, NOXA1, CLDN1, BAIAP2, RASSF1, SLIT2, PKD1, CD93, RHOB, PIK3R1, PLXNB1, TSG101, SYK, GEM, CD79A, FLT1, FGFR3, CASP8, FLNC, NSFL1C, GNA11, ITCH, IRAK4, MAPK10, EPS15, KCNJ6, CD40, BRCA1, SERPINC1, STX6, APOA1, LRP6, LYN, RHO, CA12, HLA-C, RAF1, DRD1, ITSN1, SNAP29, GNAI3, EZR, ANK1, CSF2RB, CTNND1, MDH2, GRIN1, CD47, S…
GO:0031982	vesicle	2.1721e-07	3.75147e-10	392	1407	1774	8238	0	0	C20ORF3, HNRNPA1, ACTN2, TNFSF10, APPBP2, STUB1, FHIT, PRRC2A, BAIAP2, RNH1, CYB5A, ARPC3, SLIT2, PKD1, AGT, RHOB, DUSP23, PTBP1, TSG101, ITPR1, HIST1H3A, C14ORF1, TGM2, RPLP0, RPS26, SYK, EEF1A1, TPM3, UBE2D3, EEF1G, COPA, COL4A2, PCBD1, GNA11, GLRX3, ITCH, INS, PCNA, PLOD3, CD40, NUTF2, SERPINC1, STX6, APOA1, FN1, LRP6, TOLLIP, LYN, C2, ARPC4, GSTK1, HLA-C, AP1G1, ITSN2, SRSF2, PSME1, PPBP, PIP…
GO:0031988	membrane-bounded vesicle	3.60375e-07	6.22409e-10	385	1407	1743	8238	0	0	C20ORF3, HNRNPA1, ACTN2, TNFSF10, APPBP2, STUB1, FHIT, PRRC2A, BAIAP2, RNH1, CYB5A, ARPC3, SLIT2, PKD1, AGT, RHOB, DUSP23, PTBP1, TSG101, ITPR1, HIST1H3A, C14ORF1, TGM2, RPLP0, RPS26, SYK, EEF1A1, TPM3, UBE2D3, EEF1G, COPA, COL4A2, PCBD1, GNA11, GLRX3, ITCH, INS, PCNA, PLOD3, CD40, NUTF2, SERPINC1, STX6, APOA1, FN1, TOLLIP, LYN, C2, ARPC4, GSTK1, HLA-C, AP1G1, ITSN2, SRSF2, PSME1, PPBP, PIP, YWHA…
GO:0031981	nuclear lumen	4.67557e-07	8.07526e-10	327	1407	1440	8238	0	0	PSME3, IKBKE, HNRNPA1, CXXC1, UHRF2, SNAPC5, RNPS1, GFI1B, IRF9, NUP93, NUB1, MAPK8, KAT5, ESR2, ERCC3, MYOD1, PTBP1, TSG101, SP1, CDC5L, CSNK1A1, HIST1H3A, TH1L, RPS26, EHMT2, NR3C1, PYCARD, EEF1A1, CBX5, FANCA, NFIC, UBE2D3, TCF3, TGIF1, PRKDC, PCNA, MAPK10, BCL2L1, TERT, MAML1, ZBED1, MAX, BRCA1, DIS3, MKI67, ARNT, HMGA1, CREBBP, TEX11, EXOSC10, PINX1, KPNA1, ATF4, NFYC, SRSF2, PSME1, UBQLN4, …
GO:0005576	extracellular region	7.92713e-07	1.36911e-09	410	1407	1887	8238	0	0	C20ORF3, BMPR2, HNRNPA1, ACTN2, TNFSF10, NTN1, STUB1, FHIT, CGA, CCL20, ISG15, CXCL10, PRRC2A, BAIAP2, RNH1, CYB5A, ARPC3, SLIT2, PKD1, AGT, RHOB, DUSP23, PTBP1, TSG101, BMP2, HIST1H3A, RPLP0, TGM2, RPS26, ADCYAP1, FLT1, EEF1A1, TPM3, CCL7, UBE2D3, EEF1G, EDN1, COPA, COL4A2, PCBD1, GNA11, GLRX3, COL7A1, ITCH, INS, PCNA, PLOD3, CD40, NUTF2, SERPINC1, ACAN, APOA1, FN1, TOLLIP, LYN, C2, ARPC4, GSTK1…
GO:0043228	non-membrane-bounded organelle	8.90328e-07	1.5377e-09	333	1407	1479	8238	0	0	BCL6, HNRNPA1, USH1C, ACTN2, APPBP2, UHRF2, STUB1, NUB1, ZW10, BAIAP2, KAT5, RASSF1, ARPC3, MYOD1, PTBP1, TSG101, CDC5L, CSNK1A1, HIST1H3A, RPLP0, RPS26, GEM, PYCARD, EEF1A1, CNOT7, TPM3, CBX5, FANCA, TNNT1, NFIC, CASP8, TCF3, FLNC, NSFL1C, PCNA, BCL2L1, TERT, FBF1, ZBED1, BRCA1, MKI67, HMGA1, CREBBP, ARPC4, TEX11, EXOSC10, PINX1, FLII, UBQLN4, AK5, SNAP29, GNAI3, EZR, ANK1, CHAF1A, CCNB1, UBE2I,…
GO:0043232	intracellular non-membrane-bounded organelle	8.90328e-07	1.5377e-09	333	1407	1479	8238	0	0	BCL6, HNRNPA1, USH1C, ACTN2, APPBP2, UHRF2, STUB1, NUB1, ZW10, BAIAP2, KAT5, RASSF1, ARPC3, MYOD1, PTBP1, TSG101, CDC5L, CSNK1A1, HIST1H3A, RPLP0, RPS26, GEM, PYCARD, EEF1A1, CNOT7, TPM3, CBX5, FANCA, TNNT1, NFIC, CASP8, TCF3, FLNC, NSFL1C, PCNA, BCL2L1, TERT, FBF1, ZBED1, BRCA1, MKI67, HMGA1, CREBBP, ARPC4, TEX11, EXOSC10, PINX1, FLII, UBQLN4, AK5, SNAP29, GNAI3, EZR, ANK1, CHAF1A, CCNB1, UBE2I,…
GO:0005654	nucleoplasm	1.17953e-06	2.03718e-09	257	1407	1089	8238	0	0	PSME3, IKBKE, HNRNPA1, CXXC1, SNAPC5, RNPS1, IRF9, MAPK8, KAT5, ESR2, ERCC3, MYOD1, PTBP1, SP1, CDC5L, CSNK1A1, HIST1H3A, TH1L, EHMT2, NR3C1, CBX5, FANCA, UBE2D3, TCF3, TGIF1, PRKDC, PCNA, MAPK10, TERT, MAML1, MAX, BRCA1, DIS3, ARNT, HMGA1, CREBBP, KPNA1, ATF4, NFYC, SRSF2, PSME1, YWHAZ, CDC73, MED8, PCBP1, CCNB1, MAPKAPK5, USP22, UBE2I, NCAPH2, NR1H2, H2AFX, CDC27, RELA, NR1I2, MAPK1, OGT, CEBPB…
GO:0031410	cytoplasmic vesicle	1.946e-06	3.36097e-09	108	1407	372	8238	0	0	EGF, PLG, SNCAIP, ACTN2, APPBP2, HLA-DRA, SEC24A, GHRL, GGA2, YIPF3, SNAP23, TGFB1, UBC, YWHAG, RAB27A, SH3GL2, HFE, ITPR1, C14ORF1, EGFR, AP2B1, HIP1, SYK, VAMP7, IGF1, COPA, VPS33B, SNX1, ARFGAP1, F13A1, INS, COPG, ACTN1, TNK2, RAB3A, NCF2, RAB11A, POMC, STX6, COPS4, HBB, APOA1, FN1, GCH1, LRP6, APP, SRGN, SNX2, HLA-C, ALDOA, EPB49, AP1G1, SFN, NOS3, PPBP, CAMK2G, RUSC2, CAMK2A, PLEKHF2, DTNBP1…
GO:0005694	chromosome	3.14767e-06	5.43639e-09	112	1407	393	8238	0	0	POLG2, BCL6, NCAPH, MCRS1, UHRF2, CREB1, NUP133, SS18L1, RARA, TBP, ZW10, HNRNPK, CITED2, KAT5, RB1, BUB1B, TP53, MYOD1, SMARCA2, TMPO, HIST1H3A, MUC1, APC, CDK4, VCP, CBX5, POLD1, LDB1, TCF3, PPP2R1A, SMARCA5, XRCC6, CBX1, PCGF2, PCNA, TCF12, RNF8, TERT, ZBED1, CSNK2A1, POLR3D, BRCA1, ACTB, RUVBL2, MAGED1, SLX4, STAT1, ASF1B, APTX, HDAC1, HMGA1, CREBBP, PAFAH1B1, RAD51, NASP, TEX11, EXOSC10, SIN…
GO:0044427	chromosomal part	4.05188e-06	6.99807e-09	105	1407	363	8238	0	0	BCL6, NCAPH, MCRS1, UHRF2, CREB1, NUP133, SS18L1, RARA, TBP, ZW10, HNRNPK, CITED2, KAT5, RB1, BUB1B, TP53, MYOD1, SMARCA2, TMPO, MUC1, APC, CDK4, VCP, CBX5, POLD1, LDB1, TCF3, PPP2R1A, SMARCA5, XRCC6, CBX1, PCGF2, PCNA, TCF12, RNF8, TERT, CSNK2A1, POLR3D, ACTB, RUVBL2, MAGED1, SLX4, STAT1, ASF1B, APTX, HDAC1, HMGA1, CREBBP, PAFAH1B1, NASP, TEX11, EXOSC10, SIN3A, PINX1, AR, PSEN1, PSEN2, CENPT, EZ…
GO:0016023	cytoplasmic membrane-bounded vesicle	1.73772e-05	3.00125e-08	99	1407	345	8238	0	0	EGF, PLG, SNCAIP, ACTN2, APPBP2, HLA-DRA, SEC24A, GHRL, GGA2, YIPF3, SNAP23, TGFB1, UBC, YWHAG, RAB27A, SH3GL2, ITPR1, C14ORF1, EGFR, AP2B1, HIP1, SYK, VAMP7, IGF1, COPA, VPS33B, SNX1, ARFGAP1, F13A1, INS, COPG, ACTN1, TNK2, RAB3A, NCF2, RAB11A, POMC, STX6, COPS4, HBB, APOA1, FN1, APP, SRGN, SNX2, HLA-C, ALDOA, EPB49, AP1G1, SFN, NOS3, PPBP, CAMK2G, CAMK2A, PLEKHF2, DTNBP1, YWHAZ, DLG4, AP1M1, RP…
GO:0044421	extracellular region part	3.27269e-05	5.65232e-08	376	1407	1755	8238	0	0	C20ORF3, BMPR2, HNRNPA1, ACTN2, TNFSF10, STUB1, FHIT, PRRC2A, BAIAP2, RNH1, CYB5A, ARPC3, SLIT2, PKD1, AGT, RHOB, DUSP23, PTBP1, TSG101, HIST1H3A, TGM2, RPLP0, RPS26, FLT1, EEF1A1, TPM3, UBE2D3, EEF1G, EDN1, COPA, COL4A2, PCBD1, GNA11, GLRX3, COL7A1, ITCH, INS, PCNA, PLOD3, CD40, NUTF2, SERPINC1, APOA1, FN1, TOLLIP, LYN, C2, ARPC4, GSTK1, ITSN2, SRSF2, PSME1, PIP, YWHAZ, GNAI3, AP1M1, EZR, FRZB, …
GO:0030054	cell junction	0.00016559	2.85993e-07	110	1407	411	8238	0	0	KDR, VIM, ACTN2, RAPGEF2, MMP14, VCL, PNN, PLAUR, SNAP23, RPS3A, WNK4, PTPRJ, PPIA, ARF1, DAG1, PPFIA1, CLDN1, SLC3A2, HNRNPK, YWHAG, XRCC4, ARPC3, PTK2, TJP1, RHOB, EGFR, TGM2, RPLP0, TGFBR1, PARVA, APC, P4HB, ITGA4, FLT1, PSD, FGFR3, KRIT1, SMAD7, FLNC, RPL8, VASP, ERBB2IP, ITGB1, PNMA1, MAGI1, EFNB2, CASK, ACTN1, FBF1, PAK1, RHOG, ITGA5, ACTB, SLX4, FHL3, MAPK3, COPS4, L1CAM, HMGA1, PRKAR2A, P…
GO:0044433	cytoplasmic vesicle part	0.000206803	3.57173e-07	64	1407	205	8238	0	0	EGF, HLA-C, PLG, ALDOA, ACTN2, AP1G1, SFN, APPBP2, HLA-DRA, SEC24A, NOS3, GHRL, PPBP, CAMK2G, TGFB1, UBC, CAMK2A, DTNBP1, YWHAZ, DLG4, YWHAG, AP1M1, RPS27A, DNM2, SH3GL2, SEC13, ITPR1, AP2B1, EGFR, A2M, HLA-A, LDLR, IGF1, VAMP2, PICK1, COPA, TBC1D4, PROS1, HBA2, YWHAE, F13A1, ARFGAP1, HSP90AA1, INS, COPG, ARRB1, IGF2, APOB, ACTN1, COPB1, RAB3A, VWF, YWHAB, RAB11A, POMC, HBB, FN1, APOA1, HLA-DQA1,…
GO:0043230	extracellular organelle	0.000287985	4.97384e-07	332	1407	1550	8238	0	0	C20ORF3, HNRNPA1, ACTN2, TNFSF10, STUB1, FHIT, PRRC2A, BAIAP2, RNH1, CYB5A, ARPC3, SLIT2, PKD1, AGT, RHOB, DUSP23, PTBP1, TSG101, HIST1H3A, TGM2, RPLP0, RPS26, EEF1A1, TPM3, UBE2D3, EEF1G, COPA, COL4A2, PCBD1, GNA11, GLRX3, ITCH, PCNA, PLOD3, CD40, NUTF2, SERPINC1, APOA1, FN1, TOLLIP, LYN, C2, ARPC4, GSTK1, ITSN2, SRSF2, PSME1, PIP, YWHAZ, GNAI3, AP1M1, EZR, PCBP1, MDH2, CTNND1, CD47, CST3, C1QA,…
GO:0065010	extracellular membrane-bounded organelle	0.000287985	4.97384e-07	332	1407	1550	8238	0	0	C20ORF3, HNRNPA1, ACTN2, TNFSF10, STUB1, FHIT, PRRC2A, BAIAP2, RNH1, CYB5A, ARPC3, SLIT2, PKD1, AGT, RHOB, DUSP23, PTBP1, TSG101, HIST1H3A, TGM2, RPLP0, RPS26, EEF1A1, TPM3, UBE2D3, EEF1G, COPA, COL4A2, PCBD1, GNA11, GLRX3, ITCH, PCNA, PLOD3, CD40, NUTF2, SERPINC1, APOA1, FN1, TOLLIP, LYN, C2, ARPC4, GSTK1, ITSN2, SRSF2, PSME1, PIP, YWHAZ, GNAI3, AP1M1, EZR, PCBP1, MDH2, CTNND1, CD47, CST3, C1QA,…
GO:0070062	extracellular vesicular exosome	0.000287985	4.97384e-07	332	1407	1550	8238	0	0	C20ORF3, HNRNPA1, ACTN2, TNFSF10, STUB1, FHIT, PRRC2A, BAIAP2, RNH1, CYB5A, ARPC3, SLIT2, PKD1, AGT, RHOB, DUSP23, PTBP1, TSG101, HIST1H3A, TGM2, RPLP0, RPS26, EEF1A1, TPM3, UBE2D3, EEF1G, COPA, COL4A2, PCBD1, GNA11, GLRX3, ITCH, PCNA, PLOD3, CD40, NUTF2, SERPINC1, APOA1, FN1, TOLLIP, LYN, C2, ARPC4, GSTK1, ITSN2, SRSF2, PSME1, PIP, YWHAZ, GNAI3, AP1M1, EZR, PCBP1, MDH2, CTNND1, CD47, CST3, C1QA,…
GO:1903561	extracellular vesicle	0.000287985	4.97384e-07	332	1407	1550	8238	0	0	C20ORF3, HNRNPA1, ACTN2, TNFSF10, STUB1, FHIT, PRRC2A, BAIAP2, RNH1, CYB5A, ARPC3, SLIT2, PKD1, AGT, RHOB, DUSP23, PTBP1, TSG101, HIST1H3A, TGM2, RPLP0, RPS26, EEF1A1, TPM3, UBE2D3, EEF1G, COPA, COL4A2, PCBD1, GNA11, GLRX3, ITCH, PCNA, PLOD3, CD40, NUTF2, SERPINC1, APOA1, FN1, TOLLIP, LYN, C2, ARPC4, GSTK1, ITSN2, SRSF2, PSME1, PIP, YWHAZ, GNAI3, AP1M1, EZR, PCBP1, MDH2, CTNND1, CD47, CST3, C1QA,…
GO:0000785	chromatin	0.000368168	6.35869e-07	64	1407	208	8238	0	0	MCRS1, UHRF2, CREB1, RARA, TBP, HNRNPK, CITED2, KAT5, RB1, TP53, MYOD1, SMARCA2, TMPO, MUC1, CDK4, CBX5, LDB1, TCF3, CBX1, PCGF2, TCF12, CSNK2A1, POLR3D, ACTB, RUVBL2, MAGED1, SLX4, STAT1, ASF1B, APTX, HMGA1, HDAC1, CREBBP, NASP, EXOSC10, SIN3A, AR, EZH2, SIRT1, SMARCC1, DFFA, UPF1, RAN, SMC3, EXOSC4, CHAF1A, SMAD3, MCM2, UBE2B, SMAD2, ESR1, UBE2A, SMAD4, EXOSC5, TIMELESS, ARRB1, JUN, NEDD4, UCHL…
GO:0044425	membrane part	0.000419861	7.25149e-07	271	1407	1231	8238	0	0	IL2RG, BMPR2, TNFSF10, MMP14, ACVR1, TNFRSF14, CCR1, NOXA1, FDFT1, NUP93, SYVN1, CLDN1, PKD1, CD93, PIGK, PLXNB1, TSG101, ITPR1, SYK, GEM, CD79A, FLT1, FGFR3, CASP8, COPA, GNA11, PLOD3, EPS15, HERPUD1, KCNJ6, CD40, NUTF2, STX6, LRP6, LYN, RHO, HLA-C, AP1G1, KPNA1, UBQLN4, DRD1, ITSN1, SNAP29, GNAI3, EZR, EMD, CSF2RB, GRIN1, STX4, KCNJ11, PACSIN1, MUSK, CD81, GOLM1, PROS1, CUBN, BSCL2, HOOK2, PRKA…
GO:0000228	nuclear chromosome	0.000675056	1.1659e-06	66	1407	220	8238	0	0	MCRS1, UHRF2, CREB1, RARA, TBP, HNRNPK, CITED2, KAT5, TP53, MYOD1, SMARCA2, HIST1H3A, MUC1, CBX5, POLD1, LDB1, TCF3, SMARCA5, XRCC6, CBX1, PCGF2, PCNA, TCF12, TERT, ZBED1, CSNK2A1, POLR3D, ACTB, RUVBL2, SLX4, STAT1, ASF1B, APTX, HDAC1, CREBBP, RAD51, NASP, TEX11, SIN3A, PINX1, AR, TOP2A, EZH2, SIRT1, TNKS, TERF2, SMARCC1, DFFA, CHAF1A, CCNB1, SMAD3, SMC2, UBE2I, PLK1, SMAD2, MLH1, AURKB, SMAD4, T…
GO:0012505	endomembrane system	0.00147435	2.54637e-06	259	1407	1185	8238	0	0	MYD88, IKBKE, ACTN2, MMP14, STUB1, FDFT1, NUP93, SYVN1, ZW10, TRAK1, RHOB, PIGK, TSG101, ITPR1, C14ORF1, GABARAPL2, CD79A, CBX5, COPA, COL4A2, COL7A1, INS, IRAK4, PLOD3, EPS15, HERPUD1, KCNJ6, NUTF2, DNAJB11, ACAN, STX6, APOA1, FN1, LRP6, LYN, RHO, HLA-C, RAF1, AP1G1, KPNA1, PPBP, UBQLN4, ITSN1, AP1M1, EMD, KLHL12, A2M, STX4, CDC42, ALOX5, GOLM1, RIN3, PROS1, CUBN, BSCL2, MAPK1, CAPN2, COPB1, PAR…
GO:0044454	nuclear chromosome part	0.00220367	3.80599e-06	59	1407	196	8238	0	0	SIN3A, AR, EZH2, MCRS1, UHRF2, SIRT1, TNKS, TERF2, CREB1, SMARCC1, DFFA, RARA, TBP, HNRNPK, CITED2, KAT5, CHAF1A, CCNB1, TP53, MYOD1, SMAD3, SMARCA2, MUC1, PLK1, UBE2I, SMAD2, MLH1, AURKB, CBX5, POLD1, LDB1, SMAD4, TCF3, SMARCA5, XRCC6, CBX1, TIMELESS, PCGF2, PCNA, JUN, TCF12, TERT, UCHL5, NDC80, CSNK2A1, POLR3D, ACTB, RUVBL2, SLX4, HDAC2, STAT1, ASF1B, NCOR1, APTX, HDAC1, SMARCA4, CREBBP, NASP, …
GO:0044459	plasma membrane part	0.0024	4.14508e-06	182	1407	791	8238	0	0	IL2RG, KDR, BMPR2, TNFSF10, MMP14, ACVR1, TNFRSF14, HLA-DRA, LCK, CCR1, NOXA1, TRDN, PTPRJ, CLDN1, RIPK1, LRP8, PKD1, PLXNB1, EGFR, TGFBR1, LAT, SYK, APC, GEM, CD79A, CD3E, FLT1, AXL, FGFR3, CD28, CASP8, GNA11, CHMP4B, BIRC2, TNK2, TRAF6, KCNJ6, CD40, SLC9A3R1, RYR1, GRB2, CD8A, MAPK3, EPOR, LRP6, APP, HOMER1, RHO, ITGAL, HLA-C, RGS2, TRHR, DRD1, CALCRL, KCNQ1, GNAI3, EZR, CSF2RB, CCR5, GRIN1, MA…
GO:0043235	receptor complex	0.00311527	5.38043e-06	50	1407	159	8238	0	0	ADRB2, ACVR1, TNFRSF1A, TRPC1, DLG4, SHANK1, RIPK1, GRIK2, MYH9, LRP8, TLR2, CSF2RB, LEPR, GRIN2B, SMAD3, PLXNB1, GRIN1, ITGAV, EGFR, TGFBR1, SYK, ITGA4, CD79A, FLT1, CD3E, MUSK, LDLR, NRP1, TLR4, CD247, ITGB4, ERBB2, BMPR1B, BIRC2, ITGB1, ERBB3, PLXNA2, NOTCH1, CSF1R, TRAF6, NOTCH3, DDR1, CD40, HSPD1, INSR, LRP6, IL6ST, TRAF2, APP, ITGAL
GO:0030055	cell-substrate junction	0.00404534	6.98677e-06	79	1407	290	8238	0	0	VIM, ACTN2, MMP14, VCL, PLAUR, SNAP23, RPS3A, PPIA, ARF1, DAG1, PPFIA1, HNRNPK, YWHAG, ARPC3, PTK2, RHOB, TGM2, RPLP0, EGFR, PARVA, P4HB, ITGA4, FLT1, FGFR3, FLNC, RPL8, VASP, ERBB2IP, ITGB1, PNMA1, EFNB2, CASK, ACTN1, RHOG, ITGA5, ACTB, FHL3, MAPK3, L1CAM, HMGA1, PRKAR2A, PPP1CC, RAC1, RPLP1, PABPC1, YWHAZ, SLC9A3R2, CFL1, EZR, ZYX, DNM2, ITGAV, JAK1, JUP, HSPA5, NRP1, ILK, CD81, CDC42, ITGB4, L…
GO:0000790	nuclear chromatin	0.00483153	8.34462e-06	45	1407	140	8238	0	0	SIN3A, AR, EZH2, MCRS1, UHRF2, SIRT1, CREB1, SMARCC1, DFFA, RARA, TBP, HNRNPK, CITED2, KAT5, CHAF1A, TP53, MYOD1, SMAD3, SMARCA2, MUC1, SMAD2, CBX5, LDB1, SMAD4, TCF3, CBX1, TIMELESS, PCGF2, TCF12, JUN, UCHL5, CSNK2A1, POLR3D, ACTB, SLX4, RUVBL2, HDAC2, STAT1, ASF1B, NCOR1, APTX, HDAC1, SMARCA4, CREBBP, NASP
GO:0031983	vesicle lumen	0.0069518	1.20066e-05	25	1407	62	8238	0	0	EGF, PLG, ALDOA, ACTN2, IGF1, GHRL, PPBP, PROS1, TGFB1, HBA2, F13A1, HSP90AA1, INS, IGF2, APOB, ACTN1, VWF, POMC, HBB, APOA1, FN1, A2M, APP, HGF, SRGN
GO:0060205	cytoplasmic membrane-bounded vesicle lumen	0.0069518	1.20066e-05	25	1407	62	8238	0	0	EGF, PLG, ALDOA, ACTN2, IGF1, GHRL, PPBP, PROS1, TGFB1, HBA2, F13A1, HSP90AA1, INS, IGF2, APOB, ACTN1, VWF, POMC, HBB, APOA1, FN1, A2M, APP, HGF, SRGN
GO:0005925	focal adhesion	0.00836674	1.44503e-05	77	1407	286	8238	0	0	VIM, ACTN2, MMP14, VCL, PLAUR, SNAP23, RPS3A, PPIA, ARF1, DAG1, PPFIA1, HNRNPK, YWHAG, ARPC3, PTK2, RHOB, TGM2, RPLP0, EGFR, PARVA, P4HB, ITGA4, FLT1, FGFR3, FLNC, RPL8, VASP, ITGB1, PNMA1, EFNB2, CASK, ACTN1, RHOG, ITGA5, ACTB, FHL3, MAPK3, L1CAM, HMGA1, PRKAR2A, PPP1CC, RAC1, RPLP1, PABPC1, YWHAZ, SLC9A3R2, CFL1, EZR, ZYX, DNM2, ITGAV, JAK1, JUP, HSPA5, NRP1, ILK, CD81, CDC42, LAMTOR3, LPP, FHL…
GO:0005924	cell-substrate adherens junction	0.00957316	1.6534e-05	77	1407	287	8238	0	0	VIM, ACTN2, MMP14, VCL, PLAUR, SNAP23, RPS3A, PPIA, ARF1, DAG1, PPFIA1, HNRNPK, YWHAG, ARPC3, PTK2, RHOB, TGM2, RPLP0, EGFR, PARVA, P4HB, ITGA4, FLT1, FGFR3, FLNC, RPL8, VASP, ITGB1, PNMA1, EFNB2, CASK, ACTN1, RHOG, ITGA5, ACTB, FHL3, MAPK3, L1CAM, HMGA1, PRKAR2A, PPP1CC, RAC1, RPLP1, PABPC1, YWHAZ, SLC9A3R2, CFL1, EZR, ZYX, DNM2, ITGAV, JAK1, JUP, HSPA5, NRP1, ILK, CD81, CDC42, LAMTOR3, LPP, FHL…

## Sheet: CC-MDS-MF
GOID	TERM	CORRECTED_PVALUE	UNCORRECTED_PVALUE	NUM_LIST_ANNOTATIONS	LIST_SIZE	TOTAL_NUM_ANNOTATIONS	POPULATION_SIZE	FDR_RATE	EXPECTED_FALSE_POSITIVES	ANNOTATED_GENES
GO:0005515	protein binding	1.25978e-62	1.60686e-65	1151	1407	5157	8238	0	0	HNRNPA1, ACVR1, UHRF2, TNFRSF14, CGA, CELSR3, ISG15, NUB1, ZW10, C19ORF57, BAIAP2, KAT5, CRX, AGT, PIK3R1, TSG101, ODC1, HIST1H3A, TGM2, RPLP0, FCHSD2, NR3C1, FLT1, CBX5, ATF7IP, FLNC, EDN1, PCBD1, GNA11, MAPK10, APBA2, CD40, DNAJB11, SERPINC1, ACAN, MKI67, FN1, HMGA1, ITSN2, FLII, ATF4, TRIM29, SRSF2, LSM7, PIP, SNAP29, DENR, EMD, PCBP1, ANK1, CTNND1, MAPKAPK5, BECN1, A2M, UBE2B, DCTN1, ECHS1, F…
GO:0005488	binding	1.28703e-53	1.64162e-56	1199	1407	5627	8238	0	0	HNRNPA1, ACVR1, UHRF2, TNFRSF14, CGA, CELSR3, ISG15, NUB1, ZW10, C19ORF57, BAIAP2, KAT5, CRX, AGT, PIK3R1, TSG101, ODC1, HIST1H3A, TGM2, RPLP0, FCHSD2, NR3C1, FLT1, CBX5, ATF7IP, FLNC, EDN1, PCBD1, GNA11, MAPK10, APBA2, CD40, DNAJB11, SERPINC1, ACAN, MKI67, FN1, HMGA1, ITSN2, FLII, ATF4, TRIM29, SRSF2, LSM7, PIP, SNAP29, DENR, EMD, PCBP1, ANK1, MDH2, CTNND1, MAPKAPK5, BECN1, A2M, UBE2B, DCTN1, EC…
GO:0042802	identical protein binding	1.80381e-14	2.30077e-17	176	1407	569	8238	0	0	S100B, MYD88, EWSR1, VIM, ACTN2, ACVR1, STUB1, LCK, FHIT, RYR2, BNIP3L, TRDN, TRIM39, C1S, CLDN1, RIPK1, BAIAP2, AKT1, SLIT2, SH3GL2, DCP1A, TSG101, SP1, ODC1, ZNF408, EGFR, PYCARD, GSTM3, LDB1, GPSM2, TCF3, COIL, PCBD1, CHMP4B, RAB11FIP3, HMGCL, INS, PCNA, BCL2L1, RNF8, TERT, IFIT3, SDCBP2, SMN1, RUVBL2, GRB2, TREX1, RABAC1, EPOR, APOA1, FXR2, LRP6, APP, PAFAH1B1, ALDOA, RAF1, TOP2A, RAG1, UBQLN…
GO:0019899	enzyme binding	8.40711e-13	1.07234e-15	226	1407	818	8238	0	0	MAPK8IP2, ZNF746, POLR2A, ATP6V1G1, PAF1, RANBP2, TNFRSF14, STUB1, RABGEF1, LCK, FHIT, MAGEA1, TGFB1, RYR2, NOXA1, PTPRJ, RIPK1, PRKCA, YWHAG, MAPK8, AKT1, FANCD2, CYB5A, ESR2, PKD1, UBQLN1, PIK3R1, USP13, TSG101, SP1, TSKS, EGFR, LAT, APC, GABARAPL2, PRKAR1A, EEF1A1, GSTM3, LDB1, CD28, UBE2W, CASP8, GOLGA4, TCF3, MAP4K2, AKAP5, RAB11FIP3, INS, PCNA, BCL2L1, RNF8, MAML1, MAVS, TRAF6, CDC42EP2, CD…
GO:0005102	receptor binding	6.13752e-11	7.82847e-14	164	1407	560	8238	0	0	S100B, MYD88, KDR, ACTN2, TNFSF10, STUB1, LCK, GHRL, TGFB1, LPL, CXCL10, PTPRJ, RIPK1, YWHAG, CRX, SLIT2, AGT, PIK3R1, MYOD1, PLXNB1, BMP2, TGFBR1, PPARGC1B, SYK, GABARAPL2, ADCYAP1, MADD, TUBB, CCL7, IGF1, CRK, EDN1, GNA11, NPPA, SNX1, ITCH, HMGCL, INS, ZNHIT3, PCNA, GFRA1, TNK2, TRAF6, SLC9A3R1, PTPN11, GRB2, APOA1, FN1, LRP6, TOLLIP, ARNT, HMGA1, APP, PPID, GSTK1, LRPAP1, ADAM15, INSL3, PRKCB,…
GO:0004672	protein kinase activity	6.11083e-09	7.79443e-12	111	1407	352	8238	0	0	MAPK14, CDK9, KDR, HIPK3, BMPR2, IKBKE, CSNK2B, TNIK, MAP3K14, KIT, ACVR1, PRKCG, LCK, MTOR, ZAK, WNK4, CCL5, STK24, ABL1, RIPK1, PRKCA, ADRBK1, MAPK8, AKT1, PTK2, CCNK, ERCC3, MAST1, CSNK1A1, EGFR, TGFBR1, SYK, FLT1, CDK4, SRC, FGFR3, PDK2, MAP4K4, CLK3, MAP4K2, BMPR1B, MARK3, IRAK4, PRKDC, CDKN1A, MAPK10, CSNK1E, PAK1, TNK2, DDR1, CSNK2A1, EFNA4, MAPK3, PRKCH, FGFR2, PRKD2, LYN, ACVR1B, MAP3K4,…
GO:0016740	transferase activity	7.93903e-09	1.01263e-11	214	1407	827	8238	0	0	MAPK14, KDR, HIPK3, BMPR2, IKBKE, UBE2D4, POLR2A, TNIK, CXXC1, ACVR1, PRKCG, MCRS1, POLR2J, UHRF2, STUB1, LCK, MTOR, ZAK, WNK4, FDFT1, FNTA, STK24, RIPK1, PRKCA, MAPK8, RBBP6, KAT5, AKT1, ERCC3, MAST1, CSNK1A1, EGFR, SKP1, TGM2, TGFBR1, ARIH2, EHMT2, SYK, FLT1, GSTM3, UBE2N, FGFR3, POLD1, UBE2W, MAP4K4, UBE2D3, MAP4K2, BIRC2, ITCH, POLR2C, F13A1, MARK3, IRAK4, PRKDC, MAPK10, RNF8, TERT, PLOD3, PA…
GO:0003824	catalytic activity	1.52916e-08	1.95046e-11	393	1407	1744	8238	0	0	C20ORF3, HIPK3, BMPR2, IKBKE, UBE2D4, CXXC1, ACVR1, APPBP2, PRKCG, UHRF2, STUB1, FHIT, CCR1, FDFT1, SKIV2L, SYVN1, DDX39B, MAPK8, RBBP6, KAT5, CYB5A, RHOB, ERCC3, MAST1, PIGK, BMP2, CSNK1A1, ODC1, TGM2, ARIH2, EHMT2, SYK, GEM, FLT1, CNOT7, FGFR3, UBE2W, MAP4K4, UBE2D3, CASP8, GNA11, PCBD1, ITCH, HMGCL, IRAK4, PRKDC, PCNA, MAPK10, TERT, PLOD3, ZBED1, BRCA1, DIS3, LYN, CREBBP, MAP3K4, GSTK1, EXOSC1…
GO:0016301	kinase activity	6.77326e-08	8.63936e-11	120	1407	404	8238	0	0	MAPK14, CDK9, KDR, HIPK3, BMPR2, IKBKE, CSNK2B, TNIK, MPP3, MAP3K14, KIT, ACVR1, PRKCG, LCK, MTOR, ZAK, WNK4, CCL5, STK24, ABL1, RIPK1, PRKCA, ADRBK1, MAPK8, AKT1, PTK2, CCNK, ERCC3, MAST1, CSNK1A1, EGFR, TGFBR1, SYK, FLT1, CDK4, SRC, FGFR3, PDK2, MAP4K4, CLK3, MAP4K2, BMPR1B, CASK, MARK3, IRAK4, PRKDC, CDKN1A, MAPK10, CSNK1E, PAK1, TNK2, DDR1, CSNK2A1, EFNA4, MAPK3, PRKCH, FGFR2, NAGK, PRKD2, LY…
GO:0004871	signal transducer activity	1.0699e-07	1.36466e-10	123	1407	420	8238	0	0	MAPK14, IL2RG, IL5RA, CXCR1, KDR, IL12RB2, BMPR2, IKBKE, IFNAR2, ADRB2, RAPGEF2, MAP3K14, KIT, ACVR1, TNFRSF14, IL2RB, SMAD9, CCR1, ZAK, RARA, ARF1, PPFIA1, THRA, PLXNB3, GRIK2, MAPK8, LRP8, TLR2, ESR2, LEPR, GRIN2B, PLXNB1, ITPR1, EGFR, TGFBR1, DCC, CD3E, FLT1, UNC13B, CNOT7, IFNGR1, FGFR3, CD28, SMAD7, CCR8, GNA11, BMPR1B, RXFP1, GNAO1, PLXNA2, MAPK10, LEF1, GFRA1, VDR, MAVS, AGER, DDR1, CD40, …
GO:0016773	phosphotransferase activity, alcohol group as acceptor	5.49238e-07	7.00559e-10	113	1407	385	8238	0	0	MAPK14, CDK9, KDR, HIPK3, BMPR2, IKBKE, CSNK2B, TNIK, MAP3K14, KIT, ACVR1, PRKCG, LCK, MTOR, ZAK, WNK4, CCL5, STK24, ABL1, RIPK1, PRKCA, ADRBK1, MAPK8, AKT1, PTK2, CCNK, ERCC3, MAST1, CSNK1A1, EGFR, TGFBR1, SYK, FLT1, CDK4, SRC, FGFR3, PDK2, MAP4K4, CLK3, MAP4K2, BMPR1B, MARK3, IRAK4, PRKDC, CDKN1A, MAPK10, CSNK1E, PAK1, TNK2, DDR1, CSNK2A1, EFNA4, MAPK3, PRKCH, FGFR2, PRKD2, LYN, ACVR1B, MAP3K4,…
GO:0016772	transferase activity, transferring phosphorus-containing groups	6.21065e-07	7.92175e-10	129	1407	458	8238	0	0	MAPK14, KDR, HIPK3, BMPR2, IKBKE, POLR2A, TNIK, ACVR1, PRKCG, POLR2J, LCK, MTOR, ZAK, WNK4, STK24, RIPK1, PRKCA, MAPK8, AKT1, ERCC3, MAST1, CSNK1A1, EGFR, TGFBR1, SYK, FLT1, FGFR3, POLD1, MAP4K4, MAP4K2, POLR2C, MARK3, IRAK4, PRKDC, MAPK10, TERT, PAK1, TNK2, MAPK3, PCYT2, PRKD2, LYN, MAP3K4, RAF1, PIK3CA, GYS1, AK5, MAPK13, STK36, PDPK1, PRKCB, PRKG1, MAPKAPK5, MARK2, JAK1, TEK, PLK1, RPS6KB1, MU…
GO:0005179	hormone activity	1.13585e-06	1.44879e-09	14	1407	16	8238	0	0	CCK, IGF1, INHBA, CORT, AGT, AGRP, EDN1, POMC, GHRL, VIP, CHGB, NPY, ADCYAP1, INS
GO:0004674	protein serine/threonine kinase activity	4.15364e-06	5.29802e-09	75	1407	231	8238	0	0	MAPK14, CDK9, HIPK3, BMPR2, IKBKE, CSNK2B, TNIK, MAP3K14, ACVR1, PRKCG, MTOR, ZAK, WNK4, STK24, RIPK1, PRKCA, ADRBK1, MAPK8, AKT1, CCNK, ERCC3, MAST1, CSNK1A1, TGFBR1, CDK4, MAP4K4, CLK3, MAP4K2, BMPR1B, MARK3, IRAK4, PRKDC, MAPK10, CSNK1E, PAK1, CSNK2A1, MAPK3, PRKCH, PRKD2, ACVR1B, MAP3K4, CDK11A, CDK1, RAF1, FKBP1A, MAPK13, STK36, PDPK1, CDK11B, PRKCB, PRKG1, MAPKAPK5, MARK2, STK4, PLK1, TP53R…
GO:0019904	protein domain specific binding	6.66924e-06	8.50668e-09	82	1407	263	8238	0	0	PLG, MYD88, ACTN2, PAWR, CSNK2B, RAPGEF2, POLR2J, STUB1, LCK, NOXA1, ABL1, RARA, SHANK1, DAG1, RIPK1, THRA, PLXNB3, CITED2, CRX, MPP5, PKD1, PTK2, SP1, CDC5L, PPARGC1B, EHMT2, PYCARD, CD3E, NUP62, CALM1, SRC, VCP, USHBP1, LDB1, CASP8, CRK, NLRP1, CUL3, BCL2L1, DAZAP2, LEF1, TNK2, MAVS, PTPN12, ESRRG, SLC9A3R1, GRB2, CD2AP, APP, CTBP1, VPS4A, PSEN1, MAPT, ADAM15, SIRT1, EPHA4, ATN1, SQSTM1, WBP11,…
GO:0060089	molecular transducer activity	3.04366e-05	3.88222e-08	130	1407	490	8238	0	0	MAPK14, IL2RG, IL5RA, CXCR1, KDR, BMPR2, IKBKE, ACVR1, TNFRSF14, CCR1, ZAK, ARF1, THRA, MAPK8, LRP8, ESR2, LEPR, PLXNB1, ITPR1, EGFR, TGFBR1, CD3E, FLT1, CNOT7, FGFR3, CD28, GNA11, MAPK10, GFRA1, MAVS, CD40, MAPK3, EPOR, LRP6, LYN, ITGAL, CREBBP, TNFRSF18, MAP3K4, LRPAP1, DRD1, CALCRL, MAPK13, GNAI3, FRZB, CSF2RB, CCR5, SMAD3, GRIN1, CD47, TEK, NPY, SUFU, MAP3K10, PRKCE, LDLR, SMAD4, DRD2, ERBB2,…
GO:0008022	protein C-terminus binding	4.01129e-05	5.11644e-08	39	1407	97	8238	0	0	VPS4A, CTBP1, SREBF2, TCF4, VIM, TOP2A, RBFOX1, SIRT1, LCK, TERF2, PEX6, PABPC1, ABL1, DLG4, SHANK1, SLC9A3R2, BAIAP2, MPDZ, XRCC4, ATXN1, ERCC3, SP1, SIAH1, CSK, HRAS, COIL, ERBB2, USP7, PICK1, XRCC6, MLLT4, MAGI1, CTNNB1, SDCBP2, NCF2, MKI67, CALCOCO1, ITGB3BP, RAD51
GO:0044877	macromolecular complex binding	7.9264e-05	1.01102e-07	124	1407	469	8238	0	0	BCL6, KDR, ACTN2, ACVR1, PAF1, HLA-DRA, ACHE, CTSB, FNTA, RARA, SHANK1, EP300, RIPK1, MMP9, CITED2, MYH9, ARPC3, PIK3R1, TP53, MYOD1, EGFR, SYK, APC, RPSA, SRC, IGF1, POLD1, KRIT1, SMAD7, GNA11, ERBB2IP, ITGB1, SNX1, GNAO1, CBX1, LGALS3, ITCH, INS, PCNA, ACTN1, RNF8, LEF1, PAK1, DDR1, GNB4, PSMD14, PTPN11, UTRN, ACTB, RUVBL2, NKX2-5, TREX1, FN1, APTX, HDAC1, ARPC4, ACVR1B, PAFAH1B1, GNB1, SNX2, A…
GO:1901363	heterocyclic compound binding	0.000109209	1.39297e-07	347	1407	1612	8238	0	0	BCL6, EWSR1, HNRNPA1, CXXC1, ACVR1, RNPS1, PRRC2A, DDX39B, ZW10, RBBP6, CRX, ESR2, RHOB, ERCC3, MAST1, MYOD1, PTBP1, TSG101, SP1, CDC5L, RPLP0, RPS26, KHDRBS1, NR3C1, GEM, EEF1A1, HOXB6, MAP4K4, TCF3, GLRX3, TGIF1, PRKDC, PCNA, TERT, BRCA1, NPAS2, MKI67, ARNT, HMGA1, CREBBP, EXOSC10, PINX1, ATF4, NFYC, RAG1, SRSF2, STK36, YWHAZ, KLF10, EZR, CYP11A1, PCBP1, MDH2, PUF60, UBE2I, KCNJ11, FTSJ3, NR1H2…
GO:0097159	organic cyclic compound binding	0.000139586	1.78043e-07	351	1407	1637	8238	0	0	BCL6, EWSR1, HNRNPA1, CXXC1, ACVR1, RNPS1, PRRC2A, DDX39B, ZW10, RBBP6, CRX, ESR2, RHOB, ERCC3, MAST1, MYOD1, PTBP1, TSG101, SP1, CDC5L, RPLP0, RPS26, KHDRBS1, NR3C1, GEM, EEF1A1, HOXB6, MAP4K4, TCF3, GLRX3, TGIF1, PRKDC, PCNA, TERT, BRCA1, NPAS2, APOA1, MKI67, ARNT, HMGA1, CREBBP, EXOSC10, PINX1, ATF4, NFYC, RAG1, SRSF2, DRD1, STK36, YWHAZ, KLF10, EZR, CYP11A1, PCBP1, MDH2, PUF60, UBE2I, KCNJ11,…
GO:0038023	signaling receptor activity	0.000205002	2.61483e-07	84	1407	291	8238	0	0	IL2RG, IL5RA, CXCR1, KDR, IL12RB2, BMPR2, IFNAR2, ADRB2, KIT, ACVR1, TNFRSF14, IL2RB, CCR1, RARA, THRA, PLXNB3, GRIK2, LRP8, TLR2, ESR2, LEPR, GRIN2B, PLXNB1, ITPR1, EGFR, TGFBR1, DCC, FLT1, IFNGR1, FGFR3, CD28, CCR8, BMPR1B, RXFP1, PLXNA2, LEF1, GFRA1, VDR, AGER, DDR1, EFNA4, EPOR, FGFR2, LRP6, ITGAL, NPR3, ACVR1B, TNFRSF18, PDGFRA, AR, KLRD1, FKBP1A, TNFRSF1A, EPHA4, DRD1, CALCRL, PTPN6, FRZB, …
GO:0032403	protein complex binding	0.000314511	4.01162e-07	92	1407	330	8238	0	0	KDR, ACTN2, ACVR1, PAF1, HLA-DRA, ACHE, CTSB, FNTA, SHANK1, RIPK1, MMP9, MYH9, ARPC3, PIK3R1, EGFR, SYK, APC, SRC, IGF1, KRIT1, SMAD7, GNA11, ERBB2IP, ITGB1, SNX1, GNAO1, LGALS3, INS, PCNA, ACTN1, PAK1, DDR1, GNB4, PSMD14, PTPN11, UTRN, ACTB, TREX1, FN1, HDAC1, ARPC4, ACVR1B, PAFAH1B1, GNB1, SNX2, GAPDH, MAPT, SHC1, ADAM15, FKBP1A, SIRT1, PEX6, BAG6, CTSL1, PIP, SMARCC1, RECQL5, CDC73, INSL3, DLG…
GO:0003676	nucleic acid binding	0.000892384	1.13825e-06	297	1407	1375	8238	0	0	BCL6, EWSR1, HNRNPA1, CXXC1, RNPS1, PRRC2A, DDX39B, ZW10, RBBP6, CRX, ESR2, ERCC3, MYOD1, PTBP1, TSG101, SP1, CDC5L, RPLP0, RPS26, KHDRBS1, NR3C1, EEF1A1, HOXB6, TCF3, GLRX3, TGIF1, PRKDC, PCNA, TERT, BRCA1, NPAS2, MKI67, ARNT, HMGA1, CREBBP, EXOSC10, PINX1, ATF4, NFYC, RAG1, SRSF2, YWHAZ, KLF10, EZR, PCBP1, MDH2, PUF60, UBE2I, FTSJ3, NR1H2, CREB3, UBE2O, RELA, XRN2, NR1I2, YWHAE, DDX39A, RPTOR, …
GO:0005057	receptor signaling protein activity	0.00101657	1.29665e-06	25	1407	56	8238	0	0	MAPK14, MAP3K10, KDR, IKBKE, MAP3K14, SMAD4, SMAD7, SMAD9, SMAD5, ZAK, SMAD1, MAPK13, MAPK10, ARF1, MAPK8, MAP3K5, SMAD3, ITPR1, MAPK6, MAPK3, INSR, LYN, SMAD2, CD3E, MAP3K4
GO:0046983	protein dimerization activity	0.00172294	2.19763e-06	106	1407	408	8238	0	0	S100B, TCF4, MLL, ACTN2, ADRB2, KIT, ACVR1, ABCG5, TESC, ACHE, STUB1, BNIP3L, TRDN, CCL5, RARA, MYH9, SLIT2, TLR2, TP53, MYOD1, ZHX1, TSG101, SP1, BMP2, ODC1, EGFR, PYCARD, MLX, CD3E, CALCOCO2, GSTM3, LDB1, PDK2, SRF, TCF3, PPP2R1A, CHMP4B, RAB11FIP3, ITGB1, HMGCL, BCL2L1, RNF8, TERT, SDCBP2, NUDT21, NKX2-5, STAT1, TREX1, FGFR2, GCH1, LRP6, ARNT, PAFAH1B1, STC2, GCA, PDGFRA, TFAP2B, TOP2A, PPP3CA…
GO:0008134	transcription factor binding	0.00235997	3.01016e-06	77	1407	275	8238	0	0	MAPK14, TCF4, CSNK2B, CREB1, MTOR, TAF1B, GFI1B, MTA1, RARA, TBP, EP300, THRA, KAT5, RB1, TLE1, ERCC3, TP53, SP1, MLX, NUP62, CBX5, LDB1, SRF, TCF3, PRKDC, ZNHIT3, TCF12, VDR, ACTB, CNOT2, NKX2-5, ARNT, HMGA1, LMO4, HDAC1, MAD2L2, CREBBP, PPID, CTBP1, SIN3A, AR, SIRT1, STK36, NFKB1, YWHAZ, SMAD3, KAT2B, MYC, UBE2I, STK4, PBX2, SMAD2, KAT8, ESR1, SUFU, MAP3K10, BEX1, USP7, RELA, FHL2, E2F1, ADD1, …
GO:0000975	regulatory region DNA binding	0.00276117	3.5219e-06	82	1407	299	8238	0	0	TCF4, MLL, MSX2, ZNF746, CREB1, MTOR, TAF1B, MTA1, RARA, TBP, EP300, THRA, HNRNPK, RB1, CRX, TFE3, ESR2, TP53, MYOD1, SMARCA2, SP1, MUC1, NR3C1, ETS2, MLX, PER2, SRF, SMAD7, TCF3, RUNX1, XRCC6, MEOX2, TGIF1, TCF12, LEF1, VDR, BRCA1, ACTB, RUVBL2, RCOR1, NPAS2, NKX2-5, STAT1, ARNT, HDAC1, CREBBP, NR5A2, SREBF2, SIN3A, TFAP2B, AR, ATF4, EZH2, SMARCC1, SIX1, KLF10, NFKB1, PRMT5, SMAD3, MYC, SMAD2, H…
GO:0001067	regulatory region nucleic acid binding	0.00276117	3.5219e-06	82	1407	299	8238	0	0	TCF4, MLL, MSX2, ZNF746, CREB1, MTOR, TAF1B, MTA1, RARA, TBP, EP300, THRA, HNRNPK, RB1, CRX, TFE3, ESR2, TP53, MYOD1, SMARCA2, SP1, MUC1, NR3C1, ETS2, MLX, PER2, SRF, SMAD7, TCF3, RUNX1, XRCC6, MEOX2, TGIF1, TCF12, LEF1, VDR, BRCA1, ACTB, RUVBL2, RCOR1, NPAS2, NKX2-5, STAT1, ARNT, HDAC1, CREBBP, NR5A2, SREBF2, SIN3A, TFAP2B, AR, ATF4, EZH2, SMARCC1, SIX1, KLF10, NFKB1, PRMT5, SMAD3, MYC, SMAD2, H…
GO:0044212	transcription regulatory region DNA binding	0.00459465	5.86052e-06	81	1407	298	8238	0	0	TCF4, MLL, MSX2, ZNF746, CREB1, MTOR, TAF1B, MTA1, RARA, TBP, EP300, THRA, HNRNPK, RB1, CRX, TFE3, ESR2, TP53, MYOD1, SMARCA2, SP1, MUC1, NR3C1, ETS2, MLX, PER2, SRF, SMAD7, TCF3, XRCC6, MEOX2, TGIF1, TCF12, LEF1, VDR, BRCA1, ACTB, RUVBL2, RCOR1, NPAS2, NKX2-5, STAT1, ARNT, HDAC1, CREBBP, NR5A2, SREBF2, SIN3A, TFAP2B, AR, ATF4, EZH2, SMARCC1, SIX1, KLF10, NFKB1, PRMT5, SMAD3, MYC, SMAD2, HNF1A, N…
GO:0003677	DNA binding	0.00469221	5.98496e-06	144	1407	603	8238	0	0	TCF4, IRF4, BCL6, HNRNPA1, ZNF746, CXXC1, MTOR, ZW10, THRA, TFE3, CRX, ESR2, ERCC3, MYOD1, TSG101, SP1, KHDRBS1, NR3C1, POLD1, IKZF1, PER2, TCF3, XRCC6, TGIF1, MEOX2, NR4A1, PCNA, TERT, BRCA1, RUVBL2, RCOR1, NPAS2, TREX1, APTX, ARNT, HDAC1, HMGA1, APP, CREBBP, DDB1, TOP2A, ATF4, NFYC, RAG1, RAD51D, YBX1, KLF10, PCBP1, HOXA5, ZGPAT, SMAD3, XBP1, TSNAX, NR1H2, SMAD4, CREB3, RELA, TBL1XR1, NR1I2, RP…
GO:0043565	sequence-specific DNA binding	0.00635871	8.1106e-06	74	1407	268	8238	0.0006	0.02	TCF4, IRF4, BCL6, MLL, MSX2, CXXC1, CREB1, MTOR, TAF1B, MTA1, ZW10, HNRNPK, CRX, ESR2, MYOD1, SP1, MUC1, NR3C1, ETS2, MLX, PER2, SRF, TCF3, XRCC6, MEOX2, TGIF1, TERT, LEF1, ACTB, RUVBL2, NKX2-5, STAT1, ARNT, HMGA1, HDAC1, CREBBP, NR5A2, SREBF2, SIN3A, TFAP2B, MBD4, AR, ATF4, RAG1, TERF2, SMARCC1, SIX1, NFKB1, KLF10, SOX30, ZGPAT, PRMT5, SMAD3, MYC, THAP1, NR1H2, ESR1, SMAD4, CREB3, RELA, NR1I2, R…
GO:0001664	G-protein coupled receptor binding	0.00775272	9.88868e-06	31	1407	84	8238	0.0006	0.02	CCL21, CCL7, RAPGEF2, DVL3, STUB1, ITGB4, EDN1, GNA11, GHRL, PARK2, CXCL10, GNAO1, ITCH, CCL5, ARRB1, CXCL13, DLG4, SHANK1, NEDD4, GNAI3, ADRBK1, PSMC5, IL8, CORT, AGT, SLC9A3R1, DVL2, C3, POMC, GNAQ, LRP6
GO:0031625	ubiquitin protein ligase binding	0.00939973	1.19895e-05	46	1407	146	8238	0.0006	0.02	SNCAIP, ZNF746, POLR2A, UBE2K, TNFRSF14, STUB1, BAG6, FHIT, SUMO1, RIPK1, RB1, SUMO2, SPOP, TP53, SMAD3, TSG101, USP13, EGFR, UBE2B, PRKAR1A, SMAD2, HSPA5, UBE2A, UBE2W, ATXN3, CASP8, SMAD7, USP7, RELA, SMAD5, PARK2, PRKACA, ARRB1, CDKN1A, RNF8, TRAF6, HIF1A, FBXW7, CD40, TRAF1, BRCA1, TRAF4, MDM2, TRAF2, PRKAR2A, GSK3B
GO:0044389	ubiquitin-like protein ligase binding	0.00939973	1.19895e-05	46	1407	146	8238	0.0006	0.02	SNCAIP, ZNF746, POLR2A, UBE2K, TNFRSF14, STUB1, BAG6, FHIT, SUMO1, RIPK1, RB1, SUMO2, SPOP, TP53, SMAD3, TSG101, USP13, EGFR, UBE2B, PRKAR1A, SMAD2, HSPA5, UBE2A, UBE2W, ATXN3, CASP8, SMAD7, USP7, RELA, SMAD5, PARK2, PRKACA, ARRB1, CDKN1A, RNF8, TRAF6, HIF1A, FBXW7, CD40, TRAF1, BRCA1, TRAF4, MDM2, TRAF2, PRKAR2A, GSK3B

## Sheet: MDS-intlinprog-BP
GOID	TERM	CORRECTED_PVALUE	UNCORRECTED_PVALUE	NUM_LIST_ANNOTATIONS	LIST_SIZE	TOTAL_NUM_ANNOTATIONS	POPULATION_SIZE	FDR_RATE	EXPECTED_FALSE_POSITIVES	ANNOTATED_GENES
GO:0071310	cellular response to organic substance	6.48736e-08	1.49824e-11	244	1407	979	8238	0	0	MAPK14, IL2RG, GHSR, MYD88, KDR, IFNA2, GPC1, EIF2C1, CXXC1, ACVR1, HLA-DRA, STUB1, LCK, MTOR, CCR1, TGFB1, ISG15, CXCL10, IRF9, ATP6V1E2, FNTA, MKNK1, SYVN1, THRA, PRKCA, BAIAP2, MAPK8, KAT5, ATP6V1H, AKT1, TNFSF18, SH3GL2, AGT, PIK3R1, BMP2, AP2B1, EGFR, TGFBR1, APH1B, MAG, PF4, PRKAR1A, MME, PYCARD, FLT1, AXL, EEF1A1, ZFYVE9, UBE2N, FGFR3, PRKAR2B, CD28, VAV2, UBE2D3, CRK, IFIT3, MAVS, TRAF6, …
GO:0050789	regulation of biological process	9.87928e-08	2.28159e-11	815	1407	4121	8238	0	0	IL2RG, GHSR, HIPK3, GPC1, CXXC1, ACVR1, NLRP4, TSPO, CGA, CELSR3, ISG15, CXCL10, CTSA, GFI1B, MED26, BAIAP2, RNH1, KAT5, RASSF1, GRIN3A, CRX, ARPC3, AGT, ERCC3, PIK3R1, PLXNB1, RGS20, BMP2, HIST1H3E, TH1L, SIT1, TASP1, EHMT2, MME, NR3C1, GFRA2, FLT1, CLDN3, CDON, CBX5, NOP2, MRAS, ATF7IP, TNNT1, F12, NOTCH4, SYP, GLRX3, ZNF174, ZNHIT3, MAPK10, SDC3, CCKAR, HERPUD1, APOA1, CALY, TOLLIP, LYN, C2, A…
GO:0070887	cellular response to chemical stimulus	2.24615e-07	5.18742e-11	278	1407	1161	8238	0	0	IL2RG, GHSR, MYD88, GPC1, CXXC1, ACVR1, STUB1, CCR1, ISG15, CXCL10, IRF9, SYVN1, BAIAP2, MAPK8, KAT5, ATP6V1H, TNFSF18, AGT, PIK3R1, BMP2, APH1B, SYK, MME, PYCARD, FLT1, EEF1A1, CCL7, FGFR3, UBE2D3, IFIT3, HERPUD1, ATP13A2, EPO, BRCA1, INHBB, APOA1, LRP6, IL17F, LYN, ARNT, CREBBP, HLA-C, JAK2, NPTN, DAPK3, HCN1, RALB, CDC73, KLF10, UBR2, URI1, CSF2RB, DCTN1, SHARPIN, CREB3, RELA, CDC37, PRKACA, M…
GO:0010033	response to organic substance	2.94442e-07	6.80004e-11	268	1407	1113	8238	0	0	IL2RG, GHSR, MYD88, GPC1, CXXC1, ACVR1, STUB1, CCR1, ISG15, CXCL10, IRF9, SYVN1, BAIAP2, MAPK8, KAT5, ATP6V1H, GRIN3A, TNFSF18, AGT, PIK3R1, BMP2, HSPB3, APH1B, SYK, MME, PYCARD, FLT1, EEF1A1, FGFR3, UBE2D3, F12, BCL2L1, IFIT3, HERPUD1, BRCA1, INHBB, APOA1, LRP6, IL17F, LYN, ARNT, HLA-C, JAK2, NPTN, DAPK3, HCN1, RALB, CDC73, KLF10, UBR2, URI1, CSF2RB, DCTN1, KCNJ11, SHARPIN, RELA, CDC37, PRKACA, …
GO:0007166	cell surface receptor signaling pathway	3.11982e-07	7.20512e-11	327	1407	1416	8238	0	0	IL2RG, GHSR, MYD88, PSME3, BMPR2, TNFSF10, GPC1, CCM2, ACVR1, STUB1, CELSR3, CCR1, ISG15, CXCL10, IRF9, BAIAP2, MAPK8, ATP6V1H, GRIN3A, TNFSF18, ARPC3, AGT, PIK3R1, PLXNB1, RGS20, BMP2, APH1B, SYK, CD79A, PYCARD, GFRA2, FLT1, FGFR3, UBE2D3, NOTCH4, SYP, MAPK10, BCL2L1, IFIT3, EPS15, CCKAR, BRCA1, INHBB, APOA1, LRP6, IL17F, LYN, ARNT, RHO, CREBBP, ARPC4, HLA-C, JAK2, NPTN, DAPK3, DYRK2, XIAP, RALB…
GO:0042221	response to chemical	3.54313e-07	8.18276e-11	344	1407	1506	8238	0	0	IL2RG, GHSR, MYD88, GPC1, CXXC1, ACVR1, STUB1, CCR1, ISG15, CXCL10, IRF9, SYVN1, BAIAP2, MAPK8, KAT5, ATP6V1H, GRIN3A, TNFSF18, TTN, AGT, PIK3R1, PLXNB1, BMP2, HSPB3, APH1B, SYK, MME, COL6A1, PYCARD, FLT1, EEF1A1, CCL7, FGFR3, UBE2D3, F12, BCL2L1, IFIT3, CCKAR, HERPUD1, ATP13A2, EPO, BRCA1, INHBB, APOA1, LRP6, IL17F, LYN, ARNT, CREBBP, MTF1, HLA-C, JAK2, NPTN, DAPK3, LEP, HCN1, RALB, CDC73, KLF10…
GO:0065007	biological regulation	9.73925e-07	2.24925e-10	843	1407	4322	8238	0	0	IL2RG, GHSR, HIPK3, USH1C, GPC1, CXXC1, ACVR1, NLRP4, TSPO, CGA, CELSR3, ISG15, CXCL10, CTSA, GFI1B, MED26, BAIAP2, RNH1, KAT5, RASSF1, GRIN3A, CRX, ARPC3, AGT, ERCC3, PIK3R1, PLXNB1, RGS20, BMP2, HIST1H3E, TH1L, SIT1, TASP1, EHMT2, MME, NR3C1, GFRA2, FLT1, CLDN3, CDON, CBX5, NOP2, MRAS, ATF7IP, TNNT1, F12, PRIM1, NOTCH4, SYP, GLRX3, ZNF174, ZNHIT3, MAPK10, SDC3, CCKAR, HERPUD1, APOA1, CALY, FN1,…
GO:0023052	signaling	1.9356e-06	4.4702e-10	536	1407	2566	8238	0	0	IL2RG, GHSR, HIPK3, GPC1, CXXC1, ACVR1, TSPO, CGA, CELSR3, ISG15, CXCL10, BAIAP2, KAT5, RASSF1, GRIN3A, ARPC3, AGT, PIK3R1, PLXNB1, RGS20, BMP2, SIT1, NR3C1, GFRA2, FLT1, CLDN3, MRAS, NOTCH4, SYP, MAPK10, SDC3, CCKAR, HERPUD1, KCNJ5, APOA1, TOLLIP, LYN, ARNT, ARHGAP26, ARPC4, HLA-C, JAK2, DAPK3, CAMKK1, ITSN2, DYRK2, HCN1, GNAT1, GNAI3, RHOT1, A2M, KCNJ9, DCTN1, KIAA1804, KCNJ11, PACSIN1, SUFU, U…
GO:0044700	single organism signaling	2.65593e-06	6.13379e-10	535	1407	2565	8238	0	0	IL2RG, GHSR, HIPK3, GPC1, CXXC1, ACVR1, TSPO, CGA, CELSR3, ISG15, CXCL10, BAIAP2, KAT5, RASSF1, GRIN3A, ARPC3, AGT, PIK3R1, PLXNB1, RGS20, BMP2, SIT1, NR3C1, GFRA2, FLT1, CLDN3, MRAS, NOTCH4, SYP, MAPK10, SDC3, CCKAR, HERPUD1, KCNJ5, APOA1, TOLLIP, LYN, ARNT, ARHGAP26, ARPC4, HLA-C, JAK2, DAPK3, CAMKK1, ITSN2, DYRK2, HCN1, GNAT1, GNAI3, RHOT1, A2M, KCNJ9, DCTN1, KIAA1804, KCNJ11, PACSIN1, SUFU, U…
GO:0048584	positive regulation of response to stimulus	8.40039e-06	1.94004e-09	217	1407	889	8238	0	0	MAPK14, TNFSF12, S100B, GHSR, MYD88, KDR, BMPR2, IFNA2, TNFSF10, ACVR1, HLA-DRA, LCK, CCR1, TGFB1, CXCL10, PAXIP1, TRIM39, C1S, PRKCA, YWHAG, BAIAP2, MAPK8, EEF1E1, AKT1, ARPC3, AGT, PIK3R1, PLXNB1, BMP2, EGFR, TICAM1, TGFBR1, DYNLL2, SYK, PF4, CD79A, PYCARD, FLT1, AXL, CCL7, UBE2N, FGFR3, CD28, VAV2, UBE2D3, F12, CRK, MAP4K2, MAPK10, PIK3CG, BCL2L1, PAK1, MAVS, TRAF6, C1QC, SLC9A3R1, EPO, BRCA1,…
GO:0007154	cell communication	1.67978e-05	3.8794e-09	536	1407	2598	8238	0	0	IL2RG, GHSR, HIPK3, GPC1, CXXC1, ACVR1, TSPO, CGA, CELSR3, ISG15, CXCL10, BAIAP2, KAT5, RASSF1, GRIN3A, ARPC3, AGT, PIK3R1, PLXNB1, RGS20, BMP2, SIT1, NR3C1, GFRA2, FLT1, CLDN3, MRAS, NOTCH4, SYP, MAPK10, SDC3, CCKAR, HERPUD1, KCNJ5, APOA1, TOLLIP, LYN, ARNT, ARHGAP26, ARPC4, HLA-C, JAK2, DAPK3, CAMKK1, ITSN2, DYRK2, HCN1, GNAT1, GNAI3, RHOT1, A2M, KCNJ9, DCTN1, KIAA1804, KCNJ11, PACSIN1, SUFU, U…
GO:0007167	enzyme linked receptor protein signaling pathway	1.78443e-05	4.12109e-09	162	1407	626	8238	0	0	MAPK14, MYD88, KDR, BMPR2, GPC1, EIF2C1, ACVR1, STUB1, FSTL3, LCK, MTOR, NPPC, TGFB1, ATP6V1E2, FNTA, MKNK1, PRKCA, BAIAP2, MAPK8, ATP6V1H, AKT1, SH3GL2, AGT, PIK3R1, BMP2, AP2B1, EGFR, TGFBR1, APH1B, MAG, PRKAR1A, GFRA2, FLT1, ZFYVE9, FGFR3, PRKAR2B, CD28, VAV2, UBE2D3, CRK, EPS15, TRAF6, RIT1, SLC9A3R1, MAGED1, GRB2, MAPK3, INHBB, IL17F, LYN, ARNT, HDAC1, APP, JAK2, NPTN, NET1, EFNB1, XIAP, PIK…
GO:0050794	regulation of cellular process	1.80179e-05	4.16117e-09	767	1407	3921	8238	0	0	IL2RG, GHSR, HIPK3, GPC1, CXXC1, ACVR1, CGA, CELSR3, ISG15, CXCL10, GFI1B, MED26, BAIAP2, KAT5, RASSF1, GRIN3A, CRX, ARPC3, AGT, ERCC3, PIK3R1, PLXNB1, RGS20, BMP2, HIST1H3E, TH1L, SIT1, TASP1, EHMT2, NR3C1, GFRA2, FLT1, CLDN3, CDON, CBX5, NOP2, MRAS, ATF7IP, NOTCH4, SYP, ZNF174, ZNHIT3, MAPK10, SDC3, CCKAR, HERPUD1, APOA1, CALY, TOLLIP, LYN, C2, ARNT, ARHGAP26, CAPG, IFT57, ARPC4, MTF1, HLA-C, J…
GO:0071363	cellular response to growth factor stimulus	1.98694e-05	4.58877e-09	123	1407	443	8238	0	0	MAPK14, CDK9, MYD88, KDR, GPC1, EIF2C1, KIT, ACVR1, STUB1, LCK, CREB1, MTOR, ARHGDIA, TGFB1, UBC, CCL5, FNTA, MKNK1, PRKCA, MAPK8, AKT1, SKIL, SH3GL2, AGT, PIK3R1, BMP2, EGFR, AP2B1, TGFBR1, APH1B, MAG, PRKAR1A, EHD1, FLT1, CALM1, EEF1A1, SRC, ZFYVE9, SMURF2, FGFR3, PRKAR2B, CD28, VAV2, UBE2D3, HRAS, SMAD7, CRK, SMURF1, PPP2R1A, CASK, PPP2CA, TRAF6, RIT1, MAGED1, GRB2, MAPK3, PPP1CA, FGFR2, IL17F…
GO:0070848	response to growth factor	2.43779e-05	5.63e-09	124	1407	449	8238	0	0	MAPK14, CDK9, MYD88, KDR, GPC1, EIF2C1, KIT, ACVR1, STUB1, LCK, CREB1, MTOR, ARHGDIA, TGFB1, UBC, CCL5, FNTA, MKNK1, PRKCA, MAPK8, AKT1, SKIL, SH3GL2, AGT, PIK3R1, BMP2, EGFR, AP2B1, TGFBR1, APH1B, MAG, PRKAR1A, EHD1, FLT1, CALM1, EEF1A1, SRC, ZFYVE9, SMURF2, FGFR3, PRKAR2B, CD28, VAV2, UBE2D3, HRAS, SMAD7, CRK, SMURF1, PPP2R1A, CASK, PPP2CA, TRAF6, RIT1, MAGED1, GRB2, MAPK3, PPP1CA, FGFR2, IL17F…
GO:0071495	cellular response to endogenous stimulus	4.03188e-05	9.31149e-09	138	1407	518	8238	0	0	GHSR, GPC1, EIF2C1, ACVR1, STUB1, LCK, MTOR, TGFB1, ATP6V1E2, FNTA, MKNK1, THRA, PRKCA, BAIAP2, KAT5, ATP6V1H, AKT1, PIK3R1, BMP2, EGFR, TGFBR1, PRKAR1A, EEF1A1, ZFYVE9, FGFR3, PRKAR2B, CD28, UBE2D3, CRK, RYR1, BRCA1, RUVBL2, GRB2, MAPK3, INHBB, IL17F, LYN, HDAC1, JAK2, NPTN, TNFSF4, PIK3CA, HCN1, PDPK1, KLF10, URI1, UBR2, PRKCB, USP9X, SMAD3, LAMTOR2, SMAD4, ERBB2, RELA, RIPK2, SMAD5, SMAD1, PRK…
GO:0010647	positive regulation of cell communication	4.8087e-05	1.11056e-08	163	1407	639	8238	0	0	MAPK14, TNFSF12, S100B, MYD88, KDR, BMPR2, IFNA2, TNFSF10, ACVR1, LCK, CCR1, TGFB1, CXCL10, TRDN, TRIM39, PRKCA, YWHAG, MAPK8, EEF1E1, AKT1, AGT, PLXNB1, BMP2, EGFR, TICAM1, TGFBR1, DYNLL2, PF4, PYCARD, FLT1, AXL, UBE2N, FGFR3, CD28, CRK, MAP4K2, MAPK10, PIK3CG, BCL2L1, PAK1, MAVS, TRAF6, SLC9A3R1, EPO, PLA2R1, MAPK3, INHBB, APOA1, LRP6, LYN, ARNT, JAK2, NPTN, DAPK3, ITSN2, XIAP, YWHAZ, CDC73, PR…
GO:0002682	regulation of immune system process	5.21517e-05	1.20443e-08	161	1407	630	8238	0	0	MAPK14, MYD88, IFNA2, EIF2C1, RNF135, HLA-DRA, FSTL3, LCK, MTOR, CCR1, TGFB1, CXCL10, PAXIP1, C1S, PRKCA, BAIAP2, MAPK8, ATP6V1H, AKT1, TNFSF18, ARPC3, PIK3R1, AP2B1, EGFR, TICAM1, SIT1, SYK, PF4, CD79A, PYCARD, AXL, CCL7, UBE2N, FGFR3, LDB1, CD28, VAV2, UBE2D3, CRK, MAPK10, PAK1, MAVS, TRAF6, C1QC, GRB2, CD40LG, MAPK3, APOA1, LYN, C2, ARNT, ITGAL, ARPC4, POLR3C, HLA-C, JAK2, PPP3CA, XIAP, TNFSF4…
GO:0009719	response to endogenous stimulus	5.71886e-05	1.32075e-08	149	1407	573	8238	0	0	GHSR, GPC1, EIF2C1, ACVR1, STUB1, LCK, MTOR, TGFB1, ATP6V1E2, FNTA, MKNK1, THRA, PRKCA, BAIAP2, KAT5, ATP6V1H, AKT1, PIK3R1, BMP2, EGFR, TGFBR1, PRKAR1A, EEF1A1, ZFYVE9, FGFR3, PRKAR2B, CD28, UBE2D3, CRK, RYR1, BRCA1, RUVBL2, GRB2, MAPK3, INHBB, IL17F, LYN, HDAC1, JAK2, NPTN, TNFSF4, PIK3CA, HCN1, PDPK1, KLF10, URI1, UBR2, USP9X, PRKCB, SMAD3, LAMTOR2, KCNJ11, SMAD4, ERBB2, RELA, RIPK2, SMAD5, SM…
GO:0023056	positive regulation of signaling	6.73252e-05	1.55485e-08	162	1407	637	8238	0	0	MAPK14, TNFSF12, S100B, MYD88, KDR, BMPR2, IFNA2, TNFSF10, ACVR1, LCK, CCR1, TGFB1, CXCL10, TRDN, TRIM39, PRKCA, YWHAG, MAPK8, EEF1E1, ECE1, AKT1, AGT, PLXNB1, BMP2, EGFR, TICAM1, TGFBR1, DYNLL2, PF4, PYCARD, FLT1, AXL, UBE2N, FGFR3, CD28, CRK, MAP4K2, MAPK10, PIK3CG, BCL2L1, PAK1, MAVS, TRAF6, SLC9A3R1, EPO, PLA2R1, MAPK3, INHBB, APOA1, LRP6, LYN, ARNT, JAK2, NPTN, DAPK3, ITSN2, XIAP, YWHAZ, CDC…
GO:0009967	positive regulation of signal transduction	6.75491e-05	1.56003e-08	156	1407	608	8238	0	0	MAPK14, TNFSF12, S100B, MYD88, KDR, BMPR2, IFNA2, TNFSF10, ACVR1, LCK, CCR1, TGFB1, CXCL10, TRIM39, PRKCA, YWHAG, MAPK8, EEF1E1, AKT1, AGT, PLXNB1, BMP2, EGFR, TICAM1, TGFBR1, DYNLL2, PF4, PYCARD, FLT1, AXL, UBE2N, FGFR3, CD28, CRK, MAP4K2, MAPK10, PIK3CG, BCL2L1, PAK1, MAVS, TRAF6, SLC9A3R1, EPO, PLA2R1, MAPK3, APOA1, LRP6, LYN, ARNT, JAK2, NPTN, DAPK3, ITSN2, XIAP, YWHAZ, CDC73, PRKCB, RBPMS, R…
GO:0007165	signal transduction	0.000109365	2.52575e-08	490	1407	2371	8238	0	0	IL2RG, GHSR, MYD88, HIPK3, PSME3, BMPR2, STK38L, TNFSF10, GPC1, CXXC1, CCM2, ACVR1, STUB1, CGA, CELSR3, CCR1, ISG15, CXCL10, TRIM39, IRF9, SYVN1, BAIAP2, MAPK8, KAT5, RASSF1, ATP6V1H, GRIN3A, TNFSF18, ARPC3, ESR2, AGT, PIK3R1, MAST1, PLXNB1, RGS20, BMP2, APH1B, SIT1, SYK, NR3C1, CD79A, PYCARD, GFRA2, FLT1, CLDN3, CNOT7, CCL7, FGFR3, MRAS, UBE2D3, NOTCH4, SYP, MAPK10, SDC3, BCL2L1, DMD, IFIT3, DPF…
GO:0001934	positive regulation of protein phosphorylation	0.000189743	4.38204e-08	106	1407	380	8238	0	0	MAPK14, CLCF1, KDR, BMPR2, IFNA2, CSNK2B, ADRB2, CXXC1, KIT, ACVR1, CCR7, MTOR, TGFB1, UBC, CCL5, AKTIP, ABL1, UNC119, SYVN1, PRLR, AKT1, AGT, TP53, ADRA2A, BMP2, EGFR, TGFBR1, PRKAR1A, FLT1, CALM1, FGFR3, PRKAR2B, HRAS, CRK, MAP4K2, JTB, DNAJC3, MAPK10, PIK3CG, PPP2CA, PAK1, TNK2, MAVS, TRAF6, SRPR, HERPUD1, FBXW7, EPO, MAPK3, LYN, MAD2L2, JAK2, NPTN, CDK1, RAC1, EZH2, GADD45G, PSRC1, TNFRSF1A, …
GO:0010562	positive regulation of phosphorus metabolic process	0.000231736	5.35187e-08	128	1407	484	8238	0	0	MAPK14, KDR, BMPR2, IFNA2, CXXC1, ACVR1, MTOR, CCR1, TGFB1, CXCL10, SYVN1, PRKCA, AKT1, AGT, BMP2, EGFR, TGFBR1, PF4, PRKAR1A, PYCARD, FLT1, FGFR3, CDCA2, PRKAR2B, CRK, MAP4K2, MAPK10, PIK3CG, PAK1, TNK2, MAVS, TRAF6, SRPR, HERPUD1, EPO, MAPK3, LYN, JAK2, NPTN, PSRC1, CALCRL, PDPK1, ADCYAP1R1, RBPMS, RELN, MARK2, TEK, DCTN1, HSPA5, KIAA1804, SMAD4, DOK7, ERBB2, RIPK2, APOC2, PRKACA, MAPK1, RPTOR,…
GO:0045937	positive regulation of phosphate metabolic process	0.000231736	5.35187e-08	128	1407	484	8238	0	0	MAPK14, KDR, BMPR2, IFNA2, CXXC1, ACVR1, MTOR, CCR1, TGFB1, CXCL10, SYVN1, PRKCA, AKT1, AGT, BMP2, EGFR, TGFBR1, PF4, PRKAR1A, PYCARD, FLT1, FGFR3, CDCA2, PRKAR2B, CRK, MAP4K2, MAPK10, PIK3CG, PAK1, TNK2, MAVS, TRAF6, SRPR, HERPUD1, EPO, MAPK3, LYN, JAK2, NPTN, PSRC1, CALCRL, PDPK1, ADCYAP1R1, RBPMS, RELN, MARK2, TEK, DCTN1, HSPA5, KIAA1804, SMAD4, DOK7, ERBB2, RIPK2, APOC2, PRKACA, MAPK1, RPTOR,…
GO:0001932	regulation of protein phosphorylation	0.000238269	5.50274e-08	142	1407	551	8238	0	0	MAPK14, KDR, HIPK3, BMPR2, IFNA2, CXXC1, ACVR1, MTOR, TGFB1, CXCL10, C2ORF28, SYVN1, AKT1, TTN, AGT, BMP2, EGFR, TGFBR1, APC, PRKAR1A, PYCARD, FLT1, FGFR3, PRKAR2B, CRK, MAP4K2, MAPK10, PIK3CG, DMD, PAK1, TNK2, MAVS, TRAF6, SRPR, HERPUD1, SLC9A3R1, EPO, MAPK3, LRP6, LYN, APP, JAK2, NPTN, RGS2, PSRC1, PDPK1, ZGPAT, RBPMS, RELN, SMAD3, MARK2, TEK, DCTN1, HSPA5, KIAA1804, SMAD4, DOK7, ERBB2, RIPK2, …
GO:0048522	positive regulation of cellular process	0.000259207	5.98631e-08	431	1407	2059	8238	0	0	MYD88, PSME3, BMPR2, TNFSF10, GPC1, CXXC1, ACVR1, STUB1, CCR1, CXCL10, TRIM39, SYVN1, DDX39B, MAPK8, KAT5, CRX, ARPC3, AGT, ERCC3, PIK3R1, PLXNB1, BMP2, TH1L, APH1B, TASP1, SYK, JMJD5, NR3C1, PYCARD, FLT1, CNOT7, CDON, CCL7, FGFR3, CDCA2, NOP2, ATF7IP, NFIC, TCF3, NOTCH4, PCNA, MAPK10, BCL2L1, DMD, HERPUD1, EPO, BRCA1, NPAS2, INHBB, APOA1, CALY, LRP6, LYN, C2, ARNT, IFT57, CREBBP, ARPC4, MTF1, MR…
GO:0031399	regulation of protein modification process	0.000296525	6.84814e-08	176	1407	719	8238	0	0	MAPK14, KDR, HIPK3, PSME3, BMPR2, IFNA2, CXXC1, ACVR1, STUB1, MTOR, TGFB1, ISG15, CXCL10, PAXIP1, TRIM39, C2ORF28, FNTA, SYVN1, MAPK8, AKT1, TTN, UBQLN1, AGT, BMP2, EGFR, SKP1, TGFBR1, APC, PRKAR1A, PYCARD, FLT1, UBE2N, FGFR3, CDCA2, PRKAR2B, PER2, CRK, MAP4K2, MAPK10, PIK3CG, DMD, PAK1, TNK2, MAVS, TRAF6, SRPR, HERPUD1, SLC9A3R1, EPO, BRCA1, RUVBL2, MAPK3, UBE2E1, LRP6, LYN, APP, JAK2, NPTN, RGS…
GO:0050896	response to stimulus	0.00031839	7.35313e-08	660	1407	3350	8238	0	0	IL2RG, GHSR, HIPK3, GPC1, CXXC1, ACVR1, NLRP4, CGA, CELSR3, ISG15, CXCL10, BAIAP2, KAT5, RASSF1, GRIN3A, ARPC3, AGT, ERCC3, PIK3R1, PLXNB1, RGS20, BMP2, HIST1H2BJ, HIST1H3E, HSPB3, SIT1, MME, NR3C1, GFRA2, FLT1, CLDN3, CBX5, MRAS, F12, NOTCH4, SYP, GLRX3, MAPK10, SDC3, CCKAR, ATP13A2, HERPUD1, APOA1, FN1, TOLLIP, LYN, C2, ARNT, ARHGAP26, ARPC4, MTF1, HLA-C, JAK2, DAPK3, LEP, ITSN2, DYRK2, HCN1, I…
GO:0048518	positive regulation of biological process	0.000337198	7.78748e-08	490	1407	2389	8238	0	0	GHSR, MYD88, PSME3, BMPR2, TNFSF10, GPC1, CXXC1, ACVR1, NLRP4, STUB1, CCR1, CXCL10, CTSA, TRIM39, SYVN1, DDX39B, BAIAP2, MAPK8, KAT5, CRX, TNFSF18, ARPC3, ESR2, AGT, ERCC3, PIK3R1, PLXNB1, RGS20, BMP2, TH1L, APH1B, TASP1, SYK, GABARAPL2, JMJD5, NR3C1, CD79A, PYCARD, FLT1, CNOT7, CDON, CCL7, FGFR3, CDCA2, NOP2, ATF7IP, NFIC, UBE2D3, F12, TCF3, NOTCH4, PCNA, MAPK10, BCL2L1, DMD, HERPUD1, EPO, BRCA1…
GO:0006952	defense response	0.000404019	9.33068e-08	175	1407	717	8238	0	0	MAPK14, S100B, GHSR, MYD88, PARP4, IFNA2, MAPK8IP2, EIF2C1, RNF135, NLRP4, HLA-DRA, LCK, MTOR, TGFB1, ISG15, BNIP3L, C1S, IRF9, PRKCA, BAIAP2, MAPK8, ATP6V1H, AKT1, ARPC3, AGT, PIK3R1, BMP2, HIST1H2BJ, AP2B1, EGFR, TICAM1, SYK, PRKAR1A, PYCARD, UBE2N, FGFR3, PRKAR2B, CD28, VAV2, UBE2D3, F12, CRK, CAMLG, XRCC6, MAPK10, PIK3CG, BCL2L1, IFIT3, PAK1, PRDX5, MAVS, TRAF6, C1QC, CCR6, GRB2, CD40LG, MAPK…
GO:0051174	regulation of phosphorus metabolic process	0.000412144	9.51833e-08	184	1407	762	8238	0	0	MAPK14, KDR, HIPK3, BMPR2, IFNA2, MAPK8IP2, CXXC1, ACVR1, MTOR, CCR1, NPPC, TGFB1, CXCL10, C2ORF28, SYVN1, PRKCA, AKT1, TTN, AGT, PIK3R1, BMP2, EGFR, TGFBR1, SYK, APC, PF4, PRKAR1A, PYCARD, FLT1, FGFR3, CDCA2, PRKAR2B, CRK, MAP4K2, MAPK10, PIK3CG, DMD, PAK1, TNK2, MAVS, TRAF6, SRPR, HERPUD1, SLC9A3R1, EPO, MAPK3, LRP6, LYN, APP, JAK2, NPTN, PPP6R3, RGS2, PSRC1, PDHA1, CALCRL, PDPK1, URI1, GNAI3, …
GO:0006468	protein phosphorylation	0.000455758	1.05256e-07	184	1407	763	8238	0	0	MAPK14, KDR, HIPK3, SNRK, BMPR2, STK38L, IFNA2, CXXC1, ACVR1, LCK, MTOR, TESK2, TGFB1, CXCL10, C2ORF28, MKNK1, SYVN1, PRKCA, MAPK8, AKT1, TTN, AGT, MAST1, BMP2, EGFR, TGFBR1, SYK, APC, PRKAR1A, PYCARD, FLT1, AXL, FGFR3, PRKAR2B, CRK, MAP4K2, MAPK10, PIK3CG, DMD, PAK1, TNK2, MAVS, TRAF6, SRPR, HERPUD1, SLC9A3R1, EPO, MAPK3, LRP6, LYN, APP, JAK2, NPTN, DAPK3, RGS2, DYRK2, PSRC1, PDPK1, PRKCB, ZGPAT…
GO:0042327	positive regulation of phosphorylation	0.000632312	1.4603e-07	116	1407	435	8238	0	0	MAPK14, CLCF1, KDR, BMPR2, IFNA2, CSNK2B, ADRB2, CXXC1, KIT, ACVR1, CCR7, MTOR, CCR1, TGFB1, UBC, CCL5, AKTIP, ABL1, UNC119, SYVN1, PRLR, PRKCA, AKT1, AGT, TP53, ADRA2A, BMP2, EGFR, TGFBR1, PRKAR1A, PYCARD, FLT1, CALM1, FGFR3, PRKAR2B, EPHA8, HRAS, CRK, MAP4K2, JTB, DNAJC3, MAPK10, PIK3CG, PPP2CA, PAK1, TNK2, MAVS, TRAF6, SRPR, HERPUD1, FBXW7, EPO, MAPK3, FGFR2, LYN, MAD2L2, BAD, JAK2, PDGFRA, NP…
GO:0019220	regulation of phosphate metabolic process	0.000750787	1.73392e-07	181	1407	753	8238	0	0	MAPK14, KDR, HIPK3, BMPR2, IFNA2, MAPK8IP2, CXXC1, ACVR1, MTOR, CCR1, NPPC, TGFB1, CXCL10, C2ORF28, SYVN1, PRKCA, AKT1, TTN, AGT, PIK3R1, BMP2, EGFR, TGFBR1, SYK, APC, PF4, PRKAR1A, PYCARD, FLT1, FGFR3, CDCA2, PRKAR2B, CRK, MAP4K2, MAPK10, PIK3CG, DMD, PAK1, TNK2, MAVS, TRAF6, SRPR, HERPUD1, SLC9A3R1, EPO, MAPK3, LRP6, LYN, APP, JAK2, NPTN, PPP6R3, RGS2, PSRC1, CALCRL, PDPK1, URI1, GNAI3, ADCYAP1…
GO:0051716	cellular response to stimulus	0.000763648	1.76362e-07	567	1407	2835	8238	0	0	IL2RG, GHSR, HIPK3, GPC1, CXXC1, ACVR1, CGA, CELSR3, ISG15, CXCL10, BAIAP2, KAT5, RASSF1, GRIN3A, ARPC3, AGT, ERCC3, PIK3R1, PLXNB1, RGS20, BMP2, SIT1, MME, NR3C1, GFRA2, FLT1, CLDN3, MRAS, NOTCH4, SYP, MAPK10, SDC3, CCKAR, ATP13A2, HERPUD1, APOA1, TOLLIP, LYN, ARNT, ARHGAP26, ARPC4, HLA-C, JAK2, DAPK3, ITSN2, DYRK2, HCN1, GNAT1, GNAI3, RHOT1, A2M, DCTN1, KIAA1804, HIST3H2A, SUFU, UBE2O, CDC37, R…
GO:0042325	regulation of phosphorylation	0.000780992	1.80368e-07	161	1407	654	8238	0	0	MAPK14, KDR, HIPK3, BMPR2, IFNA2, MAPK8IP2, CXXC1, ACVR1, MTOR, CCR1, TGFB1, CXCL10, C2ORF28, SYVN1, PRKCA, AKT1, TTN, AGT, PIK3R1, BMP2, EGFR, TGFBR1, SYK, APC, PRKAR1A, PYCARD, FLT1, FGFR3, PRKAR2B, CRK, MAP4K2, MAPK10, PIK3CG, DMD, PAK1, TNK2, MAVS, TRAF6, SRPR, HERPUD1, SLC9A3R1, EPO, MAPK3, LRP6, LYN, APP, JAK2, NPTN, RGS2, PSRC1, PDPK1, ZGPAT, RBPMS, RELN, SMAD3, MARK2, TEK, DCTN1, HSPA5, K…
GO:0007169	transmembrane receptor protein tyrosine kinase signaling pathway	0.00114195	2.63731e-07	122	1407	468	8238	0	0	MAPK14, MYD88, KDR, BMPR2, GPC1, EIF2C1, ADRB2, KIT, LCK, CREB1, MTOR, ARHGDIA, TGFB1, UBC, ATP6V1E2, MKNK1, PRLR, PRKCA, BAIAP2, MAPK8, EIF4E, ATP6V1H, AKT1, SH3GL2, AGT, PIK3R1, ADRA2A, BMP2, EGFR, AP2B1, APH1B, MAG, PRKAR1A, F7, GFRA2, FLT1, CALM1, SRC, FGFR3, PRKAR2B, CD28, VAV2, PDK2, EPHA8, HRAS, CRK, PPP2R1A, EFNB2, APPL1, PPP2CA, EPS15, TRAF6, EPS8, RIT1, FBXW7, DDR1, SLC9A3R1, EFNA4, STA…
GO:0031401	positive regulation of protein modification process	0.00157439	3.636e-07	130	1407	509	8238	0	0	MAPK14, KDR, PSME3, BMPR2, IFNA2, CXXC1, ACVR1, STUB1, MTOR, TGFB1, PAXIP1, FNTA, SYVN1, AKT1, AGT, BMP2, EGFR, SKP1, TGFBR1, PRKAR1A, FLT1, UBE2N, FGFR3, CDCA2, PRKAR2B, CRK, MAP4K2, MAPK10, PIK3CG, PAK1, TNK2, MAVS, TRAF6, SRPR, HERPUD1, EPO, BRCA1, RUVBL2, MAPK3, UBE2E1, LYN, JAK2, NPTN, PSRC1, XIAP, PDPK1, RBPMS, RELN, MARK2, TEK, MAGEA2B, DCTN1, HSPA5, KIAA1804, SMAD4, DOK7, CDC27, ERBB2, RI…
GO:1902578	single-organism localization	0.00193194	4.46176e-07	319	1407	1482	8238	0	0	GHSR, TXNDC5, TSPO, CCR1, PAM16, CXCL10, BAIAP2, MAPK8, ATP6V1H, GRIN3A, ARPC3, TTN, PIK3R1, TSG101, SYK, GABARAPL2, SLC9A2, PYCARD, SCNN1D, BCL2L1, DMD, EPS15, KCNJ5, COX4I2, EPO, SEC23A, INHBB, APOA1, SEC24B, FN1, LRP6, LYN, C2, IFT57, ARPC4, CA12, JAK2, AZI1, DYRK2, PSRC1, BAG6, PPBP, HCN1, RALB, YWHAZ, RHOT1, RAB27B, F8, ANO8, A2M, KCNJ11, PACSIN1, SUFU, TMEM79, CDC42, AURKB, UBE2O, RAB5C, RA…
GO:0009611	response to wounding	0.00195121	4.50627e-07	129	1407	506	8238	0	0	MAPK14, GHSR, MYD88, IFNA2, LCK, CCR1, TGFB1, SLC3A2, PRKCA, AKT1, TTN, AGT, PIK3R1, HIST1H3E, TGFBR1, MAG, SYK, PF4, PRKAR1A, VPS45, CBX5, PRKAR2B, VAV2, F12, CRK, F13A1, PIK3CG, PAK1, GATA5, GRB2, GRB14, CD40LG, MAPK3, APOA1, FN1, LYN, C2, HDAC1, APP, ITGAL, JAK2, MYL12A, XIAP, PPBP, TNFSF4, PIK3CA, PDPK1, YWHAZ, PRKCB, GNAI3, MYL9, F8, SMAD3, CD47, TEK, A2M, F10, HSPA5, SHARPIN, CDC42, ERBB2, …
GO:0002376	immune system process	0.00259239	5.98704e-07	251	1407	1126	8238	0	0	MAPK14, IL2RG, S100B, MYD88, KDR, PSME3, SNRK, IFNA2, EIF2C1, RNF135, GALNT2, NLRP4, HLA-DRA, FSTL3, LCK, MTOR, CCR1, TGFB1, ISG15, CXCL10, BNIP3L, PAXIP1, POU2AF1, C1S, IRF9, SLC3A2, PRKCA, BAIAP2, MAPK8, ATP6V1H, AKT1, TNFSF18, ARPC3, SH3GL2, PIK3R1, HIST1H2BJ, AP2B1, EGFR, TICAM1, TGFBR1, ARIH2, SIT1, DYNLL2, MAG, SYK, PF4, PRKAR1A, CD79A, PYCARD, FLT1, AXL, CCL7, UBE2N, FGFR3, LDB1, PRKAR2B, …
GO:0051641	cellular localization	0.00278481	6.43143e-07	271	1407	1232	8238	0	0	GHSR, TXNDC5, APPBP2, TSPO, CCR1, PAM16, CXCL10, CTSA, DDX39B, MAPK8, TTN, PIK3R1, TSG101, SYK, GABARAPL2, PYCARD, BCL2L1, DMD, EPS15, EPO, SEC23A, INHBB, APOA1, SEC24B, FN1, LRP6, TOLLIP, LYN, IFT57, EXOSC10, JAK2, AZI1, DYRK2, PSRC1, BAG6, PPBP, RALB, YWHAZ, RHOT1, RAB27B, F8, A2M, KCNJ11, PACSIN1, SUFU, TMEM79, CDC42, AURKB, UBE2O, RAB5C, RAB5B, HOOK2, CDC37, PRKACA, MAPK1, EXOC5, RPL21, AP3M1…
GO:0044765	single-organism transport	0.00311224	7.18763e-07	302	1407	1398	8238	0	0	GHSR, TXNDC5, TSPO, CCR1, PAM16, CXCL10, BAIAP2, MAPK8, ATP6V1H, GRIN3A, ARPC3, TTN, PIK3R1, TSG101, SYK, GABARAPL2, SLC9A2, PYCARD, SCNN1D, BCL2L1, DMD, EPS15, KCNJ5, COX4I2, EPO, SEC23A, INHBB, APOA1, SEC24B, FN1, LRP6, LYN, C2, IFT57, ARPC4, CA12, JAK2, AZI1, DYRK2, PPBP, HCN1, RALB, YWHAZ, RHOT1, RAB27B, F8, ANO8, A2M, KCNJ11, PACSIN1, SUFU, TMEM79, CDC42, UBE2O, RAB5C, RAB5B, HOOK2, CDC37, P…
GO:0009987	cellular process	0.00368096	8.50105e-07	1071	1407	5853	8238	0	0	GHSR, VPS18, TSN, GPC1, ACVR1, CGA, CELSR3, ISG15, BAIAP2, KAT5, GRIN3A, FDXR, CRX, IARS, AGT, PIK3R1, RGS20, TSG101, HIST1H3E, HIST1H2BJ, NR3C1, FLT1, CBX5, NOP2, MRAS, ATF7IP, FLNC, PCBD1, MAPK10, ATP13A2, HERPUD1, AIPL1, ACAN, FN1, CALY, ARHGAP26, IFT57, MTF1, JAK2, AZI1, CAMKK1, ITSN2, TRIM29, PCNP, LSM7, LIPT1, GNAT1, RHOT1, PCBP1, F8, BECN1, MAFB, A2M, DCTN1, HIST3H2A, ENO2, ITGB4, PFDN1, C…
GO:1902533	positive regulation of intracellular signal transduction	0.0045905	1.06016e-06	110	1407	422	8238	0	0	MAPK14, S100B, CLCF1, MYD88, KDR, IFNA2, TNFSF10, ADRB2, KIT, CCR7, LCK, CCR1, TGFB1, UBC, CXCL10, CCL5, PRKCA, EEF1E1, AGT, TP53, PLXNB1, ADRA2A, BMP2, EGFR, TICAM1, TGFBR1, PF4, F7, PYCARD, FLT1, NUP62, SRC, UBE2N, FGFR3, EPHA8, HRAS, CRK, MAP4K2, MAPK10, PIK3CG, BCL2L1, PAK1, MAVS, TRAF6, FBXW7, SLC9A3R1, EPO, PLA2R1, VAPA, MAPK3, FGFR2, APOA1, LYN, ANKRD1, BAD, JAK2, PDGFRA, CDK1, RAC1, EZH2,…
GO:0048583	regulation of response to stimulus	0.00532856	1.23062e-06	342	1407	1621	8238	0	0	GHSR, MYD88, HIPK3, PSME3, BMPR2, TNFSF10, GPC1, ACVR1, STUB1, CCR1, CXCL10, TRIM39, DDX39B, BAIAP2, MAPK8, ATP6V1H, ARPC3, AGT, PIK3R1, PLXNB1, RGS20, BMP2, SYK, CD79A, PYCARD, FLT1, CCL7, FGFR3, TRIM63, UBE2D3, F12, SYP, GLRX3, MAPK10, BCL2L1, EPS15, EPO, BRCA1, NPAS2, APOA1, LRP6, IL17F, LYN, C2, ARNT, ARHGAP26, RHO, CREBBP, ARPC4, POLR3C, HLA-C, JAK2, NPTN, DAPK3, LEP, ITSN2, XIAP, YWHAZ, CDC…
GO:0050776	regulation of immune response	0.00533621	1.23238e-06	121	1407	476	8238	0	0	MAPK14, CLCF1, MYD88, LBP, IFNA2, CD3G, EIF2C1, RNF135, KIT, CCR7, HLA-DRA, CTSB, LCK, CREB1, MTOR, TGFB1, UBC, PAXIP1, C1S, SUMO1, CCL5, ABL1, RARA, BAIAP2, MAPK8, AKT1, MYO10, ARPC3, PIK3R1, EGFR, TICAM1, HLA-DQB1, SYK, CD79A, PYCARD, CALM1, IFNGR1, SRC, UBE2N, FGFR3, CD28, VAV2, UBE2D3, HRAS, CRK, NCK1, ITGB1, LGALS3, MAPK10, PAK1, C4BPA, MAVS, TRAF6, C1QC, POLR3D, ACTB, GRB2, CD40LG, MAPK3, F…
GO:0051179	localization	0.00537599	1.24157e-06	419	1407	2042	8238	0	0	GHSR, TXNDC5, BMPR2, KIAA0319, APPBP2, TSPO, CCR1, PAM16, CXCL10, CTSA, DDX39B, BAIAP2, MAPK8, ATP6V1H, GRIN3A, ARPC3, TTN, AGT, ERCC3, PIK3R1, TSG101, BMP2, SYK, GABARAPL2, SLC9A2, PYCARD, FLT1, CCL7, SYP, SCNN1D, BCL2L1, DMD, EPS15, KCNJ5, COX4I2, EPO, SEC23A, INHBB, DOCK10, APOA1, SEC24B, CALY, FN1, LRP6, TOLLIP, LYN, C2, IFT57, ARPC4, CA12, EXOSC10, JAK2, AZI1, DAPK3, DYRK2, PSRC1, BAG6, PPBP…
GO:0016192	vesicle-mediated transport	0.00705849	1.63014e-06	132	1407	532	8238	0	0	TXNDC5, MUTED, CCR1, SNAP23, TGFB1, BAIAP2, ATP6V1H, ARPC3, SH3GL2, TTN, PIK3R1, TSG101, SYK, PF4, GABARAPL2, PYCARD, AXL, VAV2, AP3D1, CRK, SYP, RAB11FIP3, SNX1, F13A1, COPG, PIK3CG, PAK1, TNK2, EPS15, RAB3A, SEC23A, GRB2, MAPK3, APOA1, CALY, FN1, SEC24B, LRP6, LYN, C2, APP, SNX4, ARPC4, VPS4A, CXCR2, LRPAP1, PPBP, PIK3CA, RALB, CALCRL, RAB1A, ACTR1A, RAB27B, F8, A2M, HSPA5, COPB2, PACSIN1, TMEM…
GO:0048519	negative regulation of biological process	0.00747661	1.7267e-06	396	1407	1921	8238	0	0	GHSR, MYD88, HIPK3, PSME3, TXNDC5, BMPR2, KIAA0319, GPC1, ACVR1, STUB1, CCR1, ISG15, CXCL10, TRIM39, GFI1B, DDX39B, RNH1, MAPK8, KAT5, RASSF1, TNFSF18, ESR2, AGT, PLXNB1, BMP2, HIST1H3E, GABARAPL2, PYCARD, CNOT7, FGFR3, CBX5, ATF7IP, TNNT1, NFIC, UBE2D3, F12, TCF3, NOTCH4, GLRX3, ZNF174, BCL2L1, DMD, IFIT3, EPS15, EPO, BRCA1, NPAS2, INHBB, APOA1, LRP6, IL17F, LYN, CAPG, CREBBP, KNTC1, JAK2, DAPK3…
GO:0016310	phosphorylation	0.00759338	1.75367e-06	208	1407	916	8238	0	0	MAPK14, KDR, HIPK3, SNRK, BMPR2, STK38L, IFNA2, MAPK8IP2, CXXC1, CCM2, ACVR1, LCK, MTOR, CCR1, TESK2, TGFB1, CXCL10, C2ORF28, MKNK1, SYVN1, PRKCA, MAPK8, AKT1, TTN, AGT, PIK3R1, MAST1, BMP2, EGFR, TGFBR1, SYK, APC, PRKAR1A, PYCARD, FLT1, AXL, FGFR3, PRKAR2B, CRK, MAP4K2, MAPK10, PIK3CG, DMD, PAK1, TNK2, MAVS, TRAF6, SRPR, HERPUD1, SLC9A3R1, EPO, MAPK3, LRP6, TOLLIP, LYN, APP, JAK2, NPTN, DAPK3, R…
GO:0044707	single-multicellular organism process	0.00807317	1.86447e-06	434	1407	2132	8238	0	0	GHSR, MYD88, BMPR2, USH1C, KIAA0319, GPC1, CCM2, ACVR1, NLRP4, CCR1, ISG15, CXCL10, BAIAP2, RNH1, KAT5, CRX, IARS, TTN, AGT, ERCC3, PIK3R1, PLXNB1, BMP2, HIST1H3E, ARIH2, SYK, MME, COL6A1, CD79A, PYCARD, FLT1, FGFR3, CBX5, MRAS, TNNT1, TRIM63, UBE2D3, F12, TCF3, NOTCH4, GLRX3, DMD, CCKAR, BRCA1, NPAS2, INHBB, NUDC, APOA1, FN1, LRP6, IL17F, LYN, ARNT, LRRFIP1, CREBBP, POLR3C, JAK2, NPTN, DAPK3, MG…
GO:0044699	single-organism process	0.00831804	1.92103e-06	973	1407	5266	8238	0	0	IL2RG, GHSR, HIPK3, USH1C, GPC1, CXXC1, ACVR1, NLRP4, TSPO, CGA, CELSR3, PAM16, ISG15, CXCL10, CTSA, GFI1B, FDFT1, BAIAP2, RNH1, KAT5, RASSF1, GRIN3A, FDXR, CRX, ARPC3, IARS, AGT, ERCC3, PIK3R1, PLXNB1, RGS20, TSG101, BMP2, HIST1H3E, ARIH2, SIT1, EHMT2, MME, NR3C1, GFRA2, FLT1, CLDN3, CDON, CBX5, NOP2, MRAS, TNNT1, F12, FLNC, PRIM1, NOTCH4, SYP, PCBD1, GLRX3, SCNN1D, MAPK10, SDC3, CCKAR, HERPUD1,…
GO:0048011	neurotrophin TRK receptor signaling pathway	0.00957996	2.21246e-06	68	1407	233	8238	0	0	MAPK14, MYD88, EIF2C1, KIT, LCK, CREB1, MTOR, ARHGDIA, UBC, PRKCA, MAPK8, AKT1, SH3GL2, AGT, PIK3R1, AP2B1, EGFR, APH1B, MAG, PRKAR1A, CALM1, SRC, FGFR3, PRKAR2B, CD28, VAV2, HRAS, CRK, TRAF6, RIT1, MAGED1, GRB2, MAPK3, FGFR2, HDAC1, ITGB3BP, BAD, PDGFRA, CDK1, CASP3, RAC1, NET1, PSEN2, SQSTM1, PIK3CA, RALB, PDPK1, NFKB1, STAT3, ADCYAP1R1, RPS27A, ADORA2A, FYN, ERBB2, RIPK2, RELA, ZFYVE27, ERBB3,…
GO:0002252	immune effector process	0.00972986	2.24708e-06	72	1407	251	8238	0	0	CLCF1, LBP, IFNA2, CD3G, KIT, LCK, TGFB1, ISG15, BNIP3L, PAXIP1, C1S, ABL1, RARA, BAIAP2, ATP6V1H, MYO10, TNFSF18, ARPC3, PIK3R1, AP2B1, HLA-DQB1, SYK, PYCARD, LCP1, SRC, CD28, VAV2, CRK, NCK1, LGALS3, PIK3CG, AP1S1, PAK1, C4BPA, MAVS, TRAF6, C1QC, ACTB, GRB2, CD40LG, MAPK3, APOA1, C2, LYN, ITGAL, ARPC4, SIN3A, RAC1, TNFSF4, PIK3CA, EXOSC4, NCR3, CD226, C3, A2M, CDC42, GPR183, BTK, EXOSC5, CD8B, …

## Sheet: MDS-intlinprog-CC
GOID	TERM	CORRECTED_PVALUE	UNCORRECTED_PVALUE	NUM_LIST_ANNOTATIONS	LIST_SIZE	TOTAL_NUM_ANNOTATIONS	POPULATION_SIZE	FDR_RATE	EXPECTED_FALSE_POSITIVES	ANNOTATED_GENES
GO:0044464	cell part	2.21686e-06	4.05275e-09	1103	1407	5963	8238	0	0	GHSR, VPS18, GPC1, ACVR1, NLRP4, ISG15, BAIAP2, KAT5, GRIN3A, FDXR, CRX, IARS, PIK3R1, RGS20, TSG101, HIST1H2BJ, HIST1H3E, NR3C1, FLT1, CBX5, NOP2, ATF7IP, F12, FLNC, PCBD1, MAPK10, ATP13A2, HERPUD1, AIPL1, ACAN, CALY, FN1, ARHGAP26, IFT57, MTF1, CA12, JAK2, AZI1, ZFPL1, CAMKK1, PCNP, LSM7, IL17RB, GNAT1, RHOT1, PCBP1, F8, A2M, DCTN1, PIBF1, HIST3H2A, ENO2, PRSS23, ITGB4, RAB5C, CDC37, RPTOR, DDI…
GO:0005623	cell	2.36326e-06	4.32041e-09	1103	1407	5964	8238	0	0	GHSR, VPS18, GPC1, ACVR1, NLRP4, ISG15, BAIAP2, KAT5, GRIN3A, FDXR, CRX, IARS, PIK3R1, RGS20, TSG101, HIST1H2BJ, HIST1H3E, NR3C1, FLT1, CBX5, NOP2, ATF7IP, F12, FLNC, PCBD1, MAPK10, ATP13A2, HERPUD1, AIPL1, ACAN, CALY, FN1, ARHGAP26, IFT57, MTF1, CA12, JAK2, AZI1, ZFPL1, CAMKK1, PCNP, LSM7, IL17RB, GNAT1, RHOT1, PCBP1, F8, A2M, DCTN1, PIBF1, HIST3H2A, ENO2, PRSS23, ITGB4, RAB5C, CDC37, RPTOR, DDI…
GO:0071944	cell periphery	1.58395e-05	2.8957e-08	348	1407	1599	8238	0	0	IL2RG, NISCH, GHSR, MYD88, BMPR2, KIAA0319, TNFSF10, GPC1, ACVR1, STUB1, CCR1, BAIAP2, RASSF1, ATP6V1H, GRIN3A, PIK3R1, PLXNB1, RGS20, TSG101, HYLS1, APH1B, SIT1, SYK, MME, SLC9A2, YIPF4, CD79A, FLT1, CLDN3, CDON, FGFR3, F12, FLNC, NOTCH4, SCNN1D, MAPK10, SDC3, DMD, EPS15, CCKAR, KCNJ5, BRCA1, APOA1, CALY, LRP6, LYN, LRRFIP1, RHO, KNTC1, ROM1, CA12, HLA-C, JAK2, NPTN, MGAM, HCN1, RALB, UBR2, IL17…
GO:0005737	cytoplasm	1.96133e-05	3.58562e-08	778	1407	4023	8238	0	0	HIPK3, VPS18, USH1C, GPC1, NLRP4, TSPO, ISG15, CTSA, FDFT1, BAIAP2, RNH1, RASSF1, FDXR, ARPC3, IARS, PIK3R1, RGS20, TSG101, HYLS1, HSPB3, ARIH2, MME, NR3C1, TNNT1, FLNC, NOTCH4, PCBD1, ZNF174, MAPK10, SDC3, HERPUD1, ATP13A2, AIPL1, COX4I2, SEC23A, ACAN, NUDC, APOA1, CALY, FN1, TOLLIP, LYN, ARHGAP26, CAPG, IFT57, ARPC4, HLA-C, EXOSC10, JAK2, AZI1, ZFPL1, CAMKK1, DYRK2, LSM7, UBQLN4, EIF4H, AK5, GN…
GO:0005886	plasma membrane	2.24448e-05	4.10325e-08	343	1407	1577	8238	0	0	IL2RG, NISCH, GHSR, MYD88, BMPR2, KIAA0319, TNFSF10, GPC1, ACVR1, STUB1, CCR1, BAIAP2, RASSF1, ATP6V1H, GRIN3A, PIK3R1, PLXNB1, RGS20, TSG101, HYLS1, APH1B, SIT1, SYK, MME, SLC9A2, YIPF4, CD79A, FLT1, CLDN3, CDON, FGFR3, F12, FLNC, NOTCH4, SCNN1D, MAPK10, SDC3, DMD, EPS15, CCKAR, KCNJ5, BRCA1, APOA1, CALY, LRP6, LYN, LRRFIP1, RHO, KNTC1, ROM1, CA12, HLA-C, JAK2, NPTN, MGAM, HCN1, RALB, UBR2, IL17…
GO:0044444	cytoplasmic part	0.000831078	1.51934e-06	621	1407	3183	8238	0	0	VPS18, GPC1, NLRP4, TSPO, ISG15, CTSA, FDFT1, BAIAP2, FDXR, ARPC3, IARS, PIK3R1, TSG101, MME, NR3C1, TNNT1, FLNC, NOTCH4, PCBD1, MAPK10, SDC3, HERPUD1, ATP13A2, COX4I2, SEC23A, ACAN, NUDC, APOA1, CALY, FN1, TOLLIP, LYN, ARHGAP26, IFT57, ARPC4, HLA-C, JAK2, AZI1, ZFPL1, CAMKK1, LSM7, UBQLN4, EIF4H, AK5, GNAT1, GNAI3, ACTR1A, RHOT1, F8, A2M, DCTN1, EIF5, PACSIN1, ENO2, RAB5C, GOLM1, CDC37, MAPK1, R…
GO:0016020	membrane	0.00117321	2.14481e-06	541	1407	2734	8238	0	0	IL2RG, GHSR, VPS18, GPC1, ACVR1, TSPO, CTSA, FDFT1, PRRC2A, BAIAP2, RASSF1, GRIN3A, ARPC3, IARS, PIK3R1, PLXNB1, RGS20, TSG101, HYLS1, HIST1H3E, TH1L, SIT1, MME, GFRA2, FLT1, CLDN3, CDON, F12, FLNC, PRIM1, NOTCH4, SCNN1D, MAPK10, SDC3, CCKAR, ATP13A2, HERPUD1, KCNJ5, COX4I2, SEC23A, APOA1, CALY, LYN, CAPG, CA12, HLA-C, EXOSC10, JAK2, UBQLN4, HCN1, EIF4H, IL17RB, GNAT1, GNAI3, RHOT1, PCBP1, F8, AN…
GO:0005829	cytosol	0.00316073	5.77831e-06	353	1407	1706	8238	0	0	NISCH, MYD88, PSME3, NLRP4, STUB1, ISG15, TRIM39, IRF9, BAIAP2, MAPK8, ATP6V1H, ARPC3, IARS, TTN, PIK3R1, SYK, AIMP2, GABARAPL2, PYCARD, EEF1A1, CNOT7, TNNT1, UBE2D3, FLNC, EEF1G, NOTCH4, PCBD1, MAPK10, DMD, IFIT3, EPS15, NPAS2, SEC23A, NUDC, APOA1, SEC24B, TOLLIP, LYN, ARHGAP26, LRRFIP1, PCBP3, KNTC1, ARPC4, POLR3C, JAK2, AZI1, CAMKK1, PSRC1, BAG6, LSM7, XIAP, UBQLN4, GCHFR, EIF4H, AK5, YWHAZ, G…
GO:0005622	intracellular	0.00712609	1.30276e-05	981	1407	5355	8238	0	0	HIPK3, VPS18, KRI1, USH1C, GPC1, CXXC1, NLRP4, TSPO, WDR48, PDCD11, ISG15, CTSA, GFI1B, FDFT1, MED26, BAIAP2, RNH1, KAT5, RASSF1, FDXR, CRX, ARPC3, IARS, ERCC3, PIK3R1, RGS20, TSG101, HYLS1, HIST1H2BJ, HIST1H3E, HSPB3, TH1L, ARIH2, EHMT2, MME, NR3C1, PALLD, CBX5, NOP2, ATF7IP, TNNT1, FLNC, PRIM1, NOTCH4, PCBD1, ZNF174, SCNN1D, MAPK10, SDC3, ATP13A2, HERPUD1, AIPL1, COX4I2, SEC23A, ACAN, NUDC, APO…

## Sheet: MDS-intlinprog-MF
GOID	TERM	CORRECTED_PVALUE	UNCORRECTED_PVALUE	NUM_LIST_ANNOTATIONS	LIST_SIZE	TOTAL_NUM_ANNOTATIONS	POPULATION_SIZE	FDR_RATE	EXPECTED_FALSE_POSITIVES	ANNOTATED_GENES
GO:0005515	protein binding	1.72885e-09	2.38791e-12	992	1407	5157	8238	0	0	IL2RG, EWSR1, VPS18, USH1C, TSN, GPC1, CXXC1, ACVR1, WDR48, CGA, CELSR3, PDCD11, ISG15, CXCL10, GFI1B, PRRC2A, MED26, BAIAP2, RNH1, KAT5, RASSF1, MRFAP1L1, GRIN3A, FDXR, CRX, ARPC3, IARS, AGT, ERCC3, PIK3R1, PLXNB1, RGS20, TSG101, BMP2, HIST1H3E, TH1L, ARIH2, SIT1, EHMT2, FCHSD2, MME, NR3C1, FLT1, CDON, PALLD, CBX5, MTMR9, NOP2, MRAS, ATF7IP, TNNT1, F12, FLNC, NOTCH4, SYP, PCBD1, GLRX3, ZNF174, S…
GO:0005488	binding	7.73468e-07	1.06833e-09	1053	1407	5627	8238	0	0	VPS18, TSN, GPC1, ACVR1, CGA, CELSR3, ISG15, BAIAP2, KAT5, GRIN3A, FDXR, CRX, IARS, AGT, PIK3R1, RGS20, TSG101, HIST1H3E, FCHSD2, NR3C1, FLT1, CBX5, NOP2, MRAS, ATF7IP, F12, FLNC, PCBD1, MAPK10, ATP13A2, AIPL1, ACAN, FN1, CALY, ARHGAP26, IFT57, MTF1, JAK2, AZI1, CAMKK1, ITSN2, TRIM29, PCNP, LSM7, GNAT1, RHOT1, PCBP1, IGHA1, F8, BECN1, MAFB, A2M, DCTN1, PIBF1, HIST3H2A, LNX2, TRAPPC3, ITGB4, RAB5C…
GO:0005102	receptor binding	0.00101119	1.39668e-06	138	1407	560	8238	0	0	TNFSF12, S100B, MYD88, KDR, IFNA2, TNFSF10, STUB1, LCK, NPPC, TGFB1, CXCL10, LTB, YWHAG, CRX, TNFSF18, AGT, PIK3R1, PLXNB1, BMP2, TGFBR1, PPARGC1B, SYK, PF4, IDE, GABARAPL2, CCL7, CRK, SNX1, ZNHIT3, PCNA, PIK3CG, TNK2, PRDX5, TRAF6, SLC9A3R1, GRB2, CD40LG, INHBB, APOA1, FN1, LRP6, TOLLIP, IL17F, ARNT, APP, IDH1, SNX4, JAK2, NPTN, LRPAP1, EFNB1, TNFSF4, GNAT1, PRKCB, GNAI3, SLC9A3R2, IGHA1, RELN, …
GO:0004871	signal transducer activity	0.00108085	1.49288e-06	109	1407	420	8238	0	0	MAPK14, IL2RG, GHSR, KDR, BMPR2, ANXA9, CD3G, ADRB2, KIT, ACVR1, CCR7, IL2RB, TSPO, SMAD9, CCR1, SPN, RARA, PTPRN, THRA, PLXNB3, MAPK8, GRIN3A, GRIK4, ESR2, GRIN2B, PLXNB1, ADRA2A, TICAM1, EGFR, TGFBR1, FLT1, CLDN3, UNC13B, CNOT7, IFNGR1, FGFR3, OSMR, CD28, EPHA8, SMAD7, EBP, CCR8, BMPR1B, PLXNA2, MAPK10, VDR, MAVS, DDR1, CCR6, EFNA4, VAPA, MAPK3, FGFR2, LRP6, LYN, ITGAL, CREBBP, ITGB3BP, NR2F6, …
GO:0038023	signaling receptor activity	0.00142604	1.96967e-06	81	1407	291	8238	0	0	IL2RG, GHSR, KDR, BMPR2, ANXA9, CD3G, ADRB2, KIT, ACVR1, CCR7, IL2RB, TSPO, CCR1, SPN, RARA, PTPRN, THRA, PLXNB3, GRIN3A, GRIK4, ESR2, GRIN2B, PLXNB1, ADRA2A, EGFR, TGFBR1, FLT1, CLDN3, IFNGR1, FGFR3, OSMR, CD28, EPHA8, EBP, CCR8, BMPR1B, PLXNA2, VDR, DDR1, CCR6, EFNA4, FGFR2, LRP6, ITGAL, NR2F6, PDGFRA, CXCR2, AR, LY96, KLRD1, FKBP1A, TNFRSF1A, EPHA4, CALCRL, VIPR2, PTPN6, IL1RL1, CSF2RB, ADORA2…
GO:0042802	identical protein binding	0.00256338	3.54058e-06	138	1407	569	8238	0	0	NISCH, S100B, MYD88, EWSR1, VIM, ANXA9, ACVR1, ACADM, STUB1, LCK, TFAP2A, BNIP3L, TRDN, TRIM39, C1S, ANXA4, BAIAP2, CACYBP, ECE1, AKT1, GRIN3A, SH3GL2, TTN, DCP1A, TSG101, ZNF408, EGFR, IDE, PYCARD, LDB1, TCF3, COIL, PCBD1, CHMP4B, RAB11FIP3, ZNF174, PCNA, BCL2L1, IFIT3, SMN1, RUVBL2, GRB2, INHBB, RABAC1, APOA1, FXR2, LRP6, IL17F, APP, LRRFIP1, IDH1, PRKRA, AZI1, DAPK3, TREX2, UBQLN4, YWHAZ, SMAD…

## Sheet: MDS-lp_solve-BP
GOID	TERM	CORRECTED_PVALUE	UNCORRECTED_PVALUE	NUM_LIST_ANNOTATIONS	LIST_SIZE	TOTAL_NUM_ANNOTATIONS	POPULATION_SIZE	FDR_RATE	EXPECTED_FALSE_POSITIVES	ANNOTATED_GENES
GO:0007166	cell surface receptor signaling pathway	4.74398e-19	1.07015e-22	373	1407	1416	8238	0	0	IL2RG, CXCR1, MYD88, PSME3, TNFSF10, GPC1, CCM2, ACVR1, PRKCG, TNFRSF14, STUB1, CELSR3, CCR1, ISG15, CXCL10, IRF9, MAPK8, ATP6V1H, ARPC3, AGT, PIK3R1, PLXNB1, BMP2, CSNK1A1, APH1B, SYK, KHDRBS1, ADCYAP1, GEM, CD79A, PYCARD, FLT1, FGFR3, ARHGEF6, UBE2D3, CASP8, SYP, GNA11, ITCH, MAPK10, BCL2L1, IFIT3, MAML1, EPS15, BRCA1, APOA1, LRP6, LYN, ARNT, RHO, CREBBP, ARPC4, HLA-C, JAK2, NPTN, DAPK3, DYRK2,…
GO:0048522	positive regulation of cellular process	2.4765e-18	5.5865e-22	497	1407	2059	8238	0	0	BCL6, MYD88, PSME3, IKBKE, ACTN2, TNFSF10, GPC1, MMP14, CXXC1, ACVR1, PRKCG, TNFRSF14, STUB1, CCR1, CCL20, CXCL10, TRIM39, SYVN1, DDX39B, MAPK8, KAT5, CRX, DNAJA2, ARPC3, AGT, ERCC3, PIK3R1, PLXNB1, BMP2, ANP32B, BNIP2, TH1L, APH1B, SYK, KHDRBS1, ATF5, ADCYAP1, JMJD5, NR3C1, PYCARD, FLT1, CNOT7, CDON, CCL7, FGFR3, ARHGEF6, CDCA2, NOP2, ATF7IP, NFIC, CASP8, TCF3, PCNA, MAPK10, BCL2L1, MAML1, HERPU…
GO:0048518	positive regulation of biological process	3.09707e-17	6.9864e-21	555	1407	2389	8238	0	0	GPC1, CXXC1, ACVR1, TNFRSF14, NLRP4, CXCL10, CTSA, KAT5, CRX, ARPC3, AGT, ERCC3, PIK3R1, PLXNB1, BMP2, TH1L, KHDRBS1, ADCYAP1, NR3C1, FLT1, CDON, ARHGEF6, NOP2, ATF7IP, MAPK10, HERPUD1, CD40, DNAJB11, APOA1, CALY, LYN, C2, ARNT, HMGA1, ARPC4, JAK2, AZI1, DAPK3, LEP, ITSN2, ATF4, DYRK2, POR, FGFR1, CCNB1, MAPKAPK5, A2M, KIAA1804, PACSIN1, BEX1, UBE2O, C8A, PROS1, NR1I2, ZXDC, YWHAE, MAPK1, IGFBP3,…
GO:0050896	response to stimulus	3.7107e-16	8.37062e-20	724	1407	3350	8238	0	0	IL2RG, HIPK3, GPC1, CXXC1, ACVR1, TNFRSF14, NLRP4, CGA, CELSR3, ISG15, CXCL10, KAT5, RASSF1, ARPC3, AGT, ERCC3, PIK3R1, PLXNB1, BMP2, HIST1H2BJ, HIST1H3A, HSPB3, KHDRBS1, NUAK1, MME, ADCYAP1, NR3C1, FLT1, CBX5, ARHGEF6, MRAS, SYP, GNA11, MAPK10, ATP13A2, HERPUD1, CD40, DNAJB11, APOA1, FN1, TOLLIP, LYN, C2, ARNT, ARHGAP26, HMGA1, ARPC4, HLA-C, JAK2, DAPK3, LEP, ITSN2, ATF4, DYRK2, FGFR1, HCN1, PAX…
GO:0048584	positive regulation of response to stimulus	1.30644e-15	2.94709e-19	252	1407	889	8238	0	0	MAPK14, S100B, MYD88, KDR, IKBKE, IFNA2, MAP2K1, TNFSF10, ACVR1, PRKCG, HLA-DRA, LCK, GHRL, CCR1, TGFB1, CXCL10, PAXIP1, TRIM39, C1S, RIPK1, PRKCA, YWHAG, MAPK8, EEF1E1, AKT1, ARPC3, AGT, PIK3R1, PLXNB1, BMP2, EGFR, TICAM1, TGFBR1, SYK, KHDRBS1, ADCYAP1, CD79A, PYCARD, CD3E, FLT1, MADD, AXL, CCL7, UBE2N, FGFR3, IGF1, CD28, VAV2, UBE2D3, CASP8, CRK, MAP4K2, BIRC2, ITCH, MAPK10, BCL2L1, RNF8, PAK1,…
GO:0050789	regulation of biological process	1.90191e-14	4.29035e-18	849	1407	4121	8238	0	0	IL2RG, HIPK3, GPC1, CXXC1, ACVR1, TNFRSF14, NLRP4, CGA, CELSR3, ISG15, CXCL10, CTSA, GFI1B, RNH1, KAT5, RASSF1, CRX, ARPC3, AGT, ERCC3, PIK3R1, PLXNB1, BMP2, HIST1H3A, TH1L, EHMT2, RPS26, KHDRBS1, NUAK1, MME, ADCYAP1, NR3C1, FLT1, CDON, CBX5, ARHGEF6, NOP2, MRAS, ATF7IP, TNNT1, SYP, GNA11, ZNF174, MAPK10, HERPUD1, CD40, DNAJB11, APOA1, CALY, TOLLIP, LYN, C2, ARNT, ARHGAP26, HMGA1, CAPG, ARPC4, HL…
GO:0065007	biological regulation	2.7079e-14	6.10851e-18	882	1407	4322	8238	0	0	IL2RG, HIPK3, USH1C, GPC1, CXXC1, ACVR1, TNFRSF14, NLRP4, CGA, CELSR3, ISG15, CXCL10, CTSA, GFI1B, RNH1, KAT5, RASSF1, CRX, ARPC3, AGT, ERCC3, PIK3R1, PLXNB1, BMP2, HIST1H3A, TH1L, EHMT2, RPS26, KHDRBS1, NUAK1, MME, ADCYAP1, NR3C1, FLT1, CDON, CBX5, ARHGEF6, NOP2, MRAS, ATF7IP, TNNT1, COPA, SYP, GNA11, ZNF174, MAPK10, HERPUD1, CD40, DNAJB11, APOA1, CALY, FN1, TOLLIP, LYN, C2, ARNT, ARHGAP26, HMGA…
GO:0023052	signaling	3.48618e-14	7.86415e-18	575	1407	2566	8238	0	0	IL2RG, HIPK3, GPC1, CXXC1, ACVR1, TNFRSF14, CGA, CELSR3, ISG15, CXCL10, KAT5, RASSF1, ARPC3, AGT, PIK3R1, PLXNB1, BMP2, KHDRBS1, ADCYAP1, NR3C1, FLT1, ARHGEF6, MRAS, SYP, GNA11, MAPK10, HERPUD1, CD40, DNAJB11, APOA1, TOLLIP, LYN, ARNT, ARHGAP26, ARPC4, HLA-C, JAK2, DAPK3, CAMKK1, ITSN2, ATF4, DYRK2, FGFR1, HCN1, GNAT1, GNAI3, RHOT1, CTNND1, MAPKAPK5, A2M, UBE2B, LTA, KIAA1804, KCNJ11, PACSIN1, SU…
GO:0044700	single organism signaling	5.36175e-14	1.20951e-17	574	1407	2565	8238	0	0	IL2RG, HIPK3, GPC1, CXXC1, ACVR1, TNFRSF14, CGA, CELSR3, ISG15, CXCL10, KAT5, RASSF1, ARPC3, AGT, PIK3R1, PLXNB1, BMP2, KHDRBS1, ADCYAP1, NR3C1, FLT1, ARHGEF6, MRAS, SYP, GNA11, MAPK10, HERPUD1, CD40, DNAJB11, APOA1, TOLLIP, LYN, ARNT, ARHGAP26, ARPC4, HLA-C, JAK2, DAPK3, CAMKK1, ITSN2, ATF4, DYRK2, FGFR1, HCN1, GNAT1, GNAI3, RHOT1, CTNND1, MAPKAPK5, A2M, UBE2B, LTA, KIAA1804, KCNJ11, PACSIN1, SU…
GO:0051716	cellular response to stimulus	5.37065e-14	1.21152e-17	623	1407	2835	8238	0	0	IL2RG, HIPK3, GPC1, CXXC1, ACVR1, TNFRSF14, CGA, CELSR3, ISG15, CXCL10, KAT5, RASSF1, ARPC3, AGT, ERCC3, PIK3R1, PLXNB1, BMP2, KHDRBS1, NUAK1, MME, ADCYAP1, NR3C1, FLT1, ARHGEF6, MRAS, SYP, GNA11, MAPK10, HERPUD1, ATP13A2, CD40, DNAJB11, APOA1, TOLLIP, LYN, ARNT, ARHGAP26, HMGA1, ARPC4, HLA-C, JAK2, DAPK3, ITSN2, ATF4, DYRK2, FGFR1, HCN1, GNAT1, GNAI3, AP1M1, RHOT1, CTNND1, MAPKAPK5, A2M, UBE2B, …
GO:0048583	regulation of response to stimulus	1.58778e-13	3.58174e-17	394	1407	1621	8238	0	0	MYD88, HIPK3, PSME3, IKBKE, TNFSF10, GPC1, CRY2, ACVR1, PRKCG, STUB1, CCR1, CXCL10, KNG1, TRIM39, DDX39B, MAPK8, ATP6V1H, ARPC3, AGT, PIK3R1, PLXNB1, BMP2, BNIP2, SYK, KHDRBS1, NUAK1, ADCYAP1, CD79A, PYCARD, FLT1, CCL7, FGFR3, ARHGEF6, TRIM63, UBE2D3, CASP8, SYP, ITCH, MAPK10, BCL2L1, EPS15, CD40, EPO, BRCA1, NPAS2, DIS3, APOA1, LRP6, LYN, C2, ARNT, HMGA1, ARHGAP26, RHO, CREBBP, ARPC4, HLA-C, JAK…
GO:0042221	response to chemical	3.74518e-13	8.44841e-17	370	1407	1506	8238	0	0	IL2RG, CXCR1, MYD88, GPC1, CXXC1, ACVR1, PRKCG, TNFRSF14, STUB1, GSTM1, CCR1, CCL20, ISG15, CXCL10, IRF9, SYVN1, MAPK8, KAT5, ATP6V1H, AGT, PIK3R1, PLXNB1, BMP2, HSPB3, APH1B, SYK, MME, ADCYAP1, PYCARD, FLT1, EEF1A1, CCL7, FGFR3, ARHGEF6, UBE2W, UBE2D3, CASP8, BCL2L1, IFIT3, HERPUD1, ATP13A2, EPO, BRCA1, DNAJB11, APOA1, LRP6, LYN, ARNT, CREBBP, HLA-C, JAK2, NPTN, DAPK3, LEP, BACH1, ATF4, FGFR1, H…
GO:0007154	cell communication	7.15377e-13	1.61375e-16	575	1407	2598	8238	0	0	IL2RG, HIPK3, GPC1, CXXC1, ACVR1, TNFRSF14, CGA, CELSR3, ISG15, CXCL10, KAT5, RASSF1, ARPC3, AGT, PIK3R1, PLXNB1, BMP2, KHDRBS1, ADCYAP1, NR3C1, FLT1, ARHGEF6, MRAS, SYP, GNA11, MAPK10, HERPUD1, CD40, DNAJB11, APOA1, TOLLIP, LYN, ARNT, ARHGAP26, ARPC4, HLA-C, JAK2, DAPK3, CAMKK1, ITSN2, ATF4, DYRK2, FGFR1, HCN1, GNAT1, GNAI3, RHOT1, CTNND1, MAPKAPK5, A2M, UBE2B, LTA, KIAA1804, KCNJ11, PACSIN1, SU…
GO:0050794	regulation of cellular process	1.09844e-12	2.47786e-16	807	1407	3921	8238	0	0	IL2RG, HIPK3, GPC1, CXXC1, ACVR1, TNFRSF14, CGA, CELSR3, ISG15, CXCL10, GFI1B, KAT5, RASSF1, CRX, ARPC3, AGT, ERCC3, PIK3R1, PLXNB1, BMP2, HIST1H3A, TH1L, EHMT2, RPS26, KHDRBS1, NUAK1, ADCYAP1, NR3C1, FLT1, CDON, CBX5, ARHGEF6, NOP2, MRAS, ATF7IP, SYP, GNA11, ZNF174, MAPK10, HERPUD1, CD40, DNAJB11, APOA1, CALY, TOLLIP, LYN, C2, ARNT, ARHGAP26, HMGA1, CAPG, ARPC4, HLA-C, JAK2, AZI1, PINX1, DAPK3, …
GO:0071310	cellular response to organic substance	1.76727e-12	3.98661e-16	261	1407	979	8238	0	0	IL2RG, CXCR1, MYD88, GPC1, CXXC1, ACVR1, PRKCG, TNFRSF14, STUB1, CCR1, ISG15, CXCL10, IRF9, SYVN1, MAPK8, KAT5, ATP6V1H, AGT, PIK3R1, BMP2, APH1B, MME, ADCYAP1, PYCARD, FLT1, EEF1A1, FGFR3, ARHGEF6, UBE2W, UBE2D3, IFIT3, HERPUD1, BRCA1, DNAJB11, APOA1, LRP6, LYN, ARNT, HLA-C, JAK2, NPTN, DAPK3, ATF4, FGFR1, HCN1, ITSN1, CDC73, KLF10, CSF2RB, RELA, CDC37, YWHAE, PRKACA, MAPK1, RPTOR, CAPN2, ROBO2,…
GO:0007165	signal transduction	2.40754e-12	5.43094e-16	531	1407	2371	8238	0	0	IL2RG, HIPK3, GPC1, CXXC1, ACVR1, TNFRSF14, CGA, CELSR3, ISG15, CXCL10, KAT5, RASSF1, ARPC3, AGT, PIK3R1, PLXNB1, BMP2, KHDRBS1, ADCYAP1, NR3C1, FLT1, ARHGEF6, MRAS, SYP, GNA11, MAPK10, HERPUD1, CD40, DNAJB11, APOA1, TOLLIP, LYN, ARNT, ARHGAP26, ARPC4, HLA-C, JAK2, DAPK3, ITSN2, ATF4, DYRK2, FGFR1, GNAT1, GNAI3, RHOT1, CTNND1, MAPKAPK5, A2M, UBE2B, LTA, KIAA1804, SUFU, UBE2O, NR1I2, CDC37, YWHAE,…
GO:0010647	positive regulation of cell communication	4.02247e-12	9.07392e-16	187	1407	639	8238	0	0	MAPK14, S100B, MYD88, KDR, IKBKE, IFNA2, MAP2K1, TNFSF10, ACVR1, LCK, GHRL, CCR1, TGFB1, CXCL10, TRDN, TRIM39, RIPK1, PRKCA, YWHAG, MAPK8, EEF1E1, AKT1, AGT, PLXNB1, BMP2, EGFR, TICAM1, TGFBR1, KHDRBS1, ADCYAP1, PYCARD, FLT1, MADD, AXL, UBE2N, FGFR3, IGF1, CD28, CASP8, CRK, MAP4K2, BIRC2, MAPK10, BCL2L1, PAK1, MAVS, TRAF6, CD40, SLC9A3R1, EPO, MAPK3, APOA1, LRP6, LYN, ARNT, JAK2, NPTN, DAPK3, ITS…
GO:0002682	regulation of immune system process	4.03786e-12	9.10864e-16	185	1407	630	8238	0	0	MAPK14, MYD88, IKBKE, IFNA2, MAP2K1, TNFRSF14, HLA-DRA, FSTL3, LCK, CCR1, CCL20, TGFB1, CXCL10, PAXIP1, C1S, ARF1, RIPK1, PRKCA, MAPK8, ATP6V1H, AKT1, ARPC3, PIK3R1, AP2B1, EGFR, TICAM1, SYK, CD79A, PYCARD, CD3E, AXL, CCL7, UBE2N, FGFR3, IGF1, LDB1, CD28, VAV2, UBE2D3, CASP8, CRK, BIRC2, ITCH, MAPK10, PAK1, MAVS, TRAF6, CD40, PTPN11, GRB2, CD8A, MAPK3, APOA1, LYN, C2, ARNT, ITGAL, ARPC4, HLA-C, J…
GO:0044763	single-organism cellular process	4.52136e-12	1.01993e-15	951	1407	4802	8238	0	0	IL2RG, HIPK3, USH1C, GPC1, CXXC1, ACVR1, TNFRSF14, CGA, CELSR3, ISG15, CXCL10, CTSA, FDFT1, KAT5, RASSF1, CYB5A, ARPC3, AGT, ERCC3, PIK3R1, PLXNB1, BMP2, HIST1H3A, ARIH2, EHMT2, RPS26, KHDRBS1, NUAK1, MME, ADCYAP1, NR3C1, FLT1, CDON, ARHGEF6, MRAS, TNNT1, FLNC, COPA, SYP, PCBD1, GNA11, HMGCL, MAPK10, HERPUD1, CD40, DNAJB11, SEC23A, ACAN, NUDC, APOA1, FN1, TOLLIP, LYN, ARNT, ARHGAP26, HMGA1, CAPG,…
GO:0010033	response to organic substance	5.10853e-12	1.15239e-15	287	1407	1113	8238	0	0	IL2RG, CXCR1, MYD88, GPC1, CXXC1, ACVR1, PRKCG, TNFRSF14, STUB1, CCR1, ISG15, CXCL10, IRF9, SYVN1, MAPK8, KAT5, ATP6V1H, AGT, PIK3R1, BMP2, HSPB3, APH1B, SYK, MME, ADCYAP1, PYCARD, FLT1, EEF1A1, FGFR3, ARHGEF6, UBE2W, UBE2D3, CASP8, BCL2L1, IFIT3, HERPUD1, BRCA1, DNAJB11, APOA1, LRP6, LYN, ARNT, HLA-C, JAK2, NPTN, DAPK3, ATF4, FGFR1, HCN1, ITSN1, CDC73, KLF10, CSF2RB, GRIN1, KCNJ11, RELA, CDC37, …
GO:0023056	positive regulation of signaling	6.21605e-12	1.40222e-15	186	1407	637	8238	0	0	MAPK14, S100B, MYD88, KDR, IKBKE, IFNA2, MAP2K1, TNFSF10, ACVR1, LCK, GHRL, CCR1, TGFB1, CXCL10, TRDN, TRIM39, RIPK1, PRKCA, YWHAG, MAPK8, EEF1E1, ECE1, AKT1, AGT, PLXNB1, BMP2, EGFR, TICAM1, TGFBR1, KHDRBS1, ADCYAP1, PYCARD, FLT1, MADD, AXL, UBE2N, FGFR3, IGF1, CD28, CASP8, CRK, MAP4K2, BIRC2, MAPK10, BCL2L1, PAK1, MAVS, TRAF6, CD40, SLC9A3R1, EPO, MAPK3, APOA1, LRP6, LYN, ARNT, JAK2, NPTN, DAPK…
GO:0002376	immune system process	1.43432e-11	3.23555e-15	288	1407	1126	8238	0	0	IL2RG, CXCR1, MYD88, PSME3, IKBKE, GALNT2, PRKCG, TNFRSF14, NLRP4, CCR1, CCL20, ISG15, CXCL10, IRF9, MAPK8, ATP6V1H, ARPC3, PIK3R1, HIST1H2BJ, ARIH2, SYK, GEM, CD79A, PYCARD, FLT1, CCL7, FGFR3, UBE2D3, CASP8, TCF3, ITCH, MAPK10, BCL2L1, IFIT3, CD40, SEC23A, APOA1, FN1, LYN, C2, ARNT, CREBBP, ARPC4, HLA-C, JAK2, DAPK3, AP1G1, RAG1, PSME1, XIAP, FGFR1, PAX5, CDC73, AP1M1, ACTR1A, CD47, MAFB, C1QA, …
GO:0070887	cellular response to chemical stimulus	1.52414e-11	3.43816e-15	295	1407	1161	8238	0	0	IL2RG, CXCR1, MYD88, GPC1, CXXC1, ACVR1, PRKCG, TNFRSF14, STUB1, GSTM1, CCR1, CCL20, ISG15, CXCL10, IRF9, SYVN1, MAPK8, KAT5, ATP6V1H, AGT, PIK3R1, BMP2, APH1B, SYK, MME, ADCYAP1, PYCARD, FLT1, EEF1A1, CCL7, FGFR3, ARHGEF6, UBE2W, UBE2D3, IFIT3, HERPUD1, ATP13A2, EPO, BRCA1, DNAJB11, APOA1, LRP6, LYN, ARNT, CREBBP, HLA-C, JAK2, NPTN, DAPK3, BACH1, ATF4, FGFR1, HCN1, ITSN1, CDC73, KLF10, CYP11A1, …
GO:0065008	regulation of biological quality	2.07945e-11	4.69084e-15	317	1407	1273	8238	0	0	MYD88, USH1C, ACTN2, CRY2, PRKCG, STUB1, CGA, CCR1, CXCL10, KNG1, CLDN1, MAPK8, ATP6V1H, ARPC3, AGT, PIK3R1, PLXNB1, BMP2, HIST1H3A, SYK, MME, PYCARD, CCL7, CBX5, CASP8, COPA, SYP, GNA11, PCNA, BCL2L1, CD40, EPO, APOA1, FN1, LYN, ARNT, CAPG, ARPC4, JAK2, NPTN, LEP, BAG6, XIAP, PPBP, HCN1, YWHAZ, CDC73, GNAI3, CYP11A1, RHOT1, CCNB1, F8, FAM82A2, GRIN1, CD47, MAFB, A2M, UBE2B, STX4, KCNJ11, ACTR3, …
GO:0009967	positive regulation of signal transduction	2.1242e-11	4.79178e-15	178	1407	608	8238	0	0	MAPK14, S100B, MYD88, KDR, IKBKE, IFNA2, MAP2K1, TNFSF10, ACVR1, LCK, GHRL, CCR1, TGFB1, CXCL10, TRIM39, RIPK1, PRKCA, YWHAG, MAPK8, EEF1E1, AKT1, AGT, PLXNB1, BMP2, EGFR, TICAM1, TGFBR1, KHDRBS1, ADCYAP1, PYCARD, FLT1, MADD, AXL, UBE2N, FGFR3, IGF1, CD28, CASP8, CRK, MAP4K2, BIRC2, MAPK10, BCL2L1, PAK1, MAVS, TRAF6, CD40, SLC9A3R1, EPO, MAPK3, APOA1, LRP6, LYN, ARNT, JAK2, NPTN, DAPK3, ITSN2, XI…
GO:0009611	response to wounding	2.23516e-11	5.04208e-15	155	1407	506	8238	0	0	MAPK14, MYD88, IFNA2, ACTN2, PRKCG, LCK, GHRL, CCR1, TGFB1, KNG1, SLC3A2, PRKCA, LRP8, AKT1, HMG20B, AGT, PIK3R1, HIST1H3A, TGFBR1, MAG, SYK, PRKAR1A, CBX5, IGF1, VAV2, CRK, GNA11, BIRC2, F13A1, PAK1, PTPN11, RCOR1, GATA5, GRB2, GRB14, MAPK3, HBB, APOA1, FN1, PLAT, LYN, C2, HDAC1, APP, ITGAL, ALDOA, JAK2, XIAP, PPBP, PIK3CA, PDPK1, YWHAZ, PRKCB, CASP1, GNAI3, CFL1, AKAP1, F8, SMAD3, CD47, TEK, IS…
GO:0042060	wound healing	3.4752e-11	7.83939e-15	132	1407	409	8238	0	0	MAPK14, IFNA2, ACTN2, PRKCG, LCK, TGFB1, KNG1, SLC3A2, PRKCA, LRP8, AKT1, HMG20B, PIK3R1, HIST1H3A, TGFBR1, MAG, SYK, PRKAR1A, CBX5, IGF1, VAV2, CRK, GNA11, F13A1, PAK1, PTPN11, RCOR1, GATA5, GRB2, GRB14, MAPK3, HBB, APOA1, FN1, PLAT, LYN, HDAC1, APP, ITGAL, ALDOA, JAK2, PPBP, PIK3CA, PDPK1, YWHAZ, PRKCB, GNAI3, CFL1, AKAP1, F8, SMAD3, CD47, TEK, A2M, F10, HSPA5, STX4, PRKCE, CDC42, CDK2, ERBB2, …
GO:0010604	positive regulation of macromolecule metabolic process	3.72322e-11	8.39886e-15	319	1407	1288	8238	0	0	PSME3, TNFSF10, CXXC1, ACVR1, PRKCG, STUB1, CXCL10, SYVN1, DDX39B, MAPK8, KAT5, CRX, AGT, ERCC3, BMP2, ANP32B, TH1L, KHDRBS1, ATF5, ADCYAP1, JMJD5, NR3C1, PYCARD, FLT1, CNOT7, FGFR3, CDCA2, ATF7IP, NFIC, CASP8, TCF3, PCNA, MAPK10, MAML1, HERPUD1, CD40, EPO, BRCA1, DNAJB11, NPAS2, LRP6, LYN, ARNT, HMGA1, CREBBP, MRPL12, JAK2, NPTN, ATF4, DYRK2, PSRC1, PSME1, XIAP, FGFR1, TPD52L1, CDC73, EZR, CCNB1…
GO:0023051	regulation of signaling	2.03945e-10	4.6006e-14	321	1407	1313	8238	0	0	MYD88, HIPK3, PSME3, IKBKE, TNFSF10, GPC1, CRY2, ACVR1, STUB1, CCR1, CXCL10, TRIM39, MAPK8, AGT, PLXNB1, BMP2, BNIP2, SYK, KHDRBS1, ADCYAP1, PYCARD, FLT1, FGFR3, ARHGEF6, CASP8, SYP, ITCH, MAPK10, BCL2L1, EPS15, CD40, EPO, BRCA1, DIS3, APOA1, LRP6, LYN, ARNT, ARHGAP26, RHO, CREBBP, JAK2, NPTN, DAPK3, ITSN2, XIAP, FGFR1, ITSN1, TPD52L1, YWHAZ, CDC73, GNAT1, RHOT1, CTNND1, MAPKAPK5, A2M, UBE2B, KIA…
GO:0031325	positive regulation of cellular metabolic process	2.47977e-10	5.59388e-14	325	1407	1335	8238	0	0	PSME3, TNFSF10, CXXC1, ACVR1, PRKCG, STUB1, CCR1, CXCL10, SYVN1, DDX39B, KAT5, CRX, AGT, ERCC3, BMP2, ANP32B, TH1L, KHDRBS1, ATF5, ADCYAP1, JMJD5, NR3C1, PYCARD, FLT1, CNOT7, FGFR3, CDCA2, ATF7IP, NFIC, CASP8, TCF3, PCNA, MAPK10, MAML1, HERPUD1, CD40, EPO, BRCA1, DNAJB11, NPAS2, APOA1, LRP6, LYN, ARNT, HMGA1, CREBBP, MRPL12, JAK2, NPTN, ATF4, DYRK2, PSRC1, PSME1, XIAP, FGFR1, TPD52L1, CDC73, CCNB…
GO:0071840	cellular component organization or biogenesis	2.88978e-10	6.51879e-14	530	1407	2419	8238	0	0	GPC1, CXXC1, PAM16, KAT5, ARPC3, ERCC3, PIK3R1, PLXNB1, TSG101, BMP2, HIST1H3A, HIST1H2BJ, EHMT2, RPS26, ADCYAP1, ARHGEF6, MRAS, ATF7IP, FLNC, COPA, HMGCL, CD40, SEC23A, ACAN, APOA1, FN1, CALY, LYN, C2, HMGA1, CAPG, ARPC4, EXOSC10, JAK2, AZI1, PINX1, DAPK3, FGFR1, DENR, AP1M1, RHOT1, ANK1, CTNND1, CCNB1, A2M, UBE2B, HIST3H2A, PACSIN1, ITGB4, YWHAE, MAPK1, RPTOR, GTF3C4, CCK, TK1, CRMP1, HDAC2, NC…
GO:0044707	single-multicellular organism process	2.98664e-10	6.73729e-14	477	1407	2132	8238	0	0	MYD88, IKBKE, USH1C, ACTN2, GPC1, CRY2, MMP14, CCM2, ACVR1, PRKCG, NLRP4, CCR1, ISG15, CXCL10, KNG1, CLDN1, RNH1, KAT5, CRX, AGT, ERCC3, PIK3R1, PLXNB1, BMP2, HIST1H3A, ARIH2, SYK, MME, ADCYAP1, CD79A, PYCARD, FLT1, FGFR3, CBX5, MRAS, TNNT1, TRIM63, UBE2D3, CASP8, TCF3, COPA, GNA11, COL7A1, ITCH, MAML1, APBA2, BRCA1, NPAS2, NUDC, APOA1, FN1, LRP6, LYN, ARNT, CREBBP, JAK2, NPTN, DAPK3, LEP, FLII, …
GO:0006950	response to stress	3.19865e-10	7.21555e-14	400	1407	1724	8238	0	0	CXCR1, BCL6, MYD88, HIPK3, PSME3, IKBKE, ACTN2, CXXC1, CCM2, PRKCG, NLRP4, STUB1, GSTM1, CCR1, ISG15, KNG1, IRF9, SYVN1, DDX39B, MAPK8, KAT5, ATP6V1H, ARPC3, AGT, ERCC3, PIK3R1, BMP2, HIST1H3A, HIST1H2BJ, HSPB3, SYK, NUAK1, PYCARD, FGFR3, CBX5, UBE2W, FANCA, UBE2D3, CASP8, GNA11, ITCH, PCNA, MAPK10, BCL2L1, IFIT3, HERPUD1, EPO, BRCA1, DNAJB11, NPAS2, APOA1, FN1, LYN, C2, ARNT, HMGA1, CREBBP, ARPC…
GO:0044699	single-organism process	3.4823e-10	7.85541e-14	1017	1407	5266	8238	0	0	IL2RG, HIPK3, USH1C, GPC1, CXXC1, ACVR1, TNFRSF14, NLRP4, CGA, CELSR3, PAM16, ISG15, CXCL10, CTSA, GFI1B, FDFT1, RNH1, KAT5, RASSF1, FDXR, CRX, CYB5A, ARPC3, AGT, ERCC3, PIK3R1, PLXNB1, TSG101, BMP2, HIST1H3A, ARIH2, EHMT2, RPS26, KHDRBS1, NUAK1, MME, ADCYAP1, NR3C1, FLT1, CDON, CBX5, ARHGEF6, NOP2, MRAS, TNNT1, FLNC, COPA, SYP, PCBD1, GNA11, HMGCL, MAPK10, APBA2, HERPUD1, CD40, DNAJB11, SEC23A, …
GO:0007596	blood coagulation	3.50033e-10	7.89608e-14	120	1407	369	8238	0	0	MAPK14, PLG, FOXA2, IFNA2, ACTN2, PRKCG, LCK, TRPC3, TGFB1, KNG1, ABL1, SLC3A2, PRKCA, MYH9, F3, LRP8, AKT1, HMG20B, PIK3R1, TP53, ADRA2A, HIST1H3A, MAG, SYK, PRKAR1A, ITGA4, EHD1, PLCG1, CALM3, SRC, CBX5, RAB5A, IGF1, VAV2, HRAS, CRK, GNA11, ITGB1, F13A1, PRKG2, RAP2B, ACTN1, PDE9A, ARRB2, ITGA5, PTPN11, ACTB, RCOR1, CD9, GATA5, GRB2, GRB14, MAPK3, PRKCH, HBB, APOA1, FN1, PLAT, L1CAM, LYN, MRVI1…
GO:0007167	enzyme linked receptor protein signaling pathway	4.27691e-10	9.6479e-14	178	1407	626	8238	0	0	MAPK14, MYD88, KDR, MAP2K1, GPC1, ACVR1, PRKCG, STUB1, FSTL3, LCK, GHRL, NPPC, TGFB1, ATP6V1E2, FNTA, PRKCA, MAPK8, ATP6V1H, AKT1, SH3GL2, AGT, PIK3R1, BMP2, AP2B1, EGFR, TGFBR1, APH1B, MAG, PRKAR1A, ADCYAP1, CD3E, FLT1, ZFYVE9, FGFR3, IGF1, ARHGEF6, CD28, VAV2, UBE2D3, CRK, GFRA1, EPS15, TRAF6, MAGI2, SLC9A3R1, PTPN11, MAGED1, GRB2, MAPK3, LYN, ARNT, HDAC1, APP, JAK2, NPTN, EFNB1, XIAP, FGFR1, P…
GO:0050817	coagulation	4.34702e-10	9.80604e-14	120	1407	370	8238	0	0	MAPK14, PLG, FOXA2, IFNA2, ACTN2, PRKCG, LCK, TRPC3, TGFB1, KNG1, ABL1, SLC3A2, PRKCA, MYH9, F3, LRP8, AKT1, HMG20B, PIK3R1, TP53, ADRA2A, HIST1H3A, MAG, SYK, PRKAR1A, ITGA4, EHD1, PLCG1, CALM3, SRC, CBX5, RAB5A, IGF1, VAV2, HRAS, CRK, GNA11, ITGB1, F13A1, PRKG2, RAP2B, ACTN1, PDE9A, ARRB2, ITGA5, PTPN11, ACTB, RCOR1, CD9, GATA5, GRB2, GRB14, MAPK3, PRKCH, HBB, APOA1, FN1, PLAT, L1CAM, LYN, MRVI1…
GO:0009987	cellular process	4.36343e-10	9.84306e-14	1109	1407	5853	8238	0	0	HNRNPA1, TSN, GPC1, ACVR1, TNFRSF14, CGA, CELSR3, ISG15, KAT5, FDXR, CRX, AGT, PIK3R1, TSG101, HIST1H2BJ, HIST1H3A, NR3C1, FLT1, CBX5, NOP2, MRAS, ATF7IP, FLNC, PCBD1, GNA11, MAPK10, ATP13A2, HERPUD1, AIPL1, CD40, DNAJB11, ACAN, FN1, CALY, HMGA1, ARHGAP26, JAK2, AZI1, CAMKK1, ITSN2, ATF4, TRIM29, SRSF2, PCNP, LSM7, FGFR1, LIPT1, GNAT1, DENR, RHOT1, PCBP1, ANK1, CTNND1, F8, MAPKAPK5, BECN1, MAFB, …
GO:0032501	multicellular organismal process	5.41798e-10	1.22219e-13	488	1407	2198	8238	0	0	MYD88, IKBKE, USH1C, ACTN2, GPC1, CRY2, MMP14, CCM2, ACVR1, PRKCG, NLRP4, CCR1, ISG15, CXCL10, KNG1, CLDN1, RNH1, KAT5, CRX, AGT, ERCC3, PIK3R1, PLXNB1, BMP2, HIST1H3A, ARIH2, SYK, MME, ADCYAP1, CD79A, PYCARD, FLT1, FGFR3, CBX5, MRAS, TNNT1, TRIM63, UBE2D3, CASP8, TCF3, COPA, GNA11, COL7A1, ITCH, MAML1, APBA2, BRCA1, NPAS2, NUDC, APOA1, FN1, LRP6, LYN, ARNT, CREBBP, JAK2, NPTN, DAPK3, LEP, FLII, …
GO:0016043	cellular component organization	5.87815e-10	1.326e-13	525	1407	2400	8238	0	0	GPC1, CXXC1, PAM16, KAT5, ARPC3, ERCC3, PIK3R1, PLXNB1, TSG101, BMP2, HIST1H3A, HIST1H2BJ, EHMT2, RPS26, ADCYAP1, ARHGEF6, MRAS, ATF7IP, FLNC, COPA, HMGCL, CD40, SEC23A, ACAN, APOA1, FN1, CALY, LYN, C2, HMGA1, CAPG, ARPC4, JAK2, AZI1, PINX1, DAPK3, FGFR1, DENR, AP1M1, RHOT1, ANK1, CTNND1, CCNB1, A2M, UBE2B, HIST3H2A, PACSIN1, ITGB4, YWHAE, MAPK1, RPTOR, GTF3C4, CCK, TK1, CRMP1, HDAC2, NCOR1, COL1…
GO:0007599	hemostasis	6.6781e-10	1.50645e-13	120	1407	372	8238	0	0	MAPK14, PLG, FOXA2, IFNA2, ACTN2, PRKCG, LCK, TRPC3, TGFB1, KNG1, ABL1, SLC3A2, PRKCA, MYH9, F3, LRP8, AKT1, HMG20B, PIK3R1, TP53, ADRA2A, HIST1H3A, MAG, SYK, PRKAR1A, ITGA4, EHD1, PLCG1, CALM3, SRC, CBX5, RAB5A, IGF1, VAV2, HRAS, CRK, GNA11, ITGB1, F13A1, PRKG2, RAP2B, ACTN1, PDE9A, ARRB2, ITGA5, PTPN11, ACTB, RCOR1, CD9, GATA5, GRB2, GRB14, MAPK3, PRKCH, HBB, APOA1, FN1, PLAT, L1CAM, LYN, MRVI1…
GO:0010646	regulation of cell communication	7.70394e-10	1.73786e-13	320	1407	1320	8238	0	0	MYD88, HIPK3, PSME3, IKBKE, TNFSF10, GPC1, CRY2, ACVR1, STUB1, CCR1, CXCL10, TRIM39, MAPK8, AGT, PLXNB1, BMP2, BNIP2, SYK, KHDRBS1, ADCYAP1, PYCARD, FLT1, FGFR3, ARHGEF6, CASP8, SYP, ITCH, MAPK10, BCL2L1, EPS15, CD40, EPO, BRCA1, DIS3, APOA1, LRP6, LYN, ARNT, ARHGAP26, RHO, CREBBP, JAK2, NPTN, DAPK3, ITSN2, XIAP, FGFR1, ITSN1, TPD52L1, YWHAZ, CDC73, GNAT1, RHOT1, CTNND1, MAPKAPK5, A2M, UBE2B, KIA…
GO:0031401	positive regulation of protein modification process	1.0074e-09	2.27249e-13	151	1407	509	8238	0	0	MAPK14, KDR, PSME3, IFNA2, MAP2K1, CXXC1, ACVR1, STUB1, GHRL, TGFB1, PAXIP1, FNTA, SYVN1, RIPK1, LRP8, AKT1, AGT, BMP2, EGFR, SKP1, TGFBR1, PRKAR1A, ADCYAP1, FLT1, MADD, UBE2N, FGFR3, IGF1, CDCA2, CRK, MAP4K2, BIRC2, ARFGAP1, MAPK10, PAK1, TNK2, MAVS, TRAF6, HERPUD1, CD40, EPO, BRCA1, RUVBL2, DNAJB11, MAPK3, UBE2E1, LYN, JAK2, NPTN, ATF4, PSRC1, PSME1, XIAP, FGFR1, TPD52L1, PDPK1, RBPMS, CCNB1, M…
GO:0071363	cellular response to growth factor stimulus	1.04155e-09	2.34954e-13	136	1407	443	8238	0	0	MAPK14, MYD88, KDR, MAP2K1, GPC1, ACVR1, PRKCG, STUB1, LCK, TGFB1, FNTA, PRKCA, MAPK8, AKT1, SH3GL2, AGT, PIK3R1, BMP2, AP2B1, EGFR, TGFBR1, APH1B, MAG, PRKAR1A, ADCYAP1, FLT1, EEF1A1, ZFYVE9, FGFR3, ARHGEF6, CD28, VAV2, UBE2D3, CRK, TRAF6, MAGI2, PTPN11, MAGED1, GRB2, MAPK3, ARNT, HDAC1, NPTN, FGFR1, PIK3CA, ITSN1, PDPK1, KLF10, PRKCB, SHCBP1, SMAD3, PRKCE, SMAD4, ERBB2, RELA, RIPK2, SMAD5, SMAD…
GO:0032270	positive regulation of cellular protein metabolic process	1.10923e-09	2.50222e-13	178	1407	632	8238	0	0	MAPK14, KDR, PSME3, IFNA2, MAP2K1, TNFSF10, CXXC1, ACVR1, STUB1, LCK, GHRL, TGFB1, PAXIP1, FNTA, SYVN1, RIPK1, LRP8, AKT1, AGT, BMP2, ANP32B, EGFR, SKP1, TGFBR1, KHDRBS1, PRKAR1A, ADCYAP1, PYCARD, FLT1, MADD, UBE2N, FGFR3, IGF1, CDCA2, CASP8, CRK, MAP4K2, BIRC2, ARFGAP1, MAPK10, PAK1, TNK2, MAVS, TRAF6, HERPUD1, CD40, EPO, BRCA1, RUVBL2, DNAJB11, MAPK3, UBE2E1, LYN, JAK2, NPTN, ATF4, PSRC1, PSME1…
GO:0009893	positive regulation of metabolic process	1.24732e-09	2.81372e-13	368	1407	1571	8238	0	0	PSME3, TNFSF10, CXXC1, ACVR1, PRKCG, STUB1, CCR1, NOXA1, CXCL10, CTSA, SYVN1, DDX39B, MAPK8, KAT5, CRX, AGT, ERCC3, PLXNB1, BMP2, ANP32B, BNIP2, TH1L, KHDRBS1, ATF5, GABARAPL2, ADCYAP1, JMJD5, NR3C1, PYCARD, FLT1, CNOT7, FGFR3, CDCA2, ATF7IP, NFIC, CASP8, TCF3, PCNA, MAPK10, MAML1, HERPUD1, CD40, EPO, BRCA1, DNAJB11, NPAS2, DIS3, APOA1, LRP6, LYN, ARNT, HMGA1, CREBBP, MRPL12, JAK2, NPTN, ATF4, DY…
GO:0070848	response to growth factor	1.41897e-09	3.20091e-13	137	1407	449	8238	0	0	MAPK14, MYD88, KDR, MAP2K1, GPC1, ACVR1, PRKCG, STUB1, LCK, TGFB1, FNTA, PRKCA, MAPK8, AKT1, SH3GL2, AGT, PIK3R1, BMP2, AP2B1, EGFR, TGFBR1, APH1B, MAG, PRKAR1A, ADCYAP1, FLT1, EEF1A1, ZFYVE9, FGFR3, ARHGEF6, CD28, VAV2, UBE2D3, CRK, TRAF6, MAGI2, PTPN11, MAGED1, GRB2, MAPK3, ARNT, HDAC1, NPTN, FGFR1, PIK3CA, ITSN1, PDPK1, KLF10, PRKCB, SHCBP1, SMAD3, PRKCE, SMAD4, ERBB2, RELA, RIPK2, SMAD5, SMAD…
GO:0051247	positive regulation of protein metabolic process	1.43619e-09	3.23977e-13	188	1407	680	8238	0	0	MAPK14, KDR, PSME3, IFNA2, MAP2K1, TNFSF10, CXXC1, ACVR1, STUB1, LCK, GHRL, TGFB1, PAXIP1, FNTA, SYVN1, RIPK1, LRP8, AKT1, AGT, BMP2, ANP32B, EGFR, SKP1, TGFBR1, APC, KHDRBS1, PRKAR1A, ADCYAP1, PYCARD, FLT1, MADD, UBE2N, FGFR3, IGF1, CDCA2, LDB1, CD28, CASP8, CRK, MAP4K2, BIRC2, ARFGAP1, MAPK10, PAK1, TNK2, MAVS, TRAF6, HERPUD1, CD40, EPO, BRCA1, RUVBL2, DNAJB11, MAPK3, UBE2E1, LYN, JAK2, NPTN, A…
GO:0001934	positive regulation of protein phosphorylation	1.46986e-09	3.31573e-13	121	1407	380	8238	0	0	MAPK14, CLCF1, KDR, IFNA2, MAP2K1, CSNK2B, ADRB2, CXXC1, KIT, ACVR1, GHRL, TGFB1, UBC, CCL5, AKTIP, ABL1, UNC119, SYVN1, RIPK1, PRLR, LRP8, AKT1, AGT, TP53, ADRA2A, BMP2, EGFR, TGFBR1, PRKAR1A, ADCYAP1, PLCG1, FLT1, MADD, CCL21, CALM3, FGF2, FGFR3, IGF1, HRAS, CRK, MAP4K2, DNAJC3, ARFGAP1, CDKN1A, MAPK10, PPP2CA, PAK1, TNK2, MAVS, TRAF6, HERPUD1, FBXW7, CD40, EPO, ITGA5, DNAJB11, MAPK3, LYN, MAD2…
GO:0031399	regulation of protein modification process	1.81177e-09	4.08702e-13	196	1407	719	8238	0	0	MAPK14, KDR, HIPK3, PSME3, IFNA2, MAP2K1, CXXC1, ACVR1, PRKCG, STUB1, GHRL, TGFB1, ISG15, CXCL10, PAXIP1, TRIM39, C2ORF28, FNTA, SYVN1, RIPK1, MAPK8, LRP8, AKT1, UBQLN1, AGT, BMP2, EGFR, SKP1, TGFBR1, APC, PRKAR1A, ADCYAP1, PYCARD, FLT1, MADD, UBE2N, FGFR3, IGF1, CDCA2, CRK, MAP4K2, BIRC2, ITCH, ARFGAP1, MAPK10, PAK1, TNK2, MAVS, TRAF6, HERPUD1, CD40, SLC9A3R1, EPO, BRCA1, RUVBL2, DNAJB11, MAPK3,…
GO:0009966	regulation of signal transduction	1.88122e-09	4.24367e-13	299	1407	1222	8238	0	0	MYD88, HIPK3, PSME3, IKBKE, TNFSF10, GPC1, CRY2, ACVR1, STUB1, CCR1, CXCL10, TRIM39, MAPK8, AGT, PLXNB1, BMP2, BNIP2, SYK, KHDRBS1, ADCYAP1, PYCARD, FLT1, FGFR3, ARHGEF6, CASP8, SYP, ITCH, MAPK10, BCL2L1, EPS15, CD40, EPO, BRCA1, DIS3, APOA1, LRP6, LYN, ARNT, ARHGAP26, RHO, CREBBP, JAK2, NPTN, DAPK3, ITSN2, XIAP, FGFR1, ITSN1, TPD52L1, YWHAZ, CDC73, GNAT1, RHOT1, CTNND1, MAPKAPK5, A2M, UBE2B, KIA…
GO:0006468	protein phosphorylation	2.25135e-09	5.07862e-13	205	1407	763	8238	0	0	MAPK14, KDR, HIPK3, IKBKE, IFNA2, MAP2K1, CXXC1, ACVR1, PRKCG, LCK, GHRL, TGFB1, CXCL10, C2ORF28, SYVN1, RIPK1, PRKCA, MAPK8, LRP8, AKT1, AGT, MAST1, BMP2, CSNK1A1, EGFR, TGFBR1, SYK, APC, PRKAR1A, ADCYAP1, PYCARD, FLT1, MADD, AXL, FGFR3, IGF1, CRK, MAP4K2, ARFGAP1, MAPK10, MAML1, PAK1, TNK2, MAVS, TRAF6, HERPUD1, CD40, SLC9A3R1, EPO, DNAJB11, MAPK3, LRP6, LYN, APP, JAK2, NPTN, DAPK3, RGS2, ATF4,…
GO:0065009	regulation of molecular function	2.3974e-09	5.40807e-13	313	1407	1295	8238	0	0	HIPK3, PSME3, ACTN2, TNFSF10, CRY2, CXXC1, PRKCG, NOXA1, CXCL10, CTSA, KNG1, SYVN1, RNH1, MAPK8, ESR2, AGT, PIK3R1, PLXNB1, BMP2, ANP32B, BNIP2, GABARAPL2, NUAK1, ADCYAP1, PYCARD, FLT1, FGFR3, CASP8, TCF3, ITCH, PCNA, MAPK10, HERPUD1, CD40, EPO, DNAJB11, DIS3, APOA1, LRP6, LYN, JAK2, PINX1, ATF4, PSRC1, PSME1, POR, XIAP, FGFR1, TPD52L1, GNAT1, GNAI3, CCNB1, MAPKAPK5, CST3, A2M, KIAA1804, SUFU, NR…
GO:0008219	cell death	2.49584e-09	5.63014e-13	227	1407	869	8238	0	0	BCL6, MYD88, KDR, HIPK3, PSME3, IKBKE, VIM, NOA1, IFNA2, TNFSF10, ACVR1, PRKCG, LCK, TFAP2A, GHRL, TGFB1, BNIP3L, TRIM39, FNTA, ANXA4, RIPK1, PRKCA, YWHAG, MAPK8, EEF1E1, NAA38, AKT1, AES, UBQLN1, AGT, ERCC3, BMP2, ANP32B, BNIP2, EGFR, TGFBR1, HEBP2, APH1B, APC, PYCARD, MADD, AXL, CIAPIN1, FGFR3, IGF1, ARHGEF6, VAV2, CASP8, CHMP4B, BIRC2, ITCH, MEOX2, BCL2L1, IFIT3, TRAF6, CD40, SLC9A3R1, EPO, BR…
GO:0016265	death	2.49584e-09	5.63014e-13	227	1407	869	8238	0	0	BCL6, MYD88, KDR, HIPK3, PSME3, IKBKE, VIM, NOA1, IFNA2, TNFSF10, ACVR1, PRKCG, LCK, TFAP2A, GHRL, TGFB1, BNIP3L, TRIM39, FNTA, ANXA4, RIPK1, PRKCA, YWHAG, MAPK8, EEF1E1, NAA38, AKT1, AES, UBQLN1, AGT, ERCC3, BMP2, ANP32B, BNIP2, EGFR, TGFBR1, HEBP2, APH1B, APC, PYCARD, MADD, AXL, CIAPIN1, FGFR3, IGF1, ARHGEF6, VAV2, CASP8, CHMP4B, BIRC2, ITCH, MEOX2, BCL2L1, IFIT3, TRAF6, CD40, SLC9A3R1, EPO, BR…
GO:0006955	immune response	3.62993e-09	8.18842e-13	199	1407	738	8238	0	0	MAPK14, IL2RG, S100B, MYD88, IKBKE, IFNA2, MAP2K1, PRKCG, TNFRSF14, NLRP4, HLA-DRA, LCK, CCR1, TGFB1, ISG15, PAXIP1, POU2AF1, C1S, IRF9, RIPK1, PRKCA, MAPK8, AKT1, TFE3, ARPC3, PIK3R1, HIST1H2BJ, EGFR, TICAM1, SYK, PRKAR1A, GEM, CD79A, PYCARD, CD3E, UBE2N, FGFR3, CD28, VAV2, UBE2D3, CASP8, CRK, MAP4K2, BIRC2, XRCC6, ITCH, MAPK10, BCL2L1, RNF8, IFIT3, PAK1, MAVS, TRAF6, CD40, PTPN11, GRB2, CD8A, M…
GO:0006915	apoptotic process	5.4523e-09	1.22993e-12	216	1407	822	8238	0	0	BCL6, MYD88, KDR, HIPK3, PSME3, IKBKE, VIM, IFNA2, TNFSF10, ACVR1, PRKCG, LCK, TFAP2A, GHRL, TGFB1, BNIP3L, TRIM39, FNTA, ANXA4, RIPK1, PRKCA, YWHAG, MAPK8, EEF1E1, NAA38, AKT1, AES, UBQLN1, AGT, ERCC3, BMP2, ANP32B, BNIP2, EGFR, TGFBR1, APH1B, APC, PYCARD, MADD, AXL, CIAPIN1, FGFR3, IGF1, ARHGEF6, VAV2, CASP8, BIRC2, ITCH, BCL2L1, IFIT3, TRAF6, CD40, SLC9A3R1, EPO, BRCA1, MAGED1, LRP6, LYN, HDAC…
GO:0042327	positive regulation of phosphorylation	6.25556e-09	1.41113e-12	132	1407	435	8238	0	0	MAPK14, KDR, IFNA2, MAP2K1, CXXC1, ACVR1, GHRL, CCR1, TGFB1, SYVN1, RIPK1, PRKCA, LRP8, AKT1, AGT, BMP2, EGFR, TGFBR1, PRKAR1A, ADCYAP1, PYCARD, FLT1, MADD, FGFR3, IGF1, CRK, MAP4K2, ARFGAP1, MAPK10, PAK1, TNK2, MAVS, TRAF6, HERPUD1, CD40, EPO, DNAJB11, MAPK3, LYN, JAK2, NPTN, ATF4, PSRC1, FGFR1, TPD52L1, PDPK1, RBPMS, MAPKAPK5, TEK, PLK1, XBP1, HSPA5, KIAA1804, SMAD4, DOK7, ERBB2, RIPK2, PRKACA,…
GO:0016310	phosphorylation	7.0875e-09	1.5988e-12	235	1407	916	8238	0	0	MAPK14, KDR, HIPK3, IKBKE, IFNA2, MAP2K1, MAPK8IP2, CXXC1, CCM2, ACVR1, PRKCG, LCK, GHRL, CCR1, TGFB1, CXCL10, C2ORF28, SYVN1, RIPK1, PRKCA, MAPK8, LRP8, AKT1, AGT, PIK3R1, MAST1, BMP2, CSNK1A1, EGFR, TGFBR1, SYK, APC, PRKAR1A, ADCYAP1, PYCARD, FLT1, MADD, AXL, FGFR3, IGF1, CRK, MAP4K2, ITCH, ARFGAP1, MAPK10, MAML1, PAK1, TNK2, MAVS, TRAF6, HERPUD1, CD40, SLC9A3R1, EPO, DNAJB11, MAPK3, LRP6, TOLL…
GO:0048856	anatomical structure development	8.0134e-09	1.80767e-12	372	1407	1611	8238	0	0	GPC1, MMP14, CCM2, ACVR1, CCR1, CXCL10, CLDN1, RNH1, CRX, AGT, ERCC3, PLXNB1, BMP2, BNIP2, ARIH2, SYK, MME, ADCYAP1, CD79A, FLT1, CDON, CCL7, FGFR3, MRAS, CASP8, TCF3, COL7A1, PCNA, FBF1, MAML1, APBA2, BRCA1, NPAS2, APOA1, FN1, LRP6, TOLLIP, LYN, ARNT, CREBBP, GSTK1, JAK2, AZI1, NPTN, LEP, RAG1, BAG6, FGFR1, PAX5, CDC73, KLF10, EZR, ANK1, CST3, MAFB, IL17A, ACTR3, PACSIN1, SUFU, CDC42, ITGB4, ACT…
GO:0009605	response to external stimulus	9.2138e-09	2.07846e-12	216	1407	826	8238	0	0	MAPK14, CXCR1, MYD88, KDR, IFNA2, MAP2K1, GPC1, CRY2, LCK, GHRL, CCR1, CCL20, TGFB1, ISG15, CXCL10, BNIP3L, KNG1, FNTA, ARF1, PRKCA, MAPK8, LRP8, ATP6V1H, SH3GL2, AGT, PLXNB1, HIST1H2BJ, AP2B1, EGFR, SYK, PYCARD, FLT1, AXL, CLPS, CCL7, CD28, VAV2, CASP8, AP3D1, NEO1, EEF1G, CHMP4B, BIRC2, CNGB1, ITCH, IFIT3, GFRA1, PAK1, MAVS, TRAF6, CD40, PTPN11, GRB2, MAPK3, APOA1, PLAT, LYN, C2, HMGA1, APP, RH…
GO:0044093	positive regulation of molecular function	1.42061e-08	3.20463e-12	218	1407	839	8238	0	0	MAPK14, PSME3, MAP2K1, ACTN2, TNFSF10, CXXC1, PRKCG, LCK, GHRL, TGFB1, NOXA1, CTSA, TRDN, FNTA, SYVN1, RIPK1, PRKCA, MAPK8, LRP8, AKT1, ESR2, AGT, PLXNB1, BMP2, ANP32B, BNIP2, ADAP1, EGFR, SKP1, TGFBR1, PPARGC1B, GABARAPL2, PRKAR1A, ADCYAP1, PYCARD, FLT1, MADD, UBE2N, FGFR3, IGF1, VAV2, CASP8, TCF3, CRK, MAP4K2, ARFGAP1, PCNA, MAPK10, PAK1, MAVS, TRAF6, HERPUD1, MAGI2, CD40, DNAJB11, DIS3, MAPK3,…
GO:0050878	regulation of body fluid levels	2.07411e-08	4.6788e-12	123	1407	402	8238	0	0	MAPK14, PLG, FOXA2, IFNA2, ACTN2, PRKCG, LCK, TRPC3, VIP, TGFB1, KNG1, ABL1, CLDN1, SLC3A2, PRKCA, MYH9, F3, LRP8, AKT1, HMG20B, PIK3R1, TP53, ADRA2A, HIST1H3A, MAG, SYK, PRKAR1A, ITGA4, EHD1, PLCG1, CALM3, SRC, CBX5, RAB5A, IGF1, VAV2, HRAS, CRK, COPA, GNA11, ITGB1, F13A1, PRKG2, RAP2B, ACTN1, PDE9A, ARRB2, ITGA5, PTPN11, ACTB, RCOR1, CD9, GATA5, GRB2, GRB14, MAPK3, PRKCH, HBB, APOA1, FN1, PLAT,…
GO:0012501	programmed cell death	2.92252e-08	6.59265e-12	216	1407	835	8238	0	0	BCL6, MYD88, KDR, HIPK3, PSME3, IKBKE, VIM, IFNA2, TNFSF10, ACVR1, PRKCG, LCK, TFAP2A, GHRL, TGFB1, BNIP3L, TRIM39, FNTA, ANXA4, RIPK1, PRKCA, YWHAG, MAPK8, EEF1E1, NAA38, AKT1, AES, UBQLN1, AGT, ERCC3, BMP2, ANP32B, BNIP2, EGFR, TGFBR1, APH1B, APC, PYCARD, MADD, AXL, CIAPIN1, FGFR3, IGF1, ARHGEF6, VAV2, CASP8, BIRC2, ITCH, BCL2L1, IFIT3, TRAF6, CD40, SLC9A3R1, EPO, BRCA1, MAGED1, LRP6, LYN, HDAC…
GO:0010562	positive regulation of phosphorus metabolic process	3.07804e-08	6.94347e-12	141	1407	484	8238	0	0	MAPK14, KDR, IFNA2, MAP2K1, CXXC1, ACVR1, GHRL, CCR1, TGFB1, CXCL10, SYVN1, RIPK1, PRKCA, LRP8, AKT1, AGT, BMP2, EGFR, TGFBR1, PRKAR1A, ADCYAP1, PYCARD, FLT1, MADD, FGFR3, IGF1, CDCA2, CRK, MAP4K2, ARFGAP1, MAPK10, PAK1, TNK2, MAVS, TRAF6, HERPUD1, MAGI2, CD40, EPO, DNAJB11, MAPK3, LYN, JAK2, NPTN, ATF4, PSRC1, FGFR1, CALCRL, TPD52L1, PDPK1, RBPMS, MAPKAPK5, TEK, PLK1, XBP1, HSPA5, KIAA1804, SMAD…
GO:0045937	positive regulation of phosphate metabolic process	3.07804e-08	6.94347e-12	141	1407	484	8238	0	0	MAPK14, KDR, IFNA2, MAP2K1, CXXC1, ACVR1, GHRL, CCR1, TGFB1, CXCL10, SYVN1, RIPK1, PRKCA, LRP8, AKT1, AGT, BMP2, EGFR, TGFBR1, PRKAR1A, ADCYAP1, PYCARD, FLT1, MADD, FGFR3, IGF1, CDCA2, CRK, MAP4K2, ARFGAP1, MAPK10, PAK1, TNK2, MAVS, TRAF6, HERPUD1, MAGI2, CD40, EPO, DNAJB11, MAPK3, LYN, JAK2, NPTN, ATF4, PSRC1, FGFR1, CALCRL, TPD52L1, PDPK1, RBPMS, MAPKAPK5, TEK, PLK1, XBP1, HSPA5, KIAA1804, SMAD…
GO:0060255	regulation of macromolecule metabolic process	3.34741e-08	7.55112e-12	490	1407	2258	8238	0	0	BCL6, MYD88, HIPK3, PSME3, CLK4, TNFSF10, CRY2, CXXC1, ACVR1, PRKCG, STUB1, CCR1, ISG15, CXCL10, KNG1, TRIM39, GFI1B, SYVN1, DDX39B, MAPK8, KAT5, CRX, ESR2, AGT, ERCC3, BMP2, ANP32B, HIST1H3A, TH1L, EHMT2, RPS26, KHDRBS1, ATF5, GABARAPL2, MME, ADCYAP1, JMJD5, NR3C1, PYCARD, FLT1, CNOT7, FGFR3, CBX5, CDCA2, ATF7IP, NFIC, UBE2D3, CASP8, TCF3, ITCH, ZNF174, PCNA, MAPK10, MAML1, HERPUD1, CD40, EPO, B…
GO:0050776	regulation of immune response	3.63754e-08	8.20558e-12	139	1407	476	8238	0	0	MAPK14, MYD88, IKBKE, IFNA2, MAP2K1, HLA-DRA, LCK, TGFB1, PAXIP1, C1S, RIPK1, MAPK8, AKT1, ARPC3, PIK3R1, EGFR, TICAM1, SYK, CD79A, PYCARD, CD3E, UBE2N, FGFR3, CD28, VAV2, UBE2D3, CASP8, CRK, BIRC2, ITCH, MAPK10, PAK1, MAVS, TRAF6, CD40, PTPN11, GRB2, CD8A, MAPK3, APOA1, LYN, C2, ITGAL, ARPC4, HLA-C, JAK2, AP1G1, PPP3CA, XIAP, FGFR1, CTSL1, PIK3CA, PDPK1, PRKCB, CFL1, HCST, C1QA, A2M, ACTR3, HLA-…
GO:0006952	defense response	3.77367e-08	8.51268e-12	191	1407	717	8238	0	0	MAPK14, S100B, CXCR1, MYD88, IKBKE, IFNA2, MAP2K1, MAPK8IP2, PRKCG, NLRP4, HLA-DRA, LCK, GHRL, TGFB1, ISG15, BNIP3L, KNG1, C1S, IRF9, ARF1, RIPK1, PRKCA, MAPK8, ATP6V1H, AKT1, ARPC3, AGT, PIK3R1, BMP2, HIST1H2BJ, AP2B1, EGFR, TICAM1, SYK, PRKAR1A, PYCARD, UBE2N, FGFR3, CD28, VAV2, UBE2D3, CASP8, CRK, CAMLG, BIRC2, XRCC6, ITCH, MAPK10, BCL2L1, IFIT3, PAK1, MAVS, TRAF6, PTPN11, GRB2, MAPK3, APOA1, …
GO:0071495	cellular response to endogenous stimulus	4.52264e-08	1.02022e-11	148	1407	518	8238	0	0	MAP2K1, GPC1, ACVR1, PRKCG, STUB1, LCK, GHRL, TGFB1, ATP6V1E2, FNTA, THRA, PRKCA, KAT5, ATP6V1H, AKT1, PIK3R1, BMP2, EGFR, TGFBR1, PRKAR1A, EEF1A1, ZFYVE9, FGFR3, CD28, UBE2D3, CRK, MAGI2, GNB4, PTPN11, BRCA1, RUVBL2, GRB2, MAPK3, LYN, HDAC1, JAK2, MYOG, NPTN, CTSL1, FGFR1, PIK3CA, HCN1, PDPK1, KLF10, PRKCB, SHCBP1, SMAD3, ISL1, LAMTOR2, PRKCE, SMAD4, ERBB2, RELA, RIPK2, SMAD5, SMAD1, PRKACA, MAP…
GO:0019222	regulation of metabolic process	4.73915e-08	1.06906e-11	562	1407	2659	8238	0	0	HIPK3, CXXC1, ACVR1, ISG15, CXCL10, CTSA, GFI1B, RNH1, KAT5, CRX, AGT, ERCC3, PIK3R1, PLXNB1, BMP2, HIST1H3A, TH1L, EHMT2, RPS26, KHDRBS1, NUAK1, MME, ADCYAP1, NR3C1, FLT1, CBX5, ATF7IP, ZNF174, MAPK10, HERPUD1, CD40, DNAJB11, APOA1, LYN, C2, ARNT, HMGA1, JAK2, PINX1, DAPK3, ATF4, DYRK2, POR, UBQLN4, FGFR1, GNAT1, GNAI3, CCNB1, MAPKAPK5, A2M, UBE2B, KIAA1804, SUFU, BEX1, UBE2O, C8A, PFDN1, PROS1,…
GO:0051179	localization	5.57382e-08	1.25735e-11	449	1407	2042	8238	0	0	CXCR1, BCL6, HNRNPA1, ACTN2, CRY2, MMP14, APPBP2, CCR1, CCL20, PAM16, CXCL10, CTSA, KNG1, DDX39B, MAPK8, ATP6V1H, CYB5A, ARPC3, AGT, ERCC3, PIK3R1, TSG101, BMP2, ANP32B, RPS26, SYK, KHDRBS1, GABARAPL2, ADCYAP1, GEM, PYCARD, FLT1, CCL7, CASP8, COPA, SYP, BCL2L1, EPS15, KCNJ6, EPO, SEC23A, DOCK10, APOA1, CALY, FN1, LRP6, TOLLIP, LYN, C2, ARPC4, CA12, EXOSC10, JAK2, AZI1, PINX1, DAPK3, AP1G1, DYRK2,…
GO:0031323	regulation of cellular metabolic process	7.28457e-08	1.64326e-11	499	1407	2317	8238	0	0	BCL6, HIPK3, PSME3, CLK4, TNFSF10, CRY2, CXXC1, ACVR1, PRKCG, STUB1, CCR1, ISG15, NOXA1, CXCL10, KNG1, TRIM39, GFI1B, SYVN1, DDX39B, MAPK8, KAT5, CRX, ESR2, AGT, ERCC3, PIK3R1, BMP2, ANP32B, TH1L, EHMT2, RPS26, SYK, KHDRBS1, ATF5, GABARAPL2, NUAK1, ADCYAP1, JMJD5, NR3C1, PYCARD, FLT1, CNOT7, FGFR3, CBX5, CDCA2, ATF7IP, NFIC, UBE2D3, CASP8, TCF3, ITCH, ZNF174, PCNA, MAPK10, MAML1, HERPUD1, CD40, E…
GO:0032268	regulation of cellular protein metabolic process	8.38102e-08	1.8906e-11	245	1407	986	8238	0	0	MAPK14, KDR, HIPK3, PSME3, IFNA2, MAP2K1, TNFSF10, CXXC1, ACVR1, PRKCG, STUB1, LCK, GHRL, TGFB1, ISG15, CXCL10, PAXIP1, KNG1, TRIM39, C2ORF28, FNTA, SYVN1, RIPK1, MAPK8, LRP8, AKT1, UBQLN1, AGT, BMP2, ANP32B, EGFR, SKP1, TGFBR1, APC, KHDRBS1, GABARAPL2, PRKAR1A, ADCYAP1, PYCARD, FLT1, MADD, UBE2N, FGFR3, IGF1, CDCA2, CASP8, CRK, MAP4K2, BIRC2, ITCH, ARFGAP1, MAPK10, RNF8, PAK1, TNK2, MAVS, TRAF6,…
GO:0045087	innate immune response	8.92589e-08	2.01351e-11	151	1407	536	8238	0	0	MAPK14, S100B, MYD88, IKBKE, IFNA2, MAP2K1, PRKCG, NLRP4, HLA-DRA, LCK, ISG15, C1S, IRF9, RIPK1, PRKCA, MAPK8, AKT1, ARPC3, PIK3R1, HIST1H2BJ, EGFR, TICAM1, SYK, PRKAR1A, PYCARD, UBE2N, FGFR3, CD28, VAV2, UBE2D3, CASP8, CRK, BIRC2, XRCC6, ITCH, MAPK10, BCL2L1, IFIT3, PAK1, MAVS, TRAF6, PTPN11, GRB2, MAPK3, LYN, C2, APP, CREBBP, ARPC4, HLA-C, JAK2, DAPK3, AP1G1, ADAM15, PPP3CA, XIAP, FGFR1, CTSL1,…
GO:0016192	vesicle-mediated transport	9.77795e-08	2.20572e-11	150	1407	532	8238	0	0	CXCR1, MAP2K1, ACTN2, CCR1, SNAP23, TGFB1, KNG1, ARF1, LRP8, ATP6V1H, ARPC3, SH3GL2, PIK3R1, TSG101, SYK, GABARAPL2, PYCARD, AXL, IGF1, VAV2, AP3D1, CRK, COPA, SYP, RAB11FIP3, SNX1, ARFGAP1, F13A1, COPG, PAK1, TNK2, EPS15, MAGI2, RAB3A, SEC23A, GRB2, MAPK3, APOA1, CALY, FN1, LRP6, LYN, C2, APP, ARPC4, STX7, VPS4A, ALDOA, LRPAP1, AP1G1, PPBP, PIK3CA, CALCRL, ITSN1, INSIG1, RAB1A, AP1M1, CFL1, ACTR…
GO:0043412	macromolecule modification	1.46248e-07	3.29907e-11	353	1407	1543	8238	0	0	HIPK3, PSME3, IKBKE, GALNT2, CXXC1, ACVR1, PRKCG, STUB1, WDR48, ISG15, CXCL10, TRIM39, SYVN1, MAPK8, RBBP6, KAT5, AGT, MAST1, BMP2, CSNK1A1, ARIH2, EHMT2, SYK, ADCYAP1, JMJD5, PYCARD, FLT1, FGFR3, CDCA2, ATF7IP, UBE2W, UBE2D3, ITCH, MAPK10, MAML1, HERPUD1, GALNT13, CD40, AIPL1, EPO, BRCA1, DNAJB11, SEC23A, APOA1, FN1, LRP6, LYN, CREBBP, JAK2, NPTN, DAPK3, ATF4, DYRK2, PSRC1, RAG1, PCNP, PSME1, BA…
GO:0006464	cellular protein modification process	1.54237e-07	3.47929e-11	346	1407	1507	8238	0	0	HIPK3, PSME3, IKBKE, GALNT2, CXXC1, ACVR1, PRKCG, STUB1, WDR48, ISG15, CXCL10, TRIM39, SYVN1, MAPK8, RBBP6, KAT5, AGT, MAST1, BMP2, CSNK1A1, ARIH2, EHMT2, SYK, ADCYAP1, JMJD5, PYCARD, FLT1, FGFR3, CDCA2, UBE2W, UBE2D3, ITCH, MAPK10, MAML1, HERPUD1, GALNT13, CD40, AIPL1, EPO, BRCA1, DNAJB11, SEC23A, APOA1, FN1, LRP6, LYN, CREBBP, JAK2, NPTN, DAPK3, ATF4, DYRK2, PSRC1, RAG1, PCNP, PSME1, BAG6, XIAP…
GO:0036211	protein modification process	1.54237e-07	3.47929e-11	346	1407	1507	8238	0	0	HIPK3, PSME3, IKBKE, GALNT2, CXXC1, ACVR1, PRKCG, STUB1, WDR48, ISG15, CXCL10, TRIM39, SYVN1, MAPK8, RBBP6, KAT5, AGT, MAST1, BMP2, CSNK1A1, ARIH2, EHMT2, SYK, ADCYAP1, JMJD5, PYCARD, FLT1, FGFR3, CDCA2, UBE2W, UBE2D3, ITCH, MAPK10, MAML1, HERPUD1, GALNT13, CD40, AIPL1, EPO, BRCA1, DNAJB11, SEC23A, APOA1, FN1, LRP6, LYN, CREBBP, JAK2, NPTN, DAPK3, ATF4, DYRK2, PSRC1, RAG1, PCNP, PSME1, BAG6, XIAP…
GO:0080090	regulation of primary metabolic process	1.69007e-07	3.81248e-11	480	1407	2224	8238	0	0	BCL6, HIPK3, PSME3, CLK4, TNFSF10, CRY2, CXXC1, ACVR1, PRKCG, STUB1, ISG15, CXCL10, KNG1, TRIM39, GFI1B, SYVN1, DDX39B, MAPK8, KAT5, CRX, ESR2, AGT, ERCC3, PIK3R1, BMP2, ANP32B, TH1L, EHMT2, RPS26, KHDRBS1, ATF5, GABARAPL2, MME, ADCYAP1, JMJD5, NR3C1, PYCARD, FLT1, CNOT7, FGFR3, CBX5, CDCA2, ATF7IP, NFIC, UBE2D3, CASP8, TCF3, ITCH, ZNF174, PCNA, MAPK10, MAML1, HERPUD1, CD40, EPO, BRCA1, DNAJB11, …
GO:0051174	regulation of phosphorus metabolic process	1.70877e-07	3.85466e-11	198	1407	762	8238	0	0	MAPK14, KDR, HIPK3, IFNA2, MAP2K1, MAPK8IP2, CRY2, CXXC1, ACVR1, GHRL, CCR1, NPPC, TGFB1, CXCL10, C2ORF28, SYVN1, RIPK1, PRKCA, LRP8, AKT1, AGT, PIK3R1, BMP2, TSKS, EGFR, TGFBR1, SYK, APC, PRKAR1A, NUAK1, ADCYAP1, PYCARD, FLT1, MADD, FGFR3, IGF1, CDCA2, CRK, MAP4K2, ITCH, ARFGAP1, MAPK10, PAK1, TNK2, MAVS, TRAF6, HERPUD1, MAGI2, CD40, SLC9A3R1, EPO, DNAJB11, MAPK3, LRP6, LYN, APP, JAK2, NPTN, RGS…
GO:0051128	regulation of cellular component organization	1.87681e-07	4.23371e-11	209	1407	816	8238	0	0	MAPK14, BCL6, KDR, MAP2K1, TNFSF10, MMP14, STUB1, GHRL, TGFB1, PAXIP1, ARF1, THRA, YWHAG, MAPK8, LRP8, AKT1, ARPC3, CCDC85B, PIK3R1, PLXNB1, BMP2, TGFBR1, MAG, SYK, APC, IDE, PYCARD, CCL7, UBE2N, IGF1, ATF7IP, CD28, CASP8, CRK, CHMP4B, BCL2L1, PAK1, TNK2, MAVS, MAGI2, RAB3A, BRCA1, RUVBL2, MAPK3, UBE2E1, APOA1, CALY, LYN, C2, HMGA1, CAPG, ARPC4, ALDOA, AZI1, MYOG, NPTN, DAPK3, EPS8L2, MAPT, ADAM1…
GO:0007169	transmembrane receptor protein tyrosine kinase signaling pathway	1.93794e-07	4.37163e-11	135	1407	468	8238	0	0	MAPK14, MYD88, KDR, MAP2K1, GPC1, PRKCG, LCK, GHRL, TGFB1, ATP6V1E2, PRKCA, MAPK8, ATP6V1H, AKT1, SH3GL2, AGT, PIK3R1, BMP2, AP2B1, EGFR, APH1B, MAG, PRKAR1A, ADCYAP1, CD3E, FLT1, FGFR3, IGF1, ARHGEF6, CD28, VAV2, CRK, GFRA1, EPS15, TRAF6, SLC9A3R1, PTPN11, MAGED1, GRB2, MAPK3, LYN, ARNT, HDAC1, APP, JAK2, NPTN, EFNB1, FGFR1, PIK3CA, ITSN1, PDPK1, PRKCB, SHCBP1, ZGPAT, TEK, PRKCE, CDC42, ERBB2, R…
GO:0001932	regulation of protein phosphorylation	2.16062e-07	4.87395e-11	153	1407	551	8238	0	0	MAPK14, KDR, HIPK3, IFNA2, MAP2K1, CXXC1, ACVR1, GHRL, TGFB1, CXCL10, C2ORF28, SYVN1, RIPK1, LRP8, AKT1, AGT, BMP2, EGFR, TGFBR1, APC, PRKAR1A, ADCYAP1, PYCARD, FLT1, MADD, FGFR3, IGF1, CRK, MAP4K2, ARFGAP1, MAPK10, PAK1, TNK2, MAVS, TRAF6, HERPUD1, CD40, SLC9A3R1, EPO, DNAJB11, MAPK3, LRP6, LYN, APP, JAK2, NPTN, RGS2, ATF4, PSRC1, FGFR1, TPD52L1, PDPK1, ZGPAT, RBPMS, SMAD3, MAPKAPK5, TEK, PLK1, …
GO:0042325	regulation of phosphorylation	2.17926e-07	4.916e-11	175	1407	654	8238	0	0	MAPK14, KDR, HIPK3, IFNA2, MAP2K1, MAPK8IP2, CXXC1, ACVR1, GHRL, CCR1, TGFB1, CXCL10, C2ORF28, SYVN1, RIPK1, PRKCA, LRP8, AKT1, AGT, PIK3R1, BMP2, EGFR, TGFBR1, SYK, APC, PRKAR1A, ADCYAP1, PYCARD, FLT1, MADD, FGFR3, IGF1, CRK, MAP4K2, ITCH, ARFGAP1, MAPK10, PAK1, TNK2, MAVS, TRAF6, HERPUD1, CD40, SLC9A3R1, EPO, DNAJB11, MAPK3, LRP6, LYN, APP, JAK2, NPTN, RGS2, ATF4, PSRC1, FGFR1, TPD52L1, PDPK1, …
GO:0044267	cellular protein metabolic process	2.50264e-07	5.64547e-11	435	1407	1985	8238	0	0	HIPK3, PSME3, IKBKE, TNFSF10, GALNT2, CXXC1, ACVR1, PRKCG, STUB1, WDR48, CGA, PAM16, ISG15, CXCL10, KNG1, TRIM39, SYVN1, MAPK8, RBBP6, KAT5, DNAJA2, AGT, MAST1, TSG101, BMP2, CSNK1A1, ANP32B, APH1B, ARIH2, EHMT2, RPS26, SYK, KHDRBS1, AIMP2, GABARAPL2, MME, ADCYAP1, JMJD5, PYCARD, FLT1, EEF1A1, FGFR3, CDCA2, UBE2W, UBE2D3, CASP8, EEF1G, ITCH, MAPK10, MAML1, HERPUD1, GALNT13, CD40, AIPL1, EPO, BRCA…
GO:0010941	regulation of cell death	2.59034e-07	5.84331e-11	180	1407	679	8238	0	0	BCL6, MYD88, KDR, HIPK3, PSME3, NOA1, TNFSF10, ACVR1, PRKCG, LCK, TFAP2A, GHRL, BNIP3L, TRIM39, ANXA4, RIPK1, PRKCA, YWHAG, MAPK8, EEF1E1, NAA38, AKT1, AES, UBQLN1, AGT, ERCC3, BMP2, ANP32B, BNIP2, EGFR, TGFBR1, HEBP2, APH1B, APC, PYCARD, MADD, AXL, CIAPIN1, IGF1, ARHGEF6, VAV2, CASP8, CHMP4B, BIRC2, ITCH, BCL2L1, IFIT3, TRAF6, CD40, SLC9A3R1, EPO, BRCA1, MAGED1, NPAS2, HBB, LRP6, LYN, HDAC1, TNF…
GO:0051234	establishment of localization	3.09839e-07	6.98939e-11	367	1407	1625	8238	0	0	CXCR1, BCL6, HNRNPA1, ACTN2, CRY2, APPBP2, CCR1, PAM16, CXCL10, CTSA, KNG1, DDX39B, MAPK8, ATP6V1H, CYB5A, ARPC3, PIK3R1, TSG101, ANP32B, RPS26, SYK, KHDRBS1, GABARAPL2, GEM, PYCARD, CASP8, COPA, SYP, BCL2L1, EPS15, KCNJ6, EPO, SEC23A, APOA1, CALY, FN1, LRP6, LYN, C2, ARPC4, CA12, JAK2, AZI1, PINX1, AP1G1, DYRK2, PSRC1, SRSF2, BAG6, PPBP, HCN1, ITSN1, YWHAZ, AP1M1, ACTR1A, ANK1, RHOT1, CCNB1, F8,…
GO:0019220	regulation of phosphate metabolic process	3.40814e-07	7.68812e-11	195	1407	753	8238	0	0	MAPK14, KDR, HIPK3, IFNA2, MAP2K1, MAPK8IP2, CRY2, CXXC1, ACVR1, GHRL, CCR1, NPPC, TGFB1, CXCL10, C2ORF28, SYVN1, RIPK1, PRKCA, LRP8, AKT1, AGT, PIK3R1, BMP2, TSKS, EGFR, TGFBR1, SYK, APC, PRKAR1A, NUAK1, ADCYAP1, PYCARD, FLT1, MADD, FGFR3, IGF1, CDCA2, CRK, MAP4K2, ITCH, ARFGAP1, MAPK10, PAK1, TNK2, MAVS, TRAF6, HERPUD1, MAGI2, CD40, SLC9A3R1, EPO, DNAJB11, MAPK3, LRP6, LYN, APP, JAK2, NPTN, RGS…
GO:0032502	developmental process	3.46424e-07	7.81467e-11	399	1407	1796	8238	0	0	GPC1, MMP14, CCM2, ACVR1, CCR1, CXCL10, CLDN1, RNH1, CRX, AGT, ERCC3, PLXNB1, BMP2, ANP32B, BNIP2, ARIH2, SYK, NUAK1, MME, ADCYAP1, CD79A, FLT1, CDON, CCL7, FGFR3, MRAS, CASP8, TCF3, COL7A1, PCNA, FBF1, MAML1, APBA2, BRCA1, NPAS2, NUDC, APOA1, FN1, LRP6, TOLLIP, LYN, ARNT, HMGA1, CREBBP, GSTK1, JAK2, AZI1, NPTN, LEP, AP1G1, RAG1, BAG6, FGFR1, PAX5, CDC73, KLF10, AP1M1, EZR, ANK1, MAPKAPK5, CST3, …
GO:0009719	response to endogenous stimulus	3.58233e-07	8.08106e-11	157	1407	573	8238	0	0	MAP2K1, GPC1, ACVR1, PRKCG, STUB1, LCK, GHRL, TGFB1, ATP6V1E2, FNTA, THRA, PRKCA, KAT5, ATP6V1H, AKT1, PIK3R1, BMP2, EGFR, TGFBR1, PRKAR1A, EEF1A1, ZFYVE9, FGFR3, CD28, UBE2D3, CRK, MAGI2, GNB4, PTPN11, BRCA1, RUVBL2, GRB2, MAPK3, LYN, HDAC1, JAK2, MYOG, NPTN, CTSL1, FGFR1, PIK3CA, HCN1, PDPK1, KLF10, PRKCB, SHCBP1, SMAD3, ISL1, LAMTOR2, KCNJ11, PRKCE, SMAD4, ERBB2, RELA, RIPK2, SMAD5, SMAD1, PRK…
GO:0048519	negative regulation of biological process	4.04059e-07	9.11479e-11	422	1407	1921	8238	0	0	BCL6, MYD88, HIPK3, PSME3, IKBKE, ACTN2, GPC1, CRY2, ACVR1, PRKCG, STUB1, CCR1, ISG15, CXCL10, KNG1, TRIM39, GFI1B, DDX39B, RNH1, MAPK8, KAT5, RASSF1, ESR2, AGT, PLXNB1, BMP2, ANP32B, HIST1H3A, BNIP2, RPS26, KHDRBS1, GABARAPL2, PYCARD, CNOT7, FGFR3, CBX5, ATF7IP, TNNT1, NFIC, UBE2D3, CASP8, TCF3, ITCH, ZNF174, BCL2L1, IFIT3, EPS15, EPO, BRCA1, NPAS2, APOA1, LRP6, LYN, HMGA1, CAPG, CREBBP, KNTC1, …
GO:0042981	regulation of apoptotic process	5.06166e-07	1.14181e-10	172	1407	646	8238	0	0	BCL6, MYD88, KDR, HIPK3, PSME3, TNFSF10, ACVR1, PRKCG, LCK, TFAP2A, GHRL, BNIP3L, TRIM39, ANXA4, RIPK1, PRKCA, YWHAG, MAPK8, EEF1E1, NAA38, AKT1, AES, UBQLN1, AGT, ERCC3, BMP2, ANP32B, BNIP2, EGFR, TGFBR1, APH1B, APC, PYCARD, MADD, AXL, CIAPIN1, IGF1, ARHGEF6, VAV2, CASP8, BIRC2, ITCH, BCL2L1, IFIT3, TRAF6, CD40, SLC9A3R1, EPO, BRCA1, MAGED1, LRP6, LYN, HDAC1, TNFRSF18, PPID, JAK2, DAPK3, ATF4, P…
GO:0080134	regulation of response to stress	6.07295e-07	1.36994e-10	156	1407	572	8238	0	0	MAPK14, MYD88, HIPK3, IKBKE, IFNA2, MAP2K1, MAPK8IP2, PRKCG, LCK, GHRL, TGFB1, KNG1, ARF1, DDX39B, RIPK1, PRKCA, MAPK8, EEF1E1, ATP6V1H, UBQLN1, AGT, BMP2, AP2B1, EGFR, TICAM1, SYK, NUAK1, PYCARD, UBE2N, CD28, VAV2, UBE2D3, CASP8, MAP4K2, CHMP4B, BIRC2, ITCH, MAPK10, BCL2L1, RNF8, PAK1, MAVS, TRAF6, EPO, PTPN11, BRCA1, NPAS2, MAPK3, APOA1, PLAT, LYN, C2, HMGA1, JAK2, AP1G1, ATF4, XIAP, CTSL1, TPD…
GO:0030168	platelet activation	6.28414e-07	1.41758e-10	67	1407	184	8238	0	0	MAPK14, PLG, ACTN2, PRKCG, LCK, TRPC3, TGFB1, KNG1, PRKCA, MYH9, AKT1, PIK3R1, ADRA2A, SYK, CALM3, SRC, IGF1, VAV2, CRK, GNA11, F13A1, RAP2B, ACTN1, ARRB2, ACTB, CD9, GRB2, MAPK3, PRKCH, HBB, FN1, APOA1, LYN, APP, GNB1, DAGLB, PDGFRA, ALDOA, EPB49, RAC1, PPBP, PIK3CA, YWHAZ, PDPK1, PRKCB, GNAI3, CFL1, F8, A2M, CSK, HSPA5, STX4, PRKCE, FYN, APBB1IP, PROS1, ACTG1, MAPK1, IGF2, ARRB1, F2RL2, F2, GNA…
GO:1902533	positive regulation of intracellular signal transduction	7.34832e-07	1.65764e-10	123	1407	422	8238	0	0	MAPK14, S100B, CLCF1, MYD88, KDR, IKBKE, IFNA2, MAP2K1, TNFSF10, ADRB2, MAP3K14, KIT, LCK, GHRL, CCR1, TGFB1, UBC, CXCL10, CCL5, RIPK1, PRKCA, EEF1E1, F3, TLR2, AGT, TP53, PLXNB1, ADRA2A, BMP2, EGFR, TICAM1, TGFBR1, ADCYAP1, PYCARD, PLCG1, FLT1, MADD, CCL21, NUP62, SRC, UBE2N, FGF2, FGFR3, IGF1, EPHA8, HRAS, CASP8, CRK, MAP4K2, BIRC2, MAPK10, BCL2L1, PAK1, MAVS, TRAF6, ARRB2, FBXW7, CD40, SLC9A3R…
GO:0044767	single-organism developmental process	8.31985e-07	1.8768e-10	385	1407	1732	8238	0	0	GPC1, MMP14, CCM2, ACVR1, CCR1, CXCL10, CLDN1, RNH1, CRX, AGT, ERCC3, PLXNB1, BMP2, ANP32B, BNIP2, ARIH2, SYK, NUAK1, MME, ADCYAP1, CD79A, FLT1, CDON, CCL7, FGFR3, MRAS, CASP8, TCF3, COL7A1, PCNA, FBF1, MAML1, APBA2, BRCA1, NPAS2, NUDC, APOA1, FN1, LRP6, TOLLIP, LYN, ARNT, HMGA1, CREBBP, GSTK1, JAK2, AZI1, NPTN, LEP, AP1G1, RAG1, BAG6, FGFR1, PAX5, CDC73, KLF10, AP1M1, EZR, ANK1, MAPKAPK5, MAFB, …
GO:0019538	protein metabolic process	9.27551e-07	2.09238e-10	464	1407	2159	8238	0	0	HIPK3, PSME3, IKBKE, TNFSF10, GPC1, GALNT2, CXXC1, ACVR1, PRKCG, STUB1, WDR48, CGA, PAM16, ISG15, CXCL10, KNG1, TRIM39, SYVN1, MAPK8, RBBP6, KAT5, DNAJA2, AGT, MAST1, TSG101, BMP2, CSNK1A1, ANP32B, APH1B, ARIH2, EHMT2, RPS26, SYK, KHDRBS1, AIMP2, GABARAPL2, MME, ADCYAP1, JMJD5, PYCARD, FLT1, EEF1A1, FGFR3, CDCA2, UBE2W, UBE2D3, CASP8, EEF1G, ITCH, MAPK10, MAML1, HERPUD1, GALNT13, CD40, AIPL1, EPO…
GO:0048468	cell development	9.47589e-07	2.13758e-10	175	1407	665	8238	0	0	S100B, MAP2K1, MAPK8IP2, GPC1, GHRL, NPPC, TGFB1, ACTA1, YWHAG, LRP8, AKT1, SH3GL2, PLXNB1, BMP2, AP2B1, EGFR, TGFBR1, ARIH2, MAG, ADCYAP1, AXL, IGF1, VAV2, NEO1, TCF3, RNF8, MAML1, GFRA1, PAK1, MAGI2, PTPN11, GRB2, MAPK3, APOA1, FN1, LRP6, LYN, APP, MYOG, NPTN, EFNB1, MAPT, FGFR1, CDC73, TUBB3, EZR, CFL1, ANK1, SMAD3, TEK, ISL1, NPY, PACSIN1, CDC42, SMAD4, ERBB2, PICK1, DOCK1, ACTG1, PRKACA, MAP…
GO:0051246	regulation of protein metabolic process	9.8191e-07	2.215e-10	259	1407	1079	8238	0	0	HIPK3, PSME3, TNFSF10, CXXC1, ACVR1, PRKCG, STUB1, ISG15, CXCL10, KNG1, TRIM39, SYVN1, MAPK8, AGT, BMP2, ANP32B, KHDRBS1, GABARAPL2, MME, ADCYAP1, PYCARD, FLT1, FGFR3, CDCA2, CASP8, ITCH, MAPK10, HERPUD1, CD40, EPO, BRCA1, DNAJB11, LRP6, LYN, C2, JAK2, NPTN, DAPK3, ATF4, PSRC1, PSME1, BAG6, XIAP, UBQLN4, FGFR1, TPD52L1, CCNB1, MAPKAPK5, CST3, A2M, KIAA1804, NR1H2, CDC27, C8A, PROS1, CDC37, YWHAE,…
GO:0030154	cell differentiation	1.03006e-06	2.32362e-10	267	1407	1120	8238	0	0	GPC1, MMP14, CCM2, ACVR1, CCR1, AGT, ERCC3, PLXNB1, BMP2, ANP32B, BNIP2, ARIH2, ADCYAP1, CD79A, CDON, FGFR3, CASP8, TCF3, COL7A1, PCNA, MAML1, APOA1, FN1, LRP6, TOLLIP, LYN, ARNT, GSTK1, JAK2, NPTN, AP1G1, RAG1, FGFR1, CDC73, AP1M1, EZR, ANK1, MAFB, IL17A, PACSIN1, SUFU, NR1H2, CDC42, ITGB4, BSCL2, ACTG1, PRKACA, MAPK1, IGFBP3, ROBO2, CCK, PARP1, CRMP1, HDAC2, COL1A1, HGF, CLCF1, CSNK2B, ACHE, BA…
GO:0048731	system development	1.06118e-06	2.39381e-10	305	1407	1315	8238	0	0	GPC1, CCM2, ACVR1, CCR1, CXCL10, CLDN1, RNH1, CRX, AGT, ERCC3, PLXNB1, BMP2, ARIH2, SYK, MME, ADCYAP1, CD79A, FLT1, FGFR3, MRAS, CASP8, TCF3, MAML1, APBA2, BRCA1, NPAS2, LRP6, LYN, ARNT, JAK2, NPTN, LEP, RAG1, BAG6, FGFR1, PAX5, CDC73, KLF10, EZR, ANK1, MAFB, IL17A, PACSIN1, SUFU, CDC42, ITGB4, ACTG1, YWHAE, MAPK1, ROBO2, CCK, PARP1, CRMP1, PTN, HDAC2, COL1A1, HGF, CLCF1, MLL, RARB, CSNK2B, ALDH1…
GO:0048523	negative regulation of cellular process	1.1239e-06	2.5353e-10	395	1407	1789	8238	0	0	BCL6, MYD88, HIPK3, PSME3, ACTN2, GPC1, CRY2, ACVR1, PRKCG, STUB1, ISG15, CXCL10, KNG1, TRIM39, GFI1B, DDX39B, MAPK8, KAT5, RASSF1, ESR2, AGT, PLXNB1, BMP2, ANP32B, BNIP2, RPS26, KHDRBS1, GABARAPL2, PYCARD, CNOT7, CBX5, ATF7IP, NFIC, UBE2D3, CASP8, TCF3, ITCH, ZNF174, BCL2L1, IFIT3, EPS15, EPO, BRCA1, NPAS2, APOA1, LRP6, LYN, HMGA1, CAPG, CREBBP, KNTC1, JAK2, PINX1, DAPK3, BACH1, ATF4, DYRK2, PSR…
GO:0006810	transport	1.1539e-06	2.60298e-10	355	1407	1577	8238	0	0	CXCR1, BCL6, HNRNPA1, ACTN2, CRY2, APPBP2, CCR1, PAM16, CXCL10, CTSA, KNG1, DDX39B, MAPK8, ATP6V1H, CYB5A, ARPC3, PIK3R1, TSG101, ANP32B, RPS26, SYK, KHDRBS1, GABARAPL2, PYCARD, CASP8, COPA, SYP, BCL2L1, EPS15, KCNJ6, EPO, SEC23A, APOA1, CALY, FN1, LRP6, LYN, C2, ARPC4, CA12, JAK2, AZI1, AP1G1, DYRK2, SRSF2, PPBP, HCN1, ITSN1, YWHAZ, AP1M1, ACTR1A, ANK1, RHOT1, F8, GRIN1, ANO8, A2M, STX4, KCNJ11,…
GO:0048869	cellular developmental process	1.18505e-06	2.67325e-10	283	1407	1203	8238	0	0	GPC1, MMP14, CCM2, ACVR1, CCR1, AGT, ERCC3, PLXNB1, BMP2, ANP32B, BNIP2, ARIH2, ADCYAP1, CD79A, CDON, CCL7, FGFR3, CASP8, TCF3, COL7A1, PCNA, FBF1, MAML1, APOA1, FN1, LRP6, TOLLIP, LYN, ARNT, GSTK1, JAK2, AZI1, NPTN, AP1G1, RAG1, FGFR1, CDC73, AP1M1, EZR, ANK1, MAFB, IL17A, ACTR3, PACSIN1, SUFU, NR1H2, CDC42, ITGB4, BSCL2, ACTG1, PRKACA, MAPK1, IGFBP3, ROBO2, PRPF40A, CCK, PARP1, CRMP1, HDAC2, CO…
GO:0043067	regulation of programmed cell death	1.2816e-06	2.89105e-10	172	1407	653	8238	0	0	BCL6, MYD88, KDR, HIPK3, PSME3, TNFSF10, ACVR1, PRKCG, LCK, TFAP2A, GHRL, BNIP3L, TRIM39, ANXA4, RIPK1, PRKCA, YWHAG, MAPK8, EEF1E1, NAA38, AKT1, AES, UBQLN1, AGT, ERCC3, BMP2, ANP32B, BNIP2, EGFR, TGFBR1, APH1B, APC, PYCARD, MADD, AXL, CIAPIN1, IGF1, ARHGEF6, VAV2, CASP8, BIRC2, ITCH, BCL2L1, IFIT3, TRAF6, CD40, SLC9A3R1, EPO, BRCA1, MAGED1, LRP6, LYN, HDAC1, TNFRSF18, PPID, JAK2, DAPK3, ATF4, P…
GO:0001775	cell activation	1.55125e-06	3.49933e-10	120	1407	413	8238	0	0	MAPK14, PLG, CLCF1, IFNA2, ACTN2, MAP3K14, KIT, PRKCG, TNFRSF14, HLA-DRA, LCK, TRPC3, TGFB1, PAXIP1, KNG1, EXOSC6, CCL5, RARA, PRKCA, MYH9, PLA2G10, AKT1, PIK3R1, ADRA2A, SYK, IL18, ITGA4, CD79A, PYCARD, CD3E, CCL21, AXL, CALM3, SRC, IGF1, CD28, VAV2, CASP8, CRK, GNA11, NCK1, ITGB1, CD3D, LGALS3, F13A1, RAP2B, ACTN1, RNF8, PAK1, TRAF6, ARRB2, PTPN11, ACTB, CD9, GRB2, MAPK3, PRKCH, HBB, APOA1, FN1…
GO:0043170	macromolecule metabolic process	2.04146e-06	4.60514e-10	717	1407	3594	8238	0	0	HIPK3, HNRNPA1, TSN, GPC1, CXXC1, ACVR1, WDR48, CGA, PAM16, ISG15, CXCL10, GFI1B, KAT5, CRX, AGT, ERCC3, TSG101, BMP2, HIST1H3A, TH1L, ARIH2, EHMT2, RPS26, KHDRBS1, MME, ADCYAP1, NR3C1, FLT1, CBX5, ATF7IP, ZNF174, MAPK10, HERPUD1, AIPL1, CD40, DNAJB11, SEC23A, ACAN, APOA1, FN1, LYN, C2, ARNT, HMGA1, EXOSC10, JAK2, PINX1, DAPK3, ATF4, DYRK2, TRIM29, SRSF2, PCNP, LSM7, UBQLN4, FGFR1, PAX5, LIPT1, D…
GO:0002684	positive regulation of immune system process	2.13773e-06	4.82231e-10	124	1407	433	8238	0	0	MAPK14, CLCF1, MYD88, IKBKE, MAP2K1, MAP3K14, TNFRSF14, HLA-DRA, CTSB, LCK, CREB1, CCR1, CCL20, TGFB1, UBC, CXCL10, PAXIP1, C1S, CCL5, ABL1, RARA, RIPK1, PRKCA, MAPK8, AKT1, ARPC3, TLR2, PIK3R1, TICAM1, SYK, IL18, CD79A, PYCARD, PLCG1, CD3E, CCL21, AXL, SRC, CCL7, UBE2N, IGF1, CD28, VAV2, UBE2D3, CASP8, CRK, NCK1, RUNX1, BIRC2, CD3D, LGALS3, ITCH, MAPK10, PAK1, MAVS, TRAF6, PTPN11, POLR3D, ACTB, …
GO:0031175	neuron projection development	2.72194e-06	6.14017e-10	113	1407	385	8238	0	0	S100B, MAP2K1, MAPK8IP2, GPC1, CSNK2B, CNTN1, ACHE, CREB1, GHRL, TRPC3, ARHGDIA, ABL1, SHANK1, PLXNB3, MYH9, PLA2G10, LRP8, SEMA3F, AKT1, SH3GL2, PLXNB1, PRMT1, AP2B1, EGFR, MAG, DCC, ADCYAP1, EHD1, PLCG1, SRC, VAV2, DICER1, EPHA8, HRAS, NEO1, NCK1, ITGB1, EFNB2, PLXNA2, DLG3, BBS4, GFRA1, PAK1, MAGI2, AGER, CSNK2A1, ITGA5, EFNA4, PTPN11, ACTB, RAB11A, GRB2, MAPK3, FGFR2, L1CAM, LYN, APP, RAP2A, …
GO:0007275	multicellular organismal development	2.74264e-06	6.18687e-10	327	1407	1440	8238	0	0	GPC1, MMP14, CCM2, ACVR1, CCR1, CXCL10, CLDN1, RNH1, CRX, AGT, ERCC3, PLXNB1, BMP2, ARIH2, SYK, MME, ADCYAP1, CD79A, FLT1, FGFR3, MRAS, CASP8, TCF3, COL7A1, MAML1, APBA2, BRCA1, NPAS2, NUDC, APOA1, FN1, LRP6, LYN, ARNT, CREBBP, JAK2, NPTN, LEP, RAG1, BAG6, FGFR1, PAX5, CDC73, KLF10, EZR, ANK1, MAFB, IL17A, PACSIN1, SUFU, CDC42, AURKB, ITGB4, ACTG1, YWHAE, MAPK1, ROBO2, CCK, DDIT3, PARP1, CRMP1, P…
GO:0032879	regulation of localization	2.84855e-06	6.42579e-10	212	1407	854	8238	0	0	KDR, IFNA2, MAP2K1, ACTN2, MAPK8IP2, CRY2, MMP14, LCK, GHRL, CCR1, CCL20, TGFB1, CXCL10, KNG1, TRDN, ARF1, ANXA4, RIPK1, PRKCA, YWHAG, MAPK8, AKT1, AGT, PIK3R1, BMP2, ANP32B, EGFR, TGFBR1, SYK, APC, KHDRBS1, PRKAR1A, ADCYAP1, PYCARD, FLT1, CCL7, IGF1, CASP8, AP3D1, BCL2L1, MDFI, TNK2, MAVS, SMN1, MAGI2, RAB3A, EPO, PTPN11, MAPK3, DOCK10, APOA1, CALY, LYN, C2, PPID, AZI1, DAPK3, AP1G1, ADAM15, DYR…
GO:0006796	phosphate-containing compound metabolic process	3.01237e-06	6.79533e-10	291	1407	1254	8238	0	0	HIPK3, IKBKE, CRY2, CXXC1, CCM2, ACVR1, PRKCG, CCR1, CXCL10, SYVN1, MAPK8, AGT, PIK3R1, MAST1, BMP2, CSNK1A1, SYK, NUAK1, ADCYAP1, PYCARD, FLT1, FGFR3, CDCA2, ITCH, MAPK10, MAML1, HERPUD1, CD40, EPO, DNAJB11, APOA1, LRP6, TOLLIP, LYN, JAK2, NPTN, DAPK3, ATF4, DYRK2, PSRC1, FGFR1, TPD52L1, AK5, GNAI3, MAPKAPK5, KIAA1804, AURKB, EPHX2, PLCD1, CTPS2, STK19, CDC37, YWHAE, PRKACA, MAPK1, IGFBP3, RPTOR…
GO:0030182	neuron differentiation	3.54939e-06	8.00673e-10	129	1407	459	8238	0	0	S100B, MAP2K1, MAPK8IP2, GPC1, GHRL, YWHAG, LRP8, AKT1, SH3GL2, ERCC3, PLXNB1, BMP2, AP2B1, EGFR, TGFBR1, MAG, ADCYAP1, LDB1, VAV2, NEO1, TCF3, GFRA1, PAK1, MAGI2, PTPN11, GRB2, MAPK3, LYN, APP, NPTN, EFNB1, MAPT, FGFR1, TUBB3, EZR, CFL1, ANK1, ISL1, NPY, PACSIN1, MYEF2, CDC42, ERBB2, PICK1, DOCK1, ACTG1, MAPK1, NEDD4, ROBO2, CCK, ITM2C, CRMP1, NRAS, HDAC2, RPS6KA5, CSNK2B, CNTN1, ACHE, CREB1, AR…
GO:0006793	phosphorus metabolic process	3.85033e-06	8.68561e-10	293	1407	1267	8238	0	0	HIPK3, IKBKE, CRY2, CXXC1, CCM2, ACVR1, PRKCG, CCR1, CXCL10, SYVN1, MAPK8, AGT, PIK3R1, MAST1, BMP2, CSNK1A1, SYK, NUAK1, ADCYAP1, PYCARD, FLT1, FGFR3, CDCA2, ITCH, MAPK10, MAML1, HERPUD1, CD40, EPO, DNAJB11, APOA1, LRP6, TOLLIP, LYN, JAK2, NPTN, DAPK3, ATF4, DYRK2, PSRC1, FGFR1, TPD52L1, AK5, GNAI3, MAPKAPK5, KIAA1804, AURKB, EPHX2, PLCD1, CTPS2, STK19, CDC37, YWHAE, PRKACA, MAPK1, IGFBP3, RPTOR…
GO:0038179	neurotrophin signaling pathway	4.12143e-06	9.29716e-10	78	1407	236	8238	0	0	MAPK14, MYD88, MAP2K1, KIT, PRKCG, LCK, CREB1, ARHGDIA, UBC, PRKCA, ADRBK1, MAPK8, AKT1, SH3GL2, AGT, PIK3R1, EGFR, AP2B1, APH1B, MAG, PRKAR1A, ADCYAP1, PLCG1, CALM3, SRC, FGFR3, FGF2, ARHGEF6, CD28, VAV2, HRAS, CRK, CDKN1A, TRAF6, MAGI2, PTPN11, MAGED1, GRB2, MAPK3, FGFR2, RICTOR, HDAC1, ITGB3BP, PRKAR2A, BAD, PDGFRA, CDK1, CASP3, RAC1, PSEN2, FGFR1, PIK3CA, SQSTM1, ITSN1, CLTA, PDPK1, NFKB1, ST…
GO:0044260	cellular macromolecule metabolic process	4.56621e-06	1.03005e-09	677	1407	3376	8238	0	0	HIPK3, HNRNPA1, TSN, GPC1, CXXC1, ACVR1, WDR48, CGA, PAM16, ISG15, CXCL10, GFI1B, KAT5, CRX, AGT, ERCC3, TSG101, BMP2, TH1L, ARIH2, EHMT2, RPS26, KHDRBS1, MME, ADCYAP1, NR3C1, FLT1, CBX5, ATF7IP, ZNF174, MAPK10, HERPUD1, AIPL1, CD40, DNAJB11, SEC23A, APOA1, FN1, LYN, ARNT, HMGA1, EXOSC10, JAK2, PINX1, DAPK3, ATF4, DYRK2, TRIM29, SRSF2, PCNP, LSM7, UBQLN4, FGFR1, PAX5, LIPT1, DENR, PCBP1, CCNB1, M…
GO:0048011	neurotrophin TRK receptor signaling pathway	5.32613e-06	1.20147e-09	77	1407	233	8238	0	0	MAPK14, MYD88, MAP2K1, KIT, PRKCG, LCK, CREB1, ARHGDIA, UBC, PRKCA, ADRBK1, MAPK8, AKT1, SH3GL2, AGT, PIK3R1, EGFR, AP2B1, APH1B, MAG, PRKAR1A, ADCYAP1, PLCG1, CALM3, SRC, FGFR3, FGF2, ARHGEF6, CD28, VAV2, HRAS, CRK, CDKN1A, TRAF6, PTPN11, MAGED1, GRB2, MAPK3, FGFR2, RICTOR, HDAC1, ITGB3BP, PRKAR2A, BAD, PDGFRA, CDK1, CASP3, RAC1, PSEN2, FGFR1, PIK3CA, SQSTM1, ITSN1, CLTA, PDPK1, NFKB1, STAT3, RP…
GO:0000902	cell morphogenesis	6.23567e-06	1.40665e-09	139	1407	509	8238	0	0	S100B, KDR, TRAF3IP1, MAP2K1, MAPK8IP2, GPC1, TGFB1, LRP8, SH3GL2, PLXNB1, BMP2, AP2B1, EGFR, TGFBR1, MAG, CCL7, VAV2, NEO1, FBF1, GFRA1, PAK1, PTPN11, GRB2, MAPK3, APOA1, FN1, LRP6, APP, ALDOA, AZI1, EFNB1, MAPT, FGFR1, TUBB3, EZR, CFL1, ANK1, SMAD3, TEK, ISL1, ACTR3, PACSIN1, CDC42, SMAD4, ERBB2, DOCK1, ACTG1, MAPK1, SH3KBP1, NEDD4, ROBO2, PRPF40A, CCK, CRMP1, NRAS, RPS6KA5, COL1A1, SEPT2, HGF,…
GO:0044765	single-organism transport	6.68074e-06	1.50705e-09	317	1407	1398	8238	0	0	CXCR1, BCL6, ACTN2, CRY2, CCR1, PAM16, CXCL10, KNG1, MAPK8, ATP6V1H, CYB5A, ARPC3, PIK3R1, TSG101, ANP32B, RPS26, SYK, GABARAPL2, PYCARD, CASP8, COPA, BCL2L1, EPS15, KCNJ6, EPO, SEC23A, APOA1, FN1, LRP6, LYN, C2, ARPC4, CA12, JAK2, AZI1, AP1G1, DYRK2, PPBP, HCN1, ITSN1, YWHAZ, AP1M1, ANK1, RHOT1, F8, GRIN1, ANO8, A2M, STX4, KCNJ11, ACTR3, PACSIN1, SUFU, NR1H2, CDC42, UBE2O, CLINT1, RAB5C, PROS1, …
GO:1902578	single-organism localization	6.7219e-06	1.51633e-09	333	1407	1482	8238	0	0	CXCR1, BCL6, ACTN2, CRY2, CCR1, PAM16, CXCL10, KNG1, MAPK8, ATP6V1H, CYB5A, ARPC3, PIK3R1, TSG101, ANP32B, RPS26, SYK, GABARAPL2, PYCARD, CASP8, COPA, BCL2L1, EPS15, KCNJ6, EPO, SEC23A, APOA1, FN1, LRP6, LYN, C2, ARPC4, CA12, JAK2, AZI1, PINX1, AP1G1, DYRK2, PSRC1, BAG6, PPBP, HCN1, ITSN1, YWHAZ, AP1M1, ANK1, RHOT1, CCNB1, F8, GRIN1, ANO8, A2M, STX4, KCNJ11, ACTR3, PACSIN1, SUFU, NR1H2, CDC42, AU…
GO:0048666	neuron development	6.81684e-06	1.53775e-09	116	1407	404	8238	0	0	S100B, MAP2K1, MAPK8IP2, GPC1, CSNK2B, CNTN1, ACHE, CREB1, GHRL, TRPC3, ARHGDIA, ABL1, SHANK1, PLXNB3, MYH9, PLA2G10, LRP8, SEMA3F, AKT1, SH3GL2, PLXNB1, PRMT1, AP2B1, EGFR, MAG, DCC, ADCYAP1, EHD1, PLCG1, SRC, VAV2, SRF, DICER1, EPHA8, HRAS, NEO1, NCK1, RUNX1, ITGB1, EFNB2, PLXNA2, DLG3, BBS4, GFRA1, PAK1, MAGI2, AGER, CSNK2A1, ITGA5, EFNA4, PTPN11, ACTB, RAB11A, GRB2, MAPK3, FGFR2, L1CAM, LYN, …
GO:0032989	cellular component morphogenesis	7.5031e-06	1.69255e-09	143	1407	529	8238	0	0	S100B, KDR, TRAF3IP1, MAP2K1, MAPK8IP2, GPC1, TGFB1, ACTA1, LRP8, SH3GL2, PLXNB1, BMP2, AP2B1, EGFR, TGFBR1, MAG, CCL7, VAV2, NEO1, FBF1, GFRA1, PAK1, PTPN11, GRB2, MAPK3, APOA1, FN1, LRP6, APP, ALDOA, AZI1, EFNB1, MAPT, FGFR1, TUBB3, EZR, CFL1, ANK1, SMAD3, TEK, ISL1, ACTR3, PACSIN1, CDC42, SMAD4, ERBB2, DOCK1, ACTG1, MAPK1, SH3KBP1, NEDD4, ROBO2, PRPF40A, CCK, CRMP1, NRAS, RPS6KA5, COL1A1, SEPT…
GO:0033674	positive regulation of kinase activity	8.02531e-06	1.81036e-09	90	1407	290	8238	0	0	MAPK14, MAP2K1, ADRB2, CXXC1, KIT, GHRL, TGFB1, UBC, CCL5, UNC119, SYVN1, RIPK1, PRLR, LRP8, AKT1, AGT, ADRA2A, BMP2, EGFR, TGFBR1, PRKAR1A, ADCYAP1, PLCG1, FLT1, MADD, CCL21, CALM3, FGF2, FGFR3, EPHA8, HRAS, CRK, MAP4K2, DNAJC3, ARFGAP1, CDKN1A, MAPK10, PPP2CA, PAK1, TRAF6, HERPUD1, FBXW7, CD40, DNAJB11, MAPK3, PRKAR2A, BAD, JAK2, PDGFRA, CDK1, ATF4, EZH2, GADD45G, PSRC1, FGFR1, TPD52L1, PDPK1, …
GO:0000904	cell morphogenesis involved in differentiation	8.05431e-06	1.8169e-09	114	1407	396	8238	0	0	S100B, FOXA2, MAP2K1, MAPK8IP2, GPC1, CSNK2B, CNTN1, ACHE, BAMBI, CREB1, TRPC3, ARHGDIA, TGFB1, ABL1, SHANK1, PLXNB3, MYH9, PLA2G10, LRP8, SEMA3F, SH3GL2, PLXNB1, BMP2, AP2B1, EGFR, TGFBR1, MAG, DCC, ITGA4, PLCG1, SRC, VAV2, EPHA8, HRAS, SMAD7, NEO1, NCK1, ITGB1, EFNB2, PLXNA2, DLG3, PPP2CA, GFRA1, PAK1, CSNK2A1, ITGA5, EFNA4, PTPN11, ACTB, GRB2, MAPK3, FGFR2, APOA1, FN1, LRP6, L1CAM, MAD2L2, APP…
GO:0048699	generation of neurons	8.25805e-06	1.86286e-09	136	1407	497	8238	0	0	S100B, MAP2K1, MAPK8IP2, GPC1, GHRL, YWHAG, LRP8, AKT1, SH3GL2, ERCC3, PLXNB1, BMP2, AP2B1, EGFR, TGFBR1, MAG, ADCYAP1, LDB1, VAV2, NEO1, TCF3, GFRA1, PAK1, MAGI2, PTPN11, GRB2, MAPK3, LYN, APP, NPTN, EFNB1, MAPT, FGFR1, TUBB3, EZR, CFL1, ANK1, ISL1, NPY, PACSIN1, MYEF2, CDC42, ERBB2, PICK1, DOCK1, ACTG1, MAPK1, NEDD4, ROBO2, CCK, ITM2C, CRMP1, NRAS, HDAC2, RPS6KA5, CLCF1, CSNK2B, CNTN1, ACHE, CR…
GO:0048812	neuron projection morphogenesis	8.53091e-06	1.92441e-09	95	1407	312	8238	0	0	S100B, MAP2K1, MAPK8IP2, GPC1, CSNK2B, CNTN1, ACHE, CREB1, TRPC3, ARHGDIA, ABL1, SHANK1, PLXNB3, MYH9, PLA2G10, LRP8, SEMA3F, SH3GL2, PLXNB1, AP2B1, EGFR, MAG, DCC, PLCG1, SRC, VAV2, DICER1, EPHA8, HRAS, NEO1, NCK1, ITGB1, EFNB2, PLXNA2, DLG3, GFRA1, PAK1, CSNK2A1, ITGA5, EFNA4, PTPN11, ACTB, GRB2, MAPK3, FGFR2, L1CAM, APP, RAP2A, CDK1, COL4A1, RAC1, CYFIP1, PARD6B, EFNB1, MAPT, EPHA4, FGFR1, TRP…
GO:0044344	cellular response to fibroblast growth factor stimulus	8.71388e-06	1.96569e-09	54	1407	143	8238	0	0	PDGFRA, NPTN, MAP2K1, CDK1, GPC1, KIT, PRKCG, LCK, CREB1, FGFR1, PIK3CA, UBC, CCL5, PDPK1, CXCL13, PRKCA, ADRBK1, SHCBP1, AKT1, RPS27A, PIK3R1, EGFR, PRKAR1A, PLCG1, PRKCE, CALM3, SRC, FGFR3, FGF2, CD28, FYN, HRAS, PPP2R1A, ERBB2, ERBB3, PRKACA, MAPK1, CDKN1A, PPP2CA, CTNNB1, IL8, YWHAB, PTPN11, NRAS, GRB2, MAPK3, CEP57, FGFR2, MDM2, RICTOR, PRKAR2A, SPRY2, BAD, GSK3B
GO:0071774	response to fibroblast growth factor	8.71388e-06	1.96569e-09	54	1407	143	8238	0	0	PDGFRA, NPTN, MAP2K1, CDK1, GPC1, KIT, PRKCG, LCK, CREB1, FGFR1, PIK3CA, UBC, CCL5, PDPK1, CXCL13, PRKCA, ADRBK1, SHCBP1, AKT1, RPS27A, PIK3R1, EGFR, PRKAR1A, PLCG1, PRKCE, CALM3, SRC, FGFR3, FGF2, CD28, FYN, HRAS, PPP2R1A, ERBB2, ERBB3, PRKACA, MAPK1, CDKN1A, PPP2CA, CTNNB1, IL8, YWHAB, PTPN11, NRAS, GRB2, MAPK3, CEP57, FGFR2, MDM2, RICTOR, PRKAR2A, SPRY2, BAD, GSK3B
GO:0007411	axon guidance	9.18086e-06	2.07103e-09	74	1407	223	8238	0	0	MAP2K1, GPC1, CSNK2B, CNTN1, CREB1, TRPC3, ABL1, PLXNB3, MYH9, PLA2G10, SEMA3F, SH3GL2, PLXNB1, EGFR, AP2B1, DCC, PLCG1, SRC, VAV2, EPHA8, HRAS, NEO1, NCK1, ITGB1, EFNB2, PLXNA2, DLG3, GFRA1, PAK1, ITGA5, CSNK2A1, EFNA4, PTPN11, ACTB, GRB2, MAPK3, L1CAM, APP, CDK1, RAC1, COL4A1, EFNB1, EPHA4, FGFR1, TRPC1, CLTA, COL5A1, TUBB3, DLG4, NRXN1, PLXNC1, CFL1, EZR, ANK1, ITGAV, FEZ1, NRP1, CDC42, FYN, E…
GO:0097485	neuron projection guidance	9.18086e-06	2.07103e-09	74	1407	223	8238	0	0	MAP2K1, GPC1, CSNK2B, CNTN1, CREB1, TRPC3, ABL1, PLXNB3, MYH9, PLA2G10, SEMA3F, SH3GL2, PLXNB1, EGFR, AP2B1, DCC, PLCG1, SRC, VAV2, EPHA8, HRAS, NEO1, NCK1, ITGB1, EFNB2, PLXNA2, DLG3, GFRA1, PAK1, ITGA5, CSNK2A1, EFNA4, PTPN11, ACTB, GRB2, MAPK3, L1CAM, APP, CDK1, RAC1, COL4A1, EFNB1, EPHA4, FGFR1, TRPC1, CLTA, COL5A1, TUBB3, DLG4, NRXN1, PLXNC1, CFL1, EZR, ANK1, ITGAV, FEZ1, NRP1, CDC42, FYN, E…
GO:0051130	positive regulation of cellular component organization	9.50206e-06	2.14348e-09	112	1407	388	8238	0	0	MAPK14, KDR, TNFSF10, STUB1, UBE2C, BAMBI, GHRL, ARHGDIA, TGFB1, PAXIP1, SUMO1, ARF1, SHANK1, HNRNPK, YWHAG, MAPK8, LRP8, RB1, AKT1, ARPC3, PIK3R1, TP53, BMP2, CDC42EP4, APC, IDE, CTR9, PYCARD, EHD1, UNC13B, CCL21, SRC, VCP, UBE2N, IGF1, CD28, SRF, HRAS, CASP8, NCK1, ITGB1, BBS4, PAK1, ARRB2, MAGI2, BRCA1, CNOT2, RUVBL2, NKX2-5, MAPK3, APOA1, CALY, LYN, C2, ARPC4, BAD, CTBP1, SIN3A, NPTN, EPB49, …
GO:0009653	anatomical structure morphogenesis	9.57297e-06	2.15948e-09	219	1407	900	8238	0	0	MAPK14, S100B, KDR, TRAF3IP1, MAP2K1, MAPK8IP2, GPC1, LZTR1, MMP14, CCM2, ACVR1, TFAP2A, NPPC, TGFB1, PRKCA, ACTA1, RNH1, ECE1, LRP8, CRX, SH3GL2, AES, AGT, PLXNB1, BMP2, AP2B1, EGFR, TGFBR1, MAG, SYK, FLT1, CCL7, FGFR3, VAV2, NEO1, COL7A1, FBF1, GFRA1, PAK1, PTPN11, BRCA1, GRB2, MAPK3, APOA1, FN1, LRP6, HDAC1, APP, CREBBP, ALDOA, AZI1, MYOG, EFNB1, MAPT, FGFR1, CALCRL, PAX5, SCMH1, CDC73, TUBB3,…
GO:0051641	cellular localization	1.09125e-05	2.46165e-09	284	1407	1232	8238	0	0	BCL6, HNRNPA1, ACTN2, APPBP2, CCR1, PAM16, CXCL10, CTSA, KNG1, DDX39B, MAPK8, PIK3R1, TSG101, ANP32B, RPS26, SYK, KHDRBS1, GABARAPL2, GEM, PYCARD, CASP8, COPA, BCL2L1, EPS15, EPO, SEC23A, APOA1, FN1, LRP6, TOLLIP, LYN, EXOSC10, JAK2, AZI1, PINX1, AP1G1, DYRK2, PSRC1, SRSF2, BAG6, PPBP, ITSN1, YWHAZ, AP1M1, ANK1, RHOT1, CCNB1, F8, A2M, STX4, KCNJ11, PACSIN1, SUFU, CDC42, AURKB, UBE2O, CLINT1, RAB5…
GO:0030155	regulation of cell adhesion	1.53534e-05	3.46343e-09	82	1407	259	8238	0	0	PLG, KDR, FOXA2, IFNA2, MAP3K14, TNFRSF14, HLA-DRA, FSTL3, LCK, ARHGDIA, TGFB1, KNG1, CCL5, ABL1, RARA, PRKCA, PLXNB3, CITED2, TFE3, AKT1, PIK3R1, PLXNB1, BMP2, SYK, IL18, NUAK1, PYCARD, CD3E, CCL21, SRC, IGF1, CD28, EPHA8, SMAD7, NCK1, DLL1, CD3D, LGALS3, MACF1, CASK, PAK1, TRAF6, PTPN11, UTRN, GRB2, APOA1, CYTH1, LYN, RICTOR, MAD2L2, JAK2, DAPK3, EPB49, RAC1, ADAM15, GRAP2, PIK3CA, PDPK1, CSF1,…
GO:0007155	cell adhesion	1.8405e-05	4.15181e-09	132	1407	484	8238	0	0	KDR, IFNA2, ACTN2, TNFRSF14, HLA-DRA, FSTL3, LCK, CCR1, TGFB1, KNG1, CLDN1, PRKCA, TFE3, AKT1, CD93, PIK3R1, PLXNB1, BMP2, EGFR, SYK, NUAK1, PYCARD, CD3E, CDON, IGF1, CD28, CLSTN1, CASP8, PAK1, TRAF6, PTPN11, GRB2, HBB, APOA1, FN1, LYN, ITGAL, JAK2, NPTN, DAPK3, EFNB1, ADAM15, PPP3CA, RAG1, PIK3CA, PDPK1, ARVCF, EZR, BCAM, CD47, APBA1, TEK, CDC42, TNFRSF4, CD247, ERBB2, ITGB4, AZGP1, ACTG1, IGF2,…
GO:0008543	fibroblast growth factor receptor signaling pathway	2.41397e-05	5.44546e-09	51	1407	135	8238	0	0	PDGFRA, NPTN, MAP2K1, CDK1, GPC1, KIT, PRKCG, LCK, CREB1, FGFR1, PIK3CA, UBC, PDPK1, PRKCA, ADRBK1, SHCBP1, AKT1, RPS27A, PIK3R1, EGFR, PRKAR1A, PLCG1, PRKCE, CALM3, SRC, FGFR3, FGF2, CD28, FYN, HRAS, ERBB2, PPP2R1A, ERBB3, PRKACA, MAPK1, CDKN1A, PPP2CA, CTNNB1, YWHAB, PTPN11, NRAS, GRB2, MAPK3, CEP57, FGFR2, MDM2, RICTOR, PRKAR2A, SPRY2, BAD, GSK3B
GO:0030030	cell projection organization	2.43196e-05	5.48603e-09	135	1407	500	8238	0	0	S100B, TRAF3IP1, MAP2K1, ACTN2, MAPK8IP2, GPC1, GHRL, ARF1, LRP8, AKT1, SH3GL2, PLXNB1, AP2B1, EGFR, MAG, APC, ADCYAP1, ARHGEF6, VAV2, NEO1, FBF1, GFRA1, PAK1, MAGI2, SLC9A3R1, PTPN11, GRB2, MAPK3, LYN, APP, AZI1, NPTN, EPS8L2, EFNB1, MAPT, FGFR1, TUBB3, EZR, CFL1, ANK1, ISL1, NPY, ACTR3, PACSIN1, CDC42, ERBB2, PICK1, DOCK1, ACTG1, MAPK1, NEDD4, ROBO2, CCK, ITM2C, CRMP1, NRAS, HDAC2, RPS6KA5, PFN…
GO:0043549	regulation of kinase activity	2.43474e-05	5.49231e-09	121	1407	435	8238	0	0	MAPK14, HIPK3, FOXA2, MAP2K1, ADRB2, CXXC1, KIT, UBE2C, GHRL, TGFB1, UBC, CXCL10, C2ORF28, CCL5, ABL1, UNC119, CDK5RAP3, SYVN1, RIPK1, PRLR, LRP8, RB1, AKT1, CDC25A, AGT, PIK3R1, ADRA2A, BMP2, EGFR, TGFBR1, BCCIP, APC, PRKAR1A, ADCYAP1, PYCARD, PLCG1, FLT1, MADD, CCL21, CALM3, FGF2, FGFR3, EPHA8, HRAS, CRK, MAP4K2, NCK1, DNAJC3, ARFGAP1, CDKN1A, MAPK10, RAP2B, PPP2CA, PAK1, TRAF6, HERPUD1, FBXW7,…
GO:0038093	Fc receptor signaling pathway	2.88257e-05	6.50254e-09	65	1407	191	8238	0	0	MAP2K1, KIT, LCK, CREB1, UBC, ABL1, MAPK8, AKT1, ARPC3, PIK3R1, EGFR, SYK, PLCG1, CALM3, SRC, FGFR3, FGF2, UBE2N, CD28, VAV2, HRAS, CRK, NCK1, MAPK10, CDKN1A, PAK1, TRAF6, PTPN11, ACTB, GRB2, MAPK3, FGFR2, LYN, RICTOR, ARPC4, BAD, PDGFRA, CDK1, RAC1, PPP3CA, FGFR1, GRAP2, PIK3CA, NFKB1, PDPK1, CFL1, RPS27A, ACTR3, PRKCE, CDC42, FYN, BTK, ERBB2, CD247, RELA, ERBB3, ACTG1, DOCK1, MAPK1, HSP90AA1, J…
GO:0022610	biological adhesion	3.22767e-05	7.281e-09	132	1407	488	8238	0	0	KDR, IFNA2, ACTN2, TNFRSF14, HLA-DRA, FSTL3, LCK, CCR1, TGFB1, KNG1, CLDN1, PRKCA, TFE3, AKT1, CD93, PIK3R1, PLXNB1, BMP2, EGFR, SYK, NUAK1, PYCARD, CD3E, CDON, IGF1, CD28, CLSTN1, CASP8, PAK1, TRAF6, PTPN11, GRB2, HBB, APOA1, FN1, LYN, ITGAL, JAK2, NPTN, DAPK3, EFNB1, ADAM15, PPP3CA, RAG1, PIK3CA, PDPK1, ARVCF, EZR, BCAM, CD47, APBA1, TEK, CDC42, TNFRSF4, CD247, ERBB2, ITGB4, AZGP1, ACTG1, IGF2,…
GO:0006935	chemotaxis	3.23351e-05	7.29417e-09	103	1407	355	8238	0	0	MAPK14, CXCR1, KDR, MAP2K1, GPC1, CSNK2B, CNTN1, KIT, CREB1, CCR1, TRPC3, CCL20, TGFB1, CXCL10, CCL5, ABL1, PLXNB3, MYH9, PLA2G10, RALBP1, F3, SEMA3F, SH3GL2, PLXNB1, EGFR, AP2B1, DCC, SYK, PLCG1, FLT1, CCL21, SRC, CCL7, FGF2, VAV2, EPHA8, HRAS, NEO1, NCK1, ITGB1, LGALS3, EFNB2, PLXNA2, DLG3, GFRA1, PAK1, HOXB9, ARRB2, CSNK2A1, ITGA5, EFNA4, PTPN11, ACTB, GRB2, MAPK3, APOA1, L1CAM, LYN, APP, PDGF…
GO:0042330	taxis	3.23351e-05	7.29417e-09	103	1407	355	8238	0	0	MAPK14, CXCR1, KDR, MAP2K1, GPC1, CSNK2B, CNTN1, KIT, CREB1, CCR1, TRPC3, CCL20, TGFB1, CXCL10, CCL5, ABL1, PLXNB3, MYH9, PLA2G10, RALBP1, F3, SEMA3F, SH3GL2, PLXNB1, EGFR, AP2B1, DCC, SYK, PLCG1, FLT1, CCL21, SRC, CCL7, FGF2, VAV2, EPHA8, HRAS, NEO1, NCK1, ITGB1, LGALS3, EFNB2, PLXNA2, DLG3, GFRA1, PAK1, HOXB9, ARRB2, CSNK2A1, ITGA5, EFNA4, PTPN11, ACTB, GRB2, MAPK3, APOA1, L1CAM, LYN, APP, PDGF…
GO:0043085	positive regulation of catalytic activity	3.68444e-05	8.31139e-09	174	1407	690	8238	0	0	MAPK14, PSME3, MAP2K1, TNFSF10, CXXC1, PRKCG, LCK, GHRL, TGFB1, NOXA1, CTSA, FNTA, SYVN1, RIPK1, PRKCA, MAPK8, LRP8, AKT1, AGT, PLXNB1, BMP2, ANP32B, BNIP2, ADAP1, EGFR, SKP1, TGFBR1, GABARAPL2, PRKAR1A, ADCYAP1, PYCARD, FLT1, MADD, UBE2N, FGFR3, VAV2, CASP8, CRK, MAP4K2, ARFGAP1, PCNA, MAPK10, PAK1, TRAF6, HERPUD1, MAGI2, CD40, DNAJB11, DIS3, MAPK3, UBE2E1, APOA1, JAK2, EPS8L2, ATF4, PSRC1, PSME…
GO:0038127	ERBB signaling pathway	3.85346e-05	8.69268e-09	61	1407	176	8238	0	0	MVP, PDGFRA, MAP2K1, CDK1, KIT, PRKCG, LCK, CREB1, FGFR1, PIK3CA, TGFB1, UBC, CLTA, PDPK1, PRKCA, ADRBK1, AKT1, ZGPAT, RPS27A, SH3GL2, AGT, PIK3R1, ADRA2A, EGFR, AP2B1, PRKAR1A, CSK, PLCG1, PRKCE, CALM3, CDC42, SRC, FGFR3, FGF2, CD28, FYN, HRAS, ERBB2, ERBB3, PRKACA, MAPK1, SH3KBP1, CDKN1A, HAP1, EPS15, EPS8, FBXW7, YWHAB, PTPN11, NRAS, GRB2, MAPK3, RPS6KA5, FGFR2, MDM2, RICTOR, APP, PRKAR2A, SPR…
GO:0002768	immune response-regulating cell surface receptor signaling pathway	4.2486e-05	9.58402e-09	78	1407	247	8238	0	0	MAP2K1, KIT, HLA-DRA, LCK, CREB1, UBC, ABL1, MAPK8, AKT1, ARPC3, PIK3R1, EGFR, SYK, CD79A, CD3E, PLCG1, CALM3, SRC, FGFR3, FGF2, UBE2N, CD28, VAV2, HRAS, CRK, NCK1, CD3D, LGALS3, CDKN1A, MAPK10, PAK1, TRAF6, PTPN11, ACTB, RBCK1, GRB2, MAPK3, PRKCH, FGFR2, LYN, RICTOR, ARPC4, BAD, PDGFRA, CDK1, RAC1, PPP3CA, GRAP2, FGFR1, PIK3CA, PDPK1, NFKB1, PRKCB, CFL1, RPS27A, CD226, CSK, ACTR3, PRKCE, CDC42, …
GO:0051338	regulation of transferase activity	4.28281e-05	9.6612e-09	139	1407	523	8238	0	0	MAPK14, HIPK3, PSME3, MAP2K1, CXXC1, GHRL, TGFB1, CXCL10, C2ORF28, SYVN1, RIPK1, LRP8, AKT1, AGT, PIK3R1, BMP2, EGFR, SKP1, TGFBR1, APC, PRKAR1A, ADCYAP1, PYCARD, FLT1, MADD, UBE2N, FGFR3, CRK, MAP4K2, ARFGAP1, MAPK10, PAK1, TRAF6, HERPUD1, CD40, SLC9A3R1, DNAJB11, MAPK3, UBE2E1, LRP6, LYN, APP, JAK2, PINX1, RGS2, ATF4, PSRC1, PSME1, FGFR1, TPD52L1, PDPK1, ZGPAT, CCNB1, MAPKAPK5, TEK, PLK1, XBP1,…
GO:0018193	peptidyl-amino acid modification	4.7153e-05	1.06368e-08	138	1407	519	8238	0	0	MAPK14, KDR, HIPK3, IFNA2, FKBP6, GALNT2, CXXC1, ACVR1, MCRS1, GHRL, TGFB1, PAXIP1, SYVN1, RIPK1, PRKCA, MAPK8, KAT5, LRP8, AKT1, AGT, EGFR, TGFBR1, EHMT2, FLT1, AXL, FGFR3, IGF1, LDB1, PAK1, TNK2, CD40, EPO, BRCA1, RUVBL2, SEC23A, MAPK3, APOA1, LYN, APP, CREBBP, JAK2, DYRK2, BAG6, FGFR1, PDPK1, PRKCB, ZGPAT, TEK, USP22, PLK1, UBE2I, F10, AURKB, TADA3, DOK7, ERBB2, RIPK2, PROS1, PRKACA, MAPK1, IG…
GO:0022008	neurogenesis	4.7153e-05	1.06368e-08	138	1407	519	8238	0	0	S100B, MAP2K1, MAPK8IP2, GPC1, GHRL, YWHAG, LRP8, AKT1, SH3GL2, ERCC3, PLXNB1, BMP2, AP2B1, EGFR, TGFBR1, MAG, ADCYAP1, LDB1, VAV2, NEO1, TCF3, GFRA1, PAK1, MAGI2, PTPN11, GRB2, MAPK3, LYN, APP, NPTN, EFNB1, MAPT, FGFR1, TUBB3, EZR, CFL1, ANK1, ISL1, NPY, PACSIN1, MYEF2, CDC42, ERBB2, PICK1, DOCK1, ACTG1, MAPK1, NEDD4, ROBO2, CCK, ITM2C, DCHS1, CRMP1, NRAS, HDAC2, RPS6KA5, CLCF1, CSNK2B, CNTN1, A…
GO:0007173	epidermal growth factor receptor signaling pathway	4.96449e-05	1.11989e-08	60	1407	173	8238	0	0	PDGFRA, MAP2K1, CDK1, KIT, PRKCG, LCK, CREB1, FGFR1, PIK3CA, TGFB1, UBC, CLTA, PDPK1, PRKCA, ADRBK1, AKT1, ZGPAT, RPS27A, SH3GL2, AGT, PIK3R1, ADRA2A, EGFR, AP2B1, PRKAR1A, CSK, PLCG1, PRKCE, CALM3, CDC42, SRC, FGFR3, FGF2, CD28, FYN, HRAS, ERBB2, ERBB3, PRKACA, MAPK1, SH3KBP1, CDKN1A, HAP1, EPS15, EPS8, FBXW7, YWHAB, PTPN11, NRAS, GRB2, MAPK3, RPS6KA5, FGFR2, MDM2, RICTOR, APP, PRKAR2A, SPRY2, B…
GO:0006897	endocytosis	5.18355e-05	1.16931e-08	74	1407	231	8238	0	0	CXCR1, ADRB2, ABL1, UNC119, RARA, ARF1, HNRNPK, ADRBK1, LRP8, ATP6V1H, ARPC3, PIK3R1, SYK, PYCARD, EHD1, PLCG1, AXL, CCL21, SRC, RAB5A, VAV2, CRK, SYP, NCK1, LRSAM1, LGALS3, PAK1, TNK2, ARRB2, MAGI2, ACTB, GRB2, MAPK3, CALY, LRP6, LYN, C2, APP, ARPC4, LRPAP1, RAC1, PIK3CA, ITSN1, CALCRL, DLG4, RAB1A, CFL1, CD14, EEA1, DNM2, ADORA2A, C3, ITGAV, C9ORF72, ASGR1, NR1H2, PACSIN1, ACTR3, PRKCE, LDLR, C…
GO:0045860	positive regulation of protein kinase activity	6.06337e-05	1.36778e-08	85	1407	279	8238	0	0	MAPK14, MAP2K1, ADRB2, CXXC1, KIT, GHRL, TGFB1, UBC, CCL5, UNC119, SYVN1, RIPK1, PRLR, LRP8, AKT1, AGT, ADRA2A, BMP2, EGFR, TGFBR1, PRKAR1A, ADCYAP1, PLCG1, FLT1, MADD, CCL21, CALM3, FGF2, HRAS, CRK, MAP4K2, DNAJC3, ARFGAP1, CDKN1A, MAPK10, PPP2CA, PAK1, TRAF6, HERPUD1, FBXW7, CD40, DNAJB11, MAPK3, PRKAR2A, JAK2, CDK1, ATF4, EZH2, GADD45G, PSRC1, FGFR1, TPD52L1, PDPK1, CSF1, RPS27A, DVL2, MAPKAPK…
GO:0031294	lymphocyte costimulation	6.83424e-05	1.54167e-08	26	1407	50	8238	0	0	CCL21, CDC42, SRC, RAC1, CD28, MAP3K14, FYN, TNFRSF14, CD247, HLA-DRA, LCK, GRAP2, PIK3CA, CD3D, PDPK1, PTPN6, PAK1, DPP4, AKT1, PIK3R1, PTPN11, GRB2, RICTOR, LYN, CSK, CD3E
GO:0031295	T cell costimulation	6.83424e-05	1.54167e-08	26	1407	50	8238	0	0	CCL21, CDC42, SRC, RAC1, CD28, MAP3K14, FYN, TNFRSF14, CD247, HLA-DRA, LCK, GRAP2, PIK3CA, CD3D, PDPK1, PTPN6, PAK1, DPP4, AKT1, PIK3R1, PTPN11, GRB2, RICTOR, LYN, CSK, CD3E
GO:0044710	single-organism metabolic process	7.51921e-05	1.69619e-08	422	1407	1991	8238	0	0	CXCR1, HIPK3, PSME3, GPC1, GALNT2, MMP14, CXXC1, CCM2, PRKCG, STUB1, GSTM1, CCR1, NOXA1, CXCL10, CTSA, KNG1, FDFT1, SYVN1, MAPK8, KAT5, FDXR, CYB5A, AGT, ERCC3, PIK3R1, BMP2, EHMT2, SYK, AIMP2, MME, ADCYAP1, JMJD5, PYCARD, FLT1, FGFR3, FANCA, PCBD1, COL7A1, ITCH, HMGCL, PCNA, MAPK10, GALNT13, CD40, BRCA1, NPAS2, SEC23A, ACAN, APOA1, LYN, C2, ARNT, RHO, CREBBP, CA12, TEX11, GSTK1, MRPL12, JAK2, AT…
GO:0007409	axonogenesis	7.79321e-05	1.758e-08	84	1407	276	8238	0	0	S100B, MAP2K1, GPC1, CSNK2B, CNTN1, ACHE, CREB1, TRPC3, ARHGDIA, ABL1, PLXNB3, MYH9, PLA2G10, SEMA3F, SH3GL2, PLXNB1, EGFR, AP2B1, MAG, DCC, PLCG1, SRC, VAV2, EPHA8, HRAS, NEO1, NCK1, ITGB1, EFNB2, PLXNA2, DLG3, GFRA1, PAK1, CSNK2A1, ITGA5, EFNA4, PTPN11, ACTB, GRB2, MAPK3, FGFR2, L1CAM, APP, CDK1, RAC1, COL4A1, CYFIP1, PARD6B, EFNB1, MAPT, EPHA4, FGFR1, TRPC1, CLTA, COL5A1, TUBB3, DLG4, NRXN1, E…
GO:0050790	regulation of catalytic activity	8.58409e-05	1.93641e-08	244	1407	1049	8238	0	0	MAPK14, HIPK3, PSME3, MAP2K1, TNFSF10, CRY2, CXXC1, PRKCG, LCK, GHRL, TGFB1, NOXA1, CXCL10, CTSA, KNG1, C2ORF28, FNTA, SYVN1, RIPK1, PRKCA, RNH1, MAPK8, LRP8, AKT1, AGT, PIK3R1, PLXNB1, BMP2, ANP32B, BNIP2, TSKS, ADAP1, EGFR, SKP1, TGFBR1, APC, GABARAPL2, PRKAR1A, NUAK1, ADCYAP1, PYCARD, FLT1, MADD, UBE2N, FGFR3, VAV2, CASP8, CRK, MAP4K2, BIRC2, ARFGAP1, PCNA, MAPK10, PAK1, TNK2, TRAF6, HERPUD1, …
GO:0048667	cell morphogenesis involved in neuron differentiation	8.7934e-05	1.98362e-08	90	1407	303	8238	0	0	S100B, MAP2K1, MAPK8IP2, GPC1, CSNK2B, CNTN1, ACHE, CREB1, TRPC3, ARHGDIA, ABL1, SHANK1, PLXNB3, MYH9, PLA2G10, LRP8, SEMA3F, SH3GL2, PLXNB1, EGFR, AP2B1, MAG, DCC, PLCG1, SRC, VAV2, EPHA8, HRAS, NEO1, NCK1, ITGB1, EFNB2, PLXNA2, DLG3, GFRA1, PAK1, CSNK2A1, ITGA5, EFNA4, PTPN11, ACTB, GRB2, MAPK3, FGFR2, L1CAM, APP, RAP2A, CDK1, COL4A1, RAC1, CYFIP1, PARD6B, EFNB1, MAPT, EPHA4, FGFR1, TRPC1, CLTA…
GO:0007399	nervous system development	0.000102763	2.31814e-08	175	1407	704	8238	0	0	S100B, MAP2K1, MAPK8IP2, GPC1, TFAP2A, GHRL, YWHAG, LRP8, AKT1, SH3GL2, ERCC3, PLXNB1, BMP2, AP2B1, EGFR, TGFBR1, MAG, ADCYAP1, LDB1, VAV2, NEO1, TCF3, GFRA1, PAK1, APBA2, MAGI2, GNB4, PTPN11, NPAS2, GRB2, MAPK3, LRP6, LYN, APP, NPTN, EFNB1, MAPT, BAG6, FGFR1, TUBB3, EZR, CFL1, ANK1, APBA1, ISL1, NPY, HSPA5, PACSIN1, MYEF2, CDC42, ERBB2, PICK1, DOCK1, YWHAE, ACTG1, MAPK1, NEDD4, ROBO2, CCK, ITM2C…
GO:0045785	positive regulation of cell adhesion	0.000106324	2.39847e-08	56	1407	160	8238	0	0	KDR, JAK2, FOXA2, RAC1, EPB49, MAP3K14, TNFRSF14, HLA-DRA, FSTL3, LCK, GRAP2, PIK3CA, CCL5, PDPK1, CSF1, RARA, CXCL13, PRKCA, CITED2, PTPN6, TFE3, AKT1, PIK3R1, ITGAV, CD47, TEK, SYK, IL18, CSK, PYCARD, CD3E, CCL21, CDC42, SRC, IGF1, CD28, FYN, SMAD7, CD247, ERBB2, NCK1, CD3D, IGF2, PAK1, DPP4, TRAF6, PTPN11, UTRN, HSPD1, GRB2, APOA1, IL6ST, RICTOR, LYN, TRAF2, GSK3B
GO:0048858	cell projection morphogenesis	0.000107559	2.42632e-08	104	1407	367	8238	0	0	S100B, TRAF3IP1, MAP2K1, MAPK8IP2, GPC1, CSNK2B, CNTN1, ACHE, CREB1, TRPC3, ARHGDIA, ABL1, SHANK1, PLXNB3, MYH9, PLA2G10, LRP8, SEMA3F, SH3GL2, PLXNB1, AP2B1, EGFR, MAG, DCC, PLCG1, SRC, VAV2, DICER1, EPHA8, HRAS, NEO1, NCK1, ITGB1, EFNB2, PLXNA2, DLG3, BBS4, FBF1, GFRA1, PAK1, CSNK2A1, ITGA5, EFNA4, PTPN11, ACTB, GRB2, MAPK3, FGFR2, L1CAM, APP, RAP2A, AZI1, CDK1, COL4A1, RAC1, CYFIP1, FAM161A, P…
GO:0022409	positive regulation of cell-cell adhesion	0.000128257	2.89324e-08	44	1407	114	8238	0	0	FOXA2, RAC1, EPB49, MAP3K14, TNFRSF14, HLA-DRA, FSTL3, LCK, GRAP2, PIK3CA, CCL5, PDPK1, RARA, CXCL13, CITED2, PTPN6, AKT1, PIK3R1, CD47, IL18, CSK, PYCARD, CD3E, CCL21, SRC, CDC42, IGF1, CD28, FYN, SMAD7, CD247, NCK1, CD3D, IGF2, PAK1, TRAF6, DPP4, PTPN11, HSPD1, GRB2, IL6ST, RICTOR, LYN, TRAF2
GO:0051251	positive regulation of lymphocyte activation	0.000137163	3.09414e-08	45	1407	118	8238	0	0	CLCF1, RAC1, AP1G1, MAP3K14, TNFRSF14, HLA-DRA, LCK, GRAP2, PIK3CA, TGFB1, PAXIP1, CCL5, PDPK1, RARA, PTPN6, AKT1, PIK3R1, CD47, IL18, CSK, PYCARD, CD3E, AXL, CCL21, SRC, CDC42, IGF1, CD28, BTK, FYN, TNFRSF4, CD247, NCK1, CD3D, IGF2, PAK1, TRAF6, DPP4, PTPN11, HSPD1, GRB2, IL6ST, RICTOR, LYN, TRAF2
GO:0032990	cell part morphogenesis	0.000146587	3.30671e-08	104	1407	369	8238	0	0	S100B, TRAF3IP1, MAP2K1, MAPK8IP2, GPC1, CSNK2B, CNTN1, ACHE, CREB1, TRPC3, ARHGDIA, ABL1, SHANK1, PLXNB3, MYH9, PLA2G10, LRP8, SEMA3F, SH3GL2, PLXNB1, AP2B1, EGFR, MAG, DCC, PLCG1, SRC, VAV2, DICER1, EPHA8, HRAS, NEO1, NCK1, ITGB1, EFNB2, PLXNA2, DLG3, BBS4, FBF1, GFRA1, PAK1, CSNK2A1, ITGA5, EFNA4, PTPN11, ACTB, GRB2, MAPK3, FGFR2, L1CAM, APP, RAP2A, AZI1, CDK1, COL4A1, RAC1, CYFIP1, FAM161A, P…
GO:0051049	regulation of transport	0.00015579	3.51432e-08	155	1407	610	8238	0	0	IFNA2, MAP2K1, ACTN2, MAPK8IP2, CRY2, GHRL, CCR1, TGFB1, CXCL10, KNG1, TRDN, ARF1, ANXA4, RIPK1, PRKCA, YWHAG, MAPK8, AKT1, PIK3R1, ANP32B, EGFR, TGFBR1, SYK, KHDRBS1, PRKAR1A, PYCARD, IGF1, CASP8, MDFI, TNK2, MAVS, SMN1, MAGI2, RAB3A, EPO, PTPN11, MAPK3, APOA1, CALY, LYN, C2, PPID, AZI1, AP1G1, DYRK2, PDPK1, YWHAZ, INSIG1, PRKCB, RBPMS, SMAD3, ISL1, HSPA5, KCNJ11, SUFU, STX1A, NR1H2, PRKCE, SMAD…
GO:0061564	axon development	0.000161329	3.63927e-08	84	1407	280	8238	0	0	S100B, MAP2K1, GPC1, CSNK2B, CNTN1, ACHE, CREB1, TRPC3, ARHGDIA, ABL1, PLXNB3, MYH9, PLA2G10, SEMA3F, SH3GL2, PLXNB1, EGFR, AP2B1, MAG, DCC, PLCG1, SRC, VAV2, EPHA8, HRAS, NEO1, NCK1, ITGB1, EFNB2, PLXNA2, DLG3, GFRA1, PAK1, CSNK2A1, ITGA5, EFNA4, PTPN11, ACTB, GRB2, MAPK3, FGFR2, L1CAM, APP, CDK1, RAC1, COL4A1, CYFIP1, PARD6B, EFNB1, MAPT, EPHA4, FGFR1, TRPC1, CLTA, COL5A1, TUBB3, DLG4, NRXN1, E…
GO:0050778	positive regulation of immune response	0.000178441	4.02528e-08	94	1407	325	8238	0	0	MAPK14, CLCF1, MYD88, IKBKE, MAP2K1, HLA-DRA, CTSB, LCK, CREB1, TGFB1, UBC, PAXIP1, C1S, CCL5, ABL1, RARA, RIPK1, MAPK8, ARPC3, TLR2, PIK3R1, TICAM1, SYK, CD79A, PYCARD, PLCG1, CD3E, SRC, UBE2N, VAV2, UBE2D3, CASP8, CRK, NCK1, BIRC2, CD3D, LGALS3, ITCH, MAPK10, PAK1, MAVS, TRAF6, POLR3D, ACTB, RBCK1, GRB2, MAPK3, PRKCH, LYN, C2, ARPC4, UBE2D2, SIN3A, CDK1, RAC1, AP1G1, LY96, GRAP2, XIAP, CTSL1, P…
GO:0040011	locomotion	0.000216751	4.8895e-08	173	1407	701	8238	0	0	MAPK14, CXCR1, KDR, IFNA2, MAP2K1, GPC1, MMP14, LCK, CCR1, CCL20, TGFB1, CXCL10, SLC3A2, PRKCA, AKT1, SH3GL2, AGT, PIK3R1, PLXNB1, BMP2, AP2B1, EGFR, TGFBR1, MAG, SYK, APC, PYCARD, FLT1, CCL7, IGF1, VAV2, NEO1, ITCH, GFRA1, PAK1, MAGI2, PTPN11, GRB2, GRB14, MAPK3, DOCK10, APOA1, FN1, LYN, APP, ITGAL, DAPK3, EFNB1, ADAM15, FGFR1, PIK3CA, PDPK1, TUBB3, RAB1A, EZR, CFL1, ANK1, CCR5, CD47, TEK, F10, …
GO:0022407	regulation of cell-cell adhesion	0.000223085	5.03237e-08	56	1407	163	8238	0	0	PLG, FOXA2, IFNA2, RAC1, EPB49, MAP3K14, TNFRSF14, HLA-DRA, FSTL3, LCK, GRAP2, PIK3CA, TGFB1, CCL5, PDPK1, RARA, CXCL13, PRKCA, CITED2, PTPN6, AKT1, PIK3R1, BMP2, CD47, SYK, IL18, CSK, PYCARD, CD3E, CCL21, CDC42, SRC, IGF1, CD28, FYN, SMAD7, CD247, NCK1, CD3D, LGALS3, IGF2, CTNNB1, PAK1, DPP4, TRAF6, PTPN11, CD209, HSPD1, GRB2, CELSR2, APOA1, IL6ST, RICTOR, LYN, MAD2L2, TRAF2
GO:0051649	establishment of localization in cell	0.000236968	5.34555e-08	248	1407	1081	8238	0	0	BCL6, TRAF3IP1, IFNA2, MAP2K1, HNRNPA1, ACTN2, APPBP2, LCK, GHRL, CCR1, SNAP23, PAM16, TGFB1, CXCL10, CTSA, BNIP3L, KNG1, TRDN, ARF1, ANXA4, DDX39B, PRKCA, YWHAG, PEX26, MAPK8, AKT1, SH3GL2, TSG101, ANP32B, EGFR, TGFBR1, HEBP2, RPS21, RPS26, SYK, KHDRBS1, GABARAPL2, PRKAR1A, GEM, PYCARD, ZFYVE9, IGF1, CASP8, AP3D1, COPA, CHMP4B, RAB11FIP3, SNX1, ARFGAP1, F13A1, COPG, BCL2L1, MDFI, EPS15, MAVS, CP…
GO:0045859	regulation of protein kinase activity	0.000248545	5.6067e-08	113	1407	414	8238	0	0	MAPK14, HIPK3, MAP2K1, ADRB2, CXXC1, KIT, UBE2C, GHRL, TGFB1, UBC, CXCL10, C2ORF28, CCL5, ABL1, UNC119, CDK5RAP3, SYVN1, RIPK1, PRLR, LRP8, RB1, AKT1, CDC25A, AGT, ADRA2A, BMP2, EGFR, TGFBR1, BCCIP, APC, PRKAR1A, ADCYAP1, PYCARD, PLCG1, FLT1, MADD, CCL21, CALM3, FGF2, HRAS, CRK, MAP4K2, NCK1, DNAJC3, ARFGAP1, CDKN1A, MAPK10, RAP2B, PPP2CA, PAK1, TRAF6, HERPUD1, FBXW7, CD40, SLC9A3R1, DNAJB11, MAP…
GO:0051347	positive regulation of transferase activity	0.000252384	5.69331e-08	103	1407	368	8238	0	0	MAPK14, PSME3, MAP2K1, ADRB2, CXXC1, KIT, UBE2C, GHRL, TGFB1, UBC, CCL5, UNC119, SYVN1, RIPK1, PRLR, LRP8, AKT1, AGT, ADRA2A, BMP2, EGFR, SKP1, TGFBR1, PRKAR1A, ADCYAP1, PLCG1, FLT1, MADD, CCL21, CALM3, UBE2N, FGF2, FGFR3, EPHA8, HRAS, CRK, MAP4K2, DNAJC3, ARFGAP1, CDKN1A, MAPK10, PPP2CA, PAK1, TRAF6, HERPUD1, FBXW7, CD40, PSMD14, DNAJB11, MAPK3, UBE2E1, PRKAR2A, BAD, JAK2, PDGFRA, CDK1, ATF4, EZ…
GO:0002764	immune response-regulating signaling pathway	0.000265221	5.98287e-08	97	1407	341	8238	0	0	MAPK14, MYD88, IKBKE, MAP2K1, KIT, HLA-DRA, CTSB, LCK, CREB1, UBC, ABL1, RIPK1, MAPK8, AKT1, ARPC3, TLR2, PIK3R1, TICAM1, EGFR, SYK, CD79A, PLCG1, CD3E, CALM3, SRC, UBE2N, FGF2, FGFR3, CD28, VAV2, UBE2D3, HRAS, CASP8, CRK, NCK1, BIRC2, CD3D, LGALS3, ITCH, CDKN1A, MAPK10, PAK1, TRAF6, PTPN11, ACTB, RBCK1, GRB2, MAPK3, PRKCH, FGFR2, LYN, RICTOR, ARPC4, UBE2D2, BAD, PDGFRA, CDK1, RAC1, LY96, PPP3CA,…
GO:0044237	cellular metabolic process	0.00026639	6.00926e-08	781	1407	4050	8238	0	0	HIPK3, HNRNPA1, TSN, GPC1, CXXC1, ACVR1, WDR48, CGA, PAM16, ISG15, CXCL10, CTSA, GFI1B, FDFT1, KAT5, FDXR, CRX, CYB5A, AGT, ERCC3, PIK3R1, TSG101, BMP2, TH1L, ARIH2, EHMT2, RPS26, KHDRBS1, NUAK1, MME, ADCYAP1, NR3C1, FLT1, CBX5, ATF7IP, PCBD1, HMGCL, ZNF174, MAPK10, HERPUD1, AIPL1, CD40, DNAJB11, SEC23A, ACAN, APOA1, FN1, TOLLIP, LYN, ARNT, HMGA1, EXOSC10, JAK2, PINX1, DAPK3, ATF4, DYRK2, TRIM29,…
GO:0035556	intracellular signal transduction	0.000278159	6.27474e-08	270	1407	1197	8238	0	0	MYD88, HIPK3, PSME3, IKBKE, TNFSF10, CCM2, CCR1, CXCL10, MAPK8, KAT5, RASSF1, AGT, PIK3R1, MAST1, PLXNB1, BMP2, BNIP2, SYK, ADCYAP1, PYCARD, FLT1, FGFR3, ARHGEF6, MRAS, CASP8, ITCH, MAPK10, BCL2L1, CD40, EPO, BRCA1, DIS3, APOA1, LYN, ARHGAP26, JAK2, DAPK3, ATF4, DYRK2, PSME1, BAG6, XIAP, FGFR1, ITSN1, TPD52L1, YWHAZ, IL1RL1, RHOT1, MAPKAPK5, A2M, UBE2B, KIAA1804, CDC42, RELA, YWHAE, PRKACA, MAPK1…
GO:0006357	regulation of transcription from RNA polymerase II promoter	0.000344308	7.76692e-08	192	1407	800	8238	0	0	MAPK14, BCL6, CRY2, ACVR1, FSTL3, TFAP2A, MAGEA1, TGFB1, CXCL10, PAXIP1, GFI1B, ANXA4, RIPK1, THRA, KAT5, LRP8, TFE3, CRX, ESR2, AES, ERCC3, BMP2, EGFR, PPARGC1B, ATF5, PRKAR1A, ADCYAP1, NR3C1, IGF1, LDB1, ATF7IP, NFIC, UBE2D3, TCF3, CRK, TFCP2, XRCC6, MEOX2, PCGF2, ZNF174, PCNA, MDFI, MAML1, MAVS, TRAF6, CD40, EPO, BRCA1, RUVBL2, RCOR1, NPAS2, GATA5, MAPK3, LRP6, ARNT, HDAC1, CREBBP, PPID, MYOG,…
GO:0060548	negative regulation of cell death	0.000357422	8.06276e-08	109	1407	398	8238	0	0	CLCF1, MYD88, KDR, HIPK3, PSME3, PEA15, ACVR1, PRKCG, IL2RB, TFAP2A, GHRL, ARHGDIA, UBC, RPS3A, BNIP3L, CCL5, ANXA4, RIPK1, FAIM3, PRKCA, CITED2, MAPK8, NAA38, AKT1, TLE1, BNIP2, EGFR, TGFBR1, CCL21, AXL, NUP62, CIAPIN1, SRC, FGF2, IGF1, CRYAA, NCK1, CHMP4B, ITGB1, BIRC2, LGALS3, ITCH, BCL2L1, IFIT3, TRAF6, CSNK2A1, EPO, ITGA5, PSMD14, BRCA1, NPAS2, NKX2-5, PRKCH, FGFR2, LRP6, HDAC1, TNFRSF18, CD…
GO:0043410	positive regulation of MAPK cascade	0.000358193	8.08014e-08	68	1407	215	8238	0	0	MAPK14, KDR, MAP2K1, ADRB2, KIT, GHRL, CCR1, TGFB1, UBC, RIPK1, PRKCA, ADRA2A, BMP2, EGFR, TGFBR1, ADCYAP1, PYCARD, PLCG1, FLT1, MADD, CCL21, FGFR3, FGF2, IGF1, EPHA8, HRAS, CRK, MAP4K2, MAPK10, PAK1, TRAF6, ARRB2, CD40, FBXW7, MAPK3, FGFR2, PDGFRA, CDK1, EZH2, GADD45G, FGFR1, TPD52L1, CD27, RPS27A, DVL2, MAPKAPK5, TEK, KIAA1804, NRP1, DVL3, ERBB2, DBNL, RIPK2, MAPK1, DRD4, IGF2, ARRB1, CTNNB1, M…
GO:0002696	positive regulation of leukocyte activation	0.000452992	1.02186e-07	46	1407	126	8238	0	0	CLCF1, RAC1, AP1G1, MAP3K14, TNFRSF14, HLA-DRA, LCK, GRAP2, PIK3CA, TGFB1, PAXIP1, CCL5, PDPK1, RARA, PTPN6, AKT1, CD226, PIK3R1, CD47, IL18, CSK, PYCARD, CD3E, AXL, CCL21, SRC, CDC42, IGF1, CD28, BTK, FYN, TNFRSF4, CD247, NCK1, CD3D, IGF2, PAK1, DPP4, TRAF6, PTPN11, HSPD1, GRB2, IL6ST, RICTOR, LYN, TRAF2
GO:0043066	negative regulation of apoptotic process	0.000484744	1.09349e-07	104	1407	377	8238	0	0	CLCF1, MYD88, KDR, HIPK3, PSME3, PEA15, ACVR1, PRKCG, IL2RB, TFAP2A, GHRL, ARHGDIA, UBC, RPS3A, BNIP3L, CCL5, ANXA4, RIPK1, FAIM3, PRKCA, CITED2, MAPK8, NAA38, AKT1, TLE1, BNIP2, EGFR, TGFBR1, CCL21, AXL, NUP62, CIAPIN1, SRC, IGF1, CRYAA, ITGB1, BIRC2, LGALS3, ITCH, BCL2L1, IFIT3, TRAF6, CSNK2A1, EPO, ITGA5, PSMD14, BRCA1, NKX2-5, PRKCH, FGFR2, LRP6, HDAC1, TNFRSF18, CDK1, CASP3, AR, PSEN1, PSEN2…
GO:0006928	movement of cell or subcellular component	0.000507158	1.14405e-07	194	1407	814	8238	0	0	MAPK14, CXCR1, KDR, TRAF3IP1, VIM, MAP2K1, ACTN2, GPC1, MMP14, LCK, CCR1, CCL20, TGFB1, CXCL10, SLC3A2, PRKCA, ACTA1, AKT1, ARPC3, SH3GL2, AGT, PIK3R1, PLXNB1, BMP2, AP2B1, EGFR, TGFBR1, MAG, SYK, APC, PYCARD, FLT1, CCL7, IGF1, VAV2, TNNT1, AP3D1, NEO1, COPG, GFRA1, PAK1, MAGI2, PTPN11, GRB2, GRB14, MAPK3, DOCK10, FN1, LYN, APP, ITGAL, JAK2, AZI1, DAPK3, EFNB1, ADAM15, FGFR1, PIK3CA, PDPK1, TUBB3…
GO:0010517	regulation of phospholipase activity	0.000523627	1.1812e-07	26	1407	54	8238	0	0	ESR1, PRKCE, CALM3, PDGFRA, RGS2, FGF2, FGFR3, KIT, PRKCG, CREB1, FGFR1, APOC2, PRKACA, CCL5, PDPK1, ABL1, PRKCA, ADRBK1, GNAQ, ARL1, EGFR, FGFR2, PRKAR1A, PRKAR2A, PLCG1, FLT1
GO:0006461	protein complex assembly	0.000563659	1.27151e-07	123	1407	467	8238	0	0	MLL, CEP63, ACTN2, MAPK8IP2, ADRB2, HLA-DRA, IL2RB, STUB1, UBE2C, TGFB1, PAXIP1, SUMO1, CCL5, ARF1, SHANK1, RIPK1, THRA, PRLR, TMED10, ARPC3, TP53, HFE, ANP32B, HIST1H3A, APC, IDE, PYCARD, EHD1, CD3E, KCNJ12, CCL21, UNC13B, SRC, VCP, ZFYVE9, CRYAA, ATF7IP, FANCA, SRF, ASF1A, PPP2R1A, NCK1, SMARCA5, CHMP4B, HMGCL, EPS15, EPS8, MAGI2, CD40, SLC9A3R1, CPSF6, NUDT21, SEC23A, NKX2-5, HBB, CALY, FN1, G…
GO:0070271	protein complex biogenesis	0.000563659	1.27151e-07	123	1407	467	8238	0	0	MLL, CEP63, ACTN2, MAPK8IP2, ADRB2, HLA-DRA, IL2RB, STUB1, UBE2C, TGFB1, PAXIP1, SUMO1, CCL5, ARF1, SHANK1, RIPK1, THRA, PRLR, TMED10, ARPC3, TP53, HFE, ANP32B, HIST1H3A, APC, IDE, PYCARD, EHD1, CD3E, KCNJ12, CCL21, UNC13B, SRC, VCP, ZFYVE9, CRYAA, ATF7IP, FANCA, SRF, ASF1A, PPP2R1A, NCK1, SMARCA5, CHMP4B, HMGCL, EPS15, EPS8, MAGI2, CD40, SLC9A3R1, CPSF6, NUDT21, SEC23A, NKX2-5, HBB, CALY, FN1, G…
GO:0060193	positive regulation of lipase activity	0.000588218	1.32691e-07	25	1407	51	8238	0	0	NR1H2, ESR1, PRKCE, CALM3, PDGFRA, FGF2, FGFR3, KIT, PRKCG, CREB1, FGFR1, APOC2, PRKACA, CCL5, PDPK1, PRKCA, ADRBK1, GNAQ, ARL1, EGFR, FGFR2, PRKAR1A, PRKAR2A, PLCG1, FLT1
GO:0002253	activation of immune response	0.000595004	1.34222e-07	85	1407	292	8238	0	0	MAPK14, MYD88, IKBKE, MAP2K1, HLA-DRA, CTSB, LCK, CREB1, UBC, C1S, ABL1, RIPK1, MAPK8, ARPC3, TLR2, PIK3R1, TICAM1, SYK, CD79A, PYCARD, PLCG1, CD3E, SRC, UBE2N, VAV2, UBE2D3, CASP8, CRK, NCK1, BIRC2, CD3D, LGALS3, ITCH, MAPK10, PAK1, MAVS, TRAF6, ACTB, RBCK1, GRB2, MAPK3, PRKCH, LYN, C2, ARPC4, UBE2D2, SIN3A, CDK1, RAC1, LY96, GRAP2, CTSL1, XIAP, PIK3CA, PDPK1, NFKB1, PRKCB, CFL1, CD14, RPS27A, C…
GO:0010518	positive regulation of phospholipase activity	0.000650094	1.46649e-07	24	1407	48	8238	0	0	ESR1, PRKCE, CALM3, PDGFRA, FGF2, FGFR3, KIT, PRKCG, CREB1, FGFR1, APOC2, PRKACA, CCL5, PDPK1, ADRBK1, PRKCA, GNAQ, ARL1, EGFR, FGFR2, PRKAR1A, PRKAR2A, PLCG1, FLT1
GO:0071704	organic substance metabolic process	0.000734766	1.65749e-07	780	1407	4063	8238	0	0	HIPK3, HNRNPA1, TSN, GPC1, CXXC1, ACVR1, WDR48, CGA, PAM16, ISG15, CXCL10, CTSA, GFI1B, FDFT1, KAT5, FDXR, CRX, CYB5A, AGT, ERCC3, PIK3R1, TSG101, BMP2, HIST1H3A, TH1L, ARIH2, EHMT2, RPS26, KHDRBS1, MME, ADCYAP1, NR3C1, FLT1, CBX5, ATF7IP, PCBD1, HMGCL, ZNF174, MAPK10, HERPUD1, AIPL1, CD40, DNAJB11, SEC23A, ACAN, APOA1, FN1, LYN, C2, ARNT, HMGA1, EXOSC10, JAK2, PINX1, DAPK3, ATF4, DYRK2, TRIM29, …
GO:0034112	positive regulation of homotypic cell-cell adhesion	0.000771597	1.74058e-07	39	1407	101	8238	0	0	RAC1, EPB49, MAP3K14, TNFRSF14, HLA-DRA, LCK, GRAP2, PIK3CA, CCL5, PDPK1, RARA, PTPN6, AKT1, PIK3R1, CD47, IL18, CSK, PYCARD, CD3E, CCL21, SRC, CDC42, IGF1, CD28, FYN, CD247, NCK1, CD3D, IGF2, PAK1, TRAF6, DPP4, PTPN11, HSPD1, GRB2, IL6ST, RICTOR, LYN, TRAF2
GO:0050867	positive regulation of cell activation	0.000789402	1.78074e-07	47	1407	132	8238	0	0	CLCF1, RAC1, EPB49, AP1G1, MAP3K14, TNFRSF14, HLA-DRA, LCK, GRAP2, PIK3CA, TGFB1, PAXIP1, CCL5, PDPK1, RARA, PTPN6, AKT1, CD226, PIK3R1, CD47, IL18, CSK, PYCARD, CD3E, AXL, CCL21, SRC, CDC42, IGF1, CD28, BTK, FYN, TNFRSF4, CD247, NCK1, CD3D, IGF2, PAK1, DPP4, TRAF6, PTPN11, HSPD1, GRB2, IL6ST, RICTOR, LYN, TRAF2
GO:0051239	regulation of multicellular organismal process	0.000807575	1.82173e-07	210	1407	900	8238	0	0	MYD88, KDR, IKBKE, IFNA2, GPC1, ACVR1, NLRP4, FSTL3, TFAP2A, GHRL, CCR1, NPPC, TGFB1, ISG15, PAXIP1, KNG1, TRDN, C2ORF28, ANXA4, RIPK1, PRKCA, YWHAG, RNH1, KAT5, ECE1, LRP8, AKT1, AGT, BMP2, TGFBR1, MAG, SYK, PYCARD, FLT1, KCNJ12, AXL, IGF1, LDB1, CD28, VAV2, TNNT1, TRIM63, UBE2D3, CASP8, TCF3, BIRC2, XRCC6, ITCH, MAVS, TRAF6, MAGI2, BRCA1, APOA1, PLAT, LRP6, LYN, ARNT, APP, CREBBP, JAK2, MYOG, N…
GO:0045595	regulation of cell differentiation	0.000841746	1.89882e-07	128	1407	494	8238	0	0	MAPK14, CLCF1, KDR, FOXA2, IFNA2, GPC1, KIT, ACVR1, ACHE, FSTL3, BAMBI, CREB1, TFAP2A, CCR1, NPPC, ARHGDIA, TGFB1, C2ORF28, ABL1, RARA, SHANK1, RIPK1, PRKCA, YWHAG, PLA2G10, LRP8, AKT1, AGT, CCDC85B, BMP2, PRMT1, ANP32B, BNIP2, TGFBR1, MAG, DCC, CTR9, CTNNA1, EHD1, AXL, CDON, FGF2, IGF1, LDB1, SRF, DICER1, CASP8, SMAD7, NEO1, TCF3, BMPR1B, RUNX1, BIRC2, DLL1, EFNB2, DISC1, PPP2CA, MAML1, VDR, TRA…
GO:0007267	cell-cell signaling	0.000909207	2.051e-07	122	1407	466	8238	0	0	FOXA2, IFNA2, SNCAIP, ACTN2, TNFSF10, MAPK8IP2, EPB41L1, PRKCG, ACHE, CREB1, CGA, GHRL, CCR1, CCL20, CXCL10, CCL5, UNC119, ARF1, SHANK1, PRKCA, YWHAG, GRIK2, LRP8, GRAP, RAB27A, ESR2, AGT, GRIN2B, ADRA2A, BMP2, AP2B1, MBP, IL18, PRKAR1A, ADCYAP1, HCRT, KCNJ12, CCL21, UNC13B, CALM3, SH2D1A, CCL7, RAB5A, HRAS, AP3D1, SYP, EFNB2, DLG3, TRH, KCNJ6, RAB3A, EFNA4, GLUL, POMC, GRB2, FGFR2, LRP6, TOLLIP,…
GO:0051094	positive regulation of developmental process	0.000949044	2.14086e-07	106	1407	391	8238	0	0	MAPK14, CLCF1, KDR, FOXA2, GPC1, ACVR1, BAMBI, CREB1, TFAP2A, GHRL, CCR1, ARHGDIA, TGFB1, PAXIP1, C2ORF28, ABL1, RARA, SHANK1, RIPK1, PRKCA, CITED2, PLA2G10, F3, LRP8, AKT1, AGT, BMP2, BNIP2, CTNNA1, EHD1, PLCG1, FLT1, AXL, CDON, FGF2, IGF1, SRF, DICER1, CASP8, NEO1, TCF3, BMPR1B, RUNX1, EFNB2, DISC1, BBS4, MAML1, VDR, TRAF6, MAGI2, BRCA1, NKX2-5, PRKCH, FGFR2, APOA1, LRP6, LYN, ARNT, HMGA1, ACVR…
GO:0043069	negative regulation of programmed cell death	0.000990122	2.23353e-07	104	1407	382	8238	0	0	CLCF1, MYD88, KDR, HIPK3, PSME3, PEA15, ACVR1, PRKCG, IL2RB, TFAP2A, GHRL, ARHGDIA, UBC, RPS3A, BNIP3L, CCL5, ANXA4, RIPK1, FAIM3, PRKCA, CITED2, MAPK8, NAA38, AKT1, TLE1, BNIP2, EGFR, TGFBR1, CCL21, AXL, NUP62, CIAPIN1, SRC, IGF1, CRYAA, ITGB1, BIRC2, LGALS3, ITCH, BCL2L1, IFIT3, TRAF6, CSNK2A1, EPO, ITGA5, PSMD14, BRCA1, NKX2-5, PRKCH, FGFR2, LRP6, HDAC1, TNFRSF18, CDK1, CASP3, AR, PSEN1, PSEN2…
GO:0010468	regulation of gene expression	0.00104977	2.36809e-07	336	1407	1564	8238	0	0	BCL6, MYD88, CLK4, CRY2, CXXC1, ACVR1, CCR1, CXCL10, GFI1B, DDX39B, MAPK8, KAT5, CRX, ESR2, AGT, ERCC3, BMP2, HIST1H3A, TH1L, EHMT2, RPS26, KHDRBS1, ATF5, ADCYAP1, JMJD5, NR3C1, PYCARD, CNOT7, CBX5, ATF7IP, NFIC, UBE2D3, TCF3, ITCH, ZNF174, PCNA, MAPK10, MAML1, CD40, EPO, BRCA1, NPAS2, APOA1, LRP6, ARNT, HMGA1, CREBBP, MRPL12, DAPK3, BACH1, ATF4, NFYC, PSRC1, RAG1, BAG6, XIAP, CDC73, KLF10, EZR, …
GO:0050793	regulation of developmental process	0.00114251	2.57729e-07	173	1407	717	8238	0	0	MAPK14, KDR, IFNA2, GPC1, ACVR1, FSTL3, TFAP2A, GHRL, CCR1, NPPC, TGFB1, PAXIP1, C2ORF28, RIPK1, PRKCA, YWHAG, RNH1, LRP8, AKT1, AGT, CCDC85B, PLXNB1, BMP2, ANP32B, BNIP2, TGFBR1, MAG, NUAK1, FLT1, AXL, CDON, CCL7, FGFR3, IGF1, LDB1, CASP8, NEO1, TCF3, BIRC2, MAML1, TRAF6, MAGI2, BRCA1, APOA1, LRP6, LYN, ARNT, HMGA1, APP, ALDOA, MYOG, NPTN, LEP, MAPT, FGFR1, CDC73, PRKCB, CFL1, SMAD3, MAFB, CST3,…
GO:0044238	primary metabolic process	0.00119485	2.69535e-07	752	1407	3908	8238	0	0	HIPK3, HNRNPA1, TSN, GPC1, CXXC1, ACVR1, WDR48, CGA, PAM16, ISG15, CXCL10, CTSA, GFI1B, FDFT1, KAT5, FDXR, CRX, CYB5A, AGT, ERCC3, PIK3R1, TSG101, BMP2, TH1L, ARIH2, EHMT2, RPS26, KHDRBS1, MME, ADCYAP1, NR3C1, FLT1, CBX5, ATF7IP, PCBD1, HMGCL, ZNF174, MAPK10, HERPUD1, AIPL1, CD40, DNAJB11, SEC23A, ACAN, APOA1, FN1, LYN, C2, ARNT, HMGA1, EXOSC10, JAK2, PINX1, DAPK3, ATF4, DYRK2, TRIM29, SRSF2, PCN…
GO:0051249	regulation of lymphocyte activation	0.00127852	2.8841e-07	51	1407	150	8238	0	0	CLCF1, IFNA2, RAC1, AP1G1, MAP3K14, TNFRSF14, HLA-DRA, LCK, GRAP2, PIK3CA, TGFB1, PAXIP1, CCL5, PDPK1, RARA, PTPN6, AKT1, PIK3R1, CD47, IL18, CSK, PYCARD, CD3E, AXL, CCL21, CDC42, SRC, IGF1, CD28, BTK, FYN, TNFRSF4, CD247, NCK1, CD3D, LGALS3, IGF2, CTNNB1, PAK1, DPP4, TRAF6, LST1, PTPN11, CD209, HSPD1, GRB2, IL10, IL6ST, RICTOR, LYN, TRAF2
GO:0038095	Fc-epsilon receptor signaling pathway	0.00129733	2.92653e-07	50	1407	146	8238	0	0	PDGFRA, MAP2K1, CDK1, RAC1, KIT, PPP3CA, LCK, CREB1, GRAP2, FGFR1, PIK3CA, UBC, PDPK1, NFKB1, MAPK8, AKT1, RPS27A, PIK3R1, EGFR, SYK, PLCG1, CALM3, FGFR3, FGF2, UBE2N, CD28, VAV2, BTK, FYN, HRAS, ERBB2, RELA, ERBB3, MAPK1, MAPK10, CDKN1A, JUN, PAK1, TRAF6, YWHAB, PTPN11, NRAS, GRB2, MAPK3, FGFR2, MDM2, RICTOR, LYN, BAD, GSK3B
GO:0050870	positive regulation of T cell activation	0.00132781	2.99529e-07	38	1407	99	8238	0	0	RAC1, MAP3K14, TNFRSF14, HLA-DRA, LCK, GRAP2, PIK3CA, CCL5, PDPK1, RARA, PTPN6, AKT1, PIK3R1, CD47, IL18, CSK, PYCARD, CD3E, CCL21, SRC, CDC42, IGF1, CD28, FYN, CD247, NCK1, CD3D, IGF2, PAK1, TRAF6, DPP4, PTPN11, HSPD1, GRB2, IL6ST, RICTOR, LYN, TRAF2
GO:0002694	regulation of leukocyte activation	0.00145297	3.27761e-07	55	1407	167	8238	0	0	CLCF1, IFNA2, RAC1, AP1G1, MAP3K14, TNFRSF14, HLA-DRA, LCK, GRAP2, PIK3CA, TGFB1, PAXIP1, CCL5, PDPK1, RARA, PTPN6, PLA2G10, AKT1, CD226, PIK3R1, CD47, SYK, IL18, CSK, PYCARD, CD3E, AXL, CCL21, CDC42, SRC, IGF1, CD28, BTK, FYN, TNFRSF4, CD247, NCK1, CD3D, LGALS3, IGF2, CTNNB1, PAK1, DPP4, TRAF6, PLSCR1, LST1, PTPN11, CD209, HSPD1, GRB2, IL10, IL6ST, RICTOR, LYN, TRAF2
GO:0046907	intracellular transport	0.00149108	3.36359e-07	187	1407	790	8238	0	0	BCL6, TRAF3IP1, MAP2K1, HNRNPA1, APPBP2, LCK, SNAP23, PAM16, TGFB1, CXCL10, CTSA, BNIP3L, TRDN, ARF1, DDX39B, YWHAG, PEX26, MAPK8, AKT1, SH3GL2, TSG101, ANP32B, EGFR, TGFBR1, HEBP2, RPS21, RPS26, KHDRBS1, GABARAPL2, ZFYVE9, IGF1, CASP8, AP3D1, COPA, CHMP4B, RAB11FIP3, SNX1, ARFGAP1, COPG, BCL2L1, MDFI, EPS15, MAVS, CPSF2, SMN1, MAGI2, EPO, SEC23A, MAPK3, LRP6, LYN, APP, STX7, VPS4A, C14ORF133, JA…
GO:0050865	regulation of cell activation	0.00153908	3.47187e-07	59	1407	184	8238	0	0	CLCF1, PDGFRA, IFNA2, RAC1, EPB49, AP1G1, MAP3K14, TNFRSF14, HLA-DRA, LCK, GRAP2, PIK3CA, TGFB1, PAXIP1, CCL5, PDPK1, RARA, PRKCA, PTPN6, PLA2G10, AKT1, CD226, PIK3R1, CD47, SYK, IL18, CSK, PYCARD, CD3E, AXL, CCL21, CDC42, SRC, IGF1, CD28, BTK, FYN, TNFRSF4, CD247, NCK1, CD3D, LGALS3, IGF2, CTNNB1, PAK1, DPP4, TRAF6, PLSCR1, LST1, F2, PTPN11, CD209, HSPD1, GRB2, IL10, IL6ST, RICTOR, LYN, TRAF2
GO:0060191	regulation of lipase activity	0.00170437	3.84473e-07	27	1407	60	8238	0	0	NR1H2, ESR1, PRKCE, CALM3, PDGFRA, RGS2, FGF2, FGFR3, KIT, PRKCG, CREB1, FGFR1, APOC2, PRKACA, CCL5, PDPK1, ABL1, PRKCA, ADRBK1, GNAQ, ARL1, EGFR, FGFR2, PRKAR1A, PRKAR2A, PLCG1, FLT1
GO:0002431	Fc receptor mediated stimulatory signaling pathway	0.00176301	3.977e-07	29	1407	67	8238	0	0	ACTR3, PRKCE, CDC42, SRC, RAC1, VAV2, FYN, CRK, CD247, NCK1, PIK3CA, DOCK1, ACTG1, HSP90AA1, MAPK1, ABL1, PAK1, CFL1, PLSCR1, ARPC3, PIK3R1, CD226, ACTB, GRB2, MAPK3, SYK, LYN, ARPC4, PLCG1
GO:1903039	positive regulation of leukocyte cell-cell adhesion	0.00179528	4.0498e-07	38	1407	100	8238	0	0	RAC1, MAP3K14, TNFRSF14, HLA-DRA, LCK, GRAP2, PIK3CA, CCL5, PDPK1, RARA, PTPN6, AKT1, PIK3R1, CD47, IL18, CSK, PYCARD, CD3E, CCL21, SRC, CDC42, IGF1, CD28, FYN, CD247, NCK1, CD3D, IGF2, PAK1, TRAF6, DPP4, PTPN11, HSPD1, GRB2, IL6ST, RICTOR, LYN, TRAF2
GO:0016337	single organismal cell-cell adhesion	0.00200389	4.52039e-07	80	1407	277	8238	0	0	PLG, FOXA2, IFNA2, MAP3K14, KIT, TNFRSF14, HLA-DRA, FSTL3, LCK, TGFB1, CCL5, RARA, PRKCA, CITED2, MYH9, AKT1, CD93, PIK3R1, BMP2, EGFR, SYK, IL18, ITGA4, PYCARD, CD3E, CCL21, SRC, IGF1, CD28, CASP8, SMAD7, NCK1, ITGB1, CD3D, LGALS3, RAP2B, PAK1, TRAF6, ITGA5, PTPN11, ACTB, GRB2, HBB, APOA1, LYN, RICTOR, MAD2L2, ITGAL, PDGFRA, EPB49, RAC1, PSEN1, PPP3CA, RAG1, GRAP2, PIK3CA, PDPK1, CXCL13, PTPN6, …
GO:0034110	regulation of homotypic cell-cell adhesion	0.00218233	4.92291e-07	45	1407	128	8238	0	0	IFNA2, RAC1, EPB49, MAP3K14, TNFRSF14, HLA-DRA, LCK, GRAP2, PIK3CA, CCL5, PDPK1, RARA, PRKCA, PTPN6, AKT1, PIK3R1, CD47, SYK, IL18, CSK, PYCARD, CD3E, CCL21, SRC, CDC42, IGF1, CD28, FYN, CD247, NCK1, CD3D, LGALS3, IGF2, CTNNB1, PAK1, TRAF6, DPP4, PTPN11, CD209, HSPD1, GRB2, IL6ST, RICTOR, LYN, TRAF2
GO:0010467	gene expression	0.00238748	5.38569e-07	423	1407	2050	8238	0	0	BCL6, MYD88, HIPK3, PSME3, CLK4, HNRNPA1, CRY2, CXXC1, ACVR1, STUB1, CCR1, CXCL10, GFI1B, IRF9, DDX39B, MAPK8, KAT5, CRX, ESR2, AGT, ERCC3, TSG101, BMP2, HIST1H3A, TH1L, EHMT2, RPS26, KHDRBS1, ATF5, AIMP2, ADCYAP1, JMJD5, NR3C1, PYCARD, EEF1A1, CNOT7, CBX5, ATF7IP, NFIC, UBE2D3, TCF3, EEF1G, ITCH, ZNF174, PCNA, MAPK10, E2F2, MAML1, MAX, CD40, EPO, BRCA1, NPAS2, DIS3, APOA1, LRP6, SNAPC2, ARNT, HM…
GO:0045935	positive regulation of nucleobase-containing compound metabolic process	0.00239163	5.39506e-07	186	1407	790	8238	0	0	POLR2A, CXXC1, ACVR1, PRKCG, POLR2J, FSTL3, TFAP2A, TGFB1, CXCL10, PAXIP1, SYVN1, DDX39B, RIPK1, PRKCA, KAT5, TFE3, CRX, AGT, ERCC3, BMP2, TH1L, EGFR, TGFBR1, PPARGC1B, ATF5, ADCYAP1, JMJD5, NR3C1, CNOT7, UBE2N, IGF1, LDB1, ATF7IP, NFIC, TCF3, XRCC6, ARFGAP1, MEOX2, PCNA, RNF8, MAML1, MAVS, TRAF6, HERPUD1, CD40, EPO, BRCA1, RUVBL2, DNAJB11, NPAS2, GATA5, MAPK3, LRP6, ARNT, HDAC1, HMGA1, CREBBP, M…
GO:0045944	positive regulation of transcription from RNA polymerase II promoter	0.0028394	6.40515e-07	114	1407	437	8238	0	0	CDK9, MLL, FOXA2, ACVR1, FSTL3, CREB1, TFAP2A, TGFB1, UBC, CXCL10, PAXIP1, RARA, EP300, RIPK1, HNRNPK, CITED2, KAT5, TFE3, CRX, TLR2, ERCC3, TP53, SMARCA2, BMP2, EGFR, PPARGC1B, ATF5, ADCYAP1, NR3C1, CTR9, FGF2, IGF1, LDB1, SRF, NFIC, HRAS, SMAD7, TCF3, NCK1, RUNX1, DLL1, CD3D, XRCC6, MEOX2, MAML1, VDR, MAVS, TRAF6, FBXW7, CD40, BRCA1, RUVBL2, POMC, NPAS2, GATA5, NKX2-5, MAPK3, FGFR2, LRP6, HDAC1…
GO:0051173	positive regulation of nitrogen compound metabolic process	0.00284028	6.40714e-07	188	1407	802	8238	0	0	POLR2A, CXXC1, ACVR1, PRKCG, POLR2J, FSTL3, TFAP2A, TGFB1, CXCL10, PAXIP1, SYVN1, DDX39B, RIPK1, PRKCA, KAT5, AKT1, TFE3, CRX, AGT, ERCC3, BMP2, TH1L, EGFR, TGFBR1, PPARGC1B, ATF5, ADCYAP1, JMJD5, NR3C1, CNOT7, UBE2N, IGF1, LDB1, ATF7IP, NFIC, TCF3, XRCC6, ARFGAP1, MEOX2, PCNA, RNF8, MAML1, MAVS, TRAF6, HERPUD1, CD40, EPO, BRCA1, RUVBL2, DNAJB11, NPAS2, GATA5, MAPK3, LRP6, ARNT, HDAC1, HMGA1, CRE…
GO:0010628	positive regulation of gene expression	0.00302387	6.82127e-07	175	1407	737	8238	0	0	MAP2K1, POLR2A, CXXC1, ACVR1, POLR2J, FSTL3, TFAP2A, TGFB1, CXCL10, PAXIP1, DDX39B, RIPK1, MAPK8, KAT5, TFE3, CRX, AGT, ERCC3, BMP2, TH1L, EGFR, TGFBR1, PPARGC1B, KHDRBS1, ATF5, ADCYAP1, JMJD5, NR3C1, CNOT7, IGF1, ATF7IP, LDB1, NFIC, TCF3, XRCC6, MEOX2, MAML1, MAVS, TRAF6, CD40, EPO, BRCA1, RUVBL2, NPAS2, GATA5, MAPK3, LRP6, ARNT, HDAC1, HMGA1, CREBBP, MRPL12, MYOG, ATF4, PSRC1, CDC73, INSIG1, EZ…
GO:0009628	response to abiotic stimulus	0.00326191	7.35825e-07	100	1407	372	8238	0	0	MAPK14, MYD88, GPC1, CRY2, MAP3K14, KIT, TRPC3, UBC, PAXIP1, FNTA, MTA1, UNC119, EP300, PRKCA, CITED2, XRCC4, MAPK8, KAT5, LRP8, GNB5, FANCD2, AKT1, CSRP3, CDC25A, UBQLN1, ERCC3, TP53, BMP2, EGFR, P4HB, MME, CALM3, CLPS, POLD1, SRF, UBE2D3, TRIM63, CASP8, CNGB1, CDKN1A, IKBIP, RNF8, CD40, EPO, BRCA1, RUVBL2, GRB2, MAPK3, PPP1CA, APOA1, ARNT, APP, RHO, ANKRD1, CREBBP, PPP1CC, UBE2D2, RAD51, GNB1, …
GO:0002429	immune response-activating cell surface receptor signaling pathway	0.00330274	7.45036e-07	50	1407	150	8238	0	0	RAC1, HLA-DRA, LCK, GRAP2, PIK3CA, UBC, PDPK1, NFKB1, ABL1, PRKCB, CFL1, ARPC3, RPS27A, PIK3R1, CD226, SYK, CSK, CD79A, PLCG1, CD3E, ACTR3, PRKCE, CDC42, SRC, UBE2N, VAV2, BTK, FYN, CRK, CD247, RELA, RIPK2, NCK1, CD3D, DOCK1, LGALS3, ACTG1, HSP90AA1, MAPK1, PAK1, TRAF6, PLSCR1, RBCK1, ACTB, GRB2, MAPK3, PRKCH, ENAH, LYN, ARPC4
GO:0008152	metabolic process	0.00347246	7.8332e-07	841	1407	4454	8238	0	0	HIPK3, HNRNPA1, TSN, GPC1, CXXC1, ACVR1, WDR48, CGA, PAM16, ISG15, CXCL10, CTSA, GFI1B, FDFT1, RNH1, KAT5, FDXR, CRX, CYB5A, AGT, ERCC3, PIK3R1, PLXNB1, TSG101, BMP2, HIST1H3A, TH1L, ARIH2, EHMT2, RPS26, KHDRBS1, NUAK1, MME, ADCYAP1, NR3C1, FLT1, CBX5, ATF7IP, PCBD1, HMGCL, ZNF174, MAPK10, HERPUD1, AIPL1, CD40, DNAJB11, SEC23A, ACAN, APOA1, FN1, TOLLIP, LYN, C2, ARNT, HMGA1, CA12, EXOSC10, JAK2, …
GO:0002757	immune response-activating signal transduction	0.00348881	7.87008e-07	75	1407	258	8238	0	0	MAPK14, MYD88, IKBKE, MAP2K1, HLA-DRA, CTSB, LCK, CREB1, UBC, ABL1, RIPK1, MAPK8, ARPC3, TLR2, PIK3R1, TICAM1, SYK, CD79A, CD3E, PLCG1, SRC, UBE2N, VAV2, UBE2D3, CASP8, CRK, NCK1, BIRC2, CD3D, LGALS3, ITCH, MAPK10, PAK1, TRAF6, ACTB, RBCK1, GRB2, MAPK3, PRKCH, LYN, ARPC4, UBE2D2, CDK1, RAC1, LY96, GRAP2, CTSL1, XIAP, PIK3CA, PDPK1, NFKB1, PRKCB, CFL1, CD14, RPS27A, CD226, CSK, ACTR3, PRKCE, CDC42…
GO:1902582	single-organism intracellular transport	0.00373161	8.41779e-07	164	1407	684	8238	0	0	BCL6, TRAF3IP1, MAP2K1, LCK, SNAP23, PAM16, TGFB1, CXCL10, BNIP3L, TRDN, ARF1, YWHAG, PEX26, MAPK8, AKT1, SH3GL2, TSG101, ANP32B, EGFR, TGFBR1, HEBP2, RPS21, RPS26, GABARAPL2, ZFYVE9, IGF1, CASP8, AP3D1, COPA, CHMP4B, RAB11FIP3, SNX1, ARFGAP1, COPG, BCL2L1, MDFI, EPS15, MAVS, SMN1, EPO, SEC23A, MAPK3, LRP6, LYN, APP, STX7, C14ORF133, VPS4A, JAK2, AZI1, AP1G1, RPLP1, DYRK2, PEX5, PDPK1, YWHAZ, INS…
GO:0023014	signal transduction by phosphorylation	0.00406494	9.16973e-07	93	1407	341	8238	0	0	MAPK14, KDR, HIPK3, MAP2K1, MAPK8IP2, ADRB2, CCM2, KIT, CREB1, GHRL, CCR1, TGFB1, UBC, CCL5, DAG1, RIPK1, PRKCA, MAPK8, ADRA2A, BMP2, EGFR, TGFBR1, SYK, IL18, ADCYAP1, PYCARD, PLCG1, FLT1, MADD, CCL21, FGFR3, FGF2, IGF1, EPHA8, HRAS, CRK, MAP4K2, ITCH, MAPK10, PAK1, TRAF6, ARRB2, FBXW7, CD40, SLC9A3R1, MAPK3, FGFR2, LYN, RAP2A, PDGFRA, CDK1, RGS2, EZH2, GADD45G, FGFR1, TPD52L1, PTPN6, CD27, RPS27…
GO:0033036	macromolecule localization	0.00432131	9.74804e-07	215	1407	945	8238	0	0	BCL6, IFNA2, HNRNPA1, ACTN2, APPBP2, GHRL, PAM16, TGFB1, CTSA, ATP6V1E2, ANXA4, DDX39B, GET4, PRKCA, YWHAG, PEX26, MAPK8, ATP6V1H, AKT1, ERCC3, PIK3R1, ANP32B, EGFR, TGFBR1, RPS21, RPS26, SYK, APC, KHDRBS1, PRKAR1A, ADCYAP1, PYCARD, ZFYVE9, IGF1, CASP8, AP3D1, CHMP4B, SNX1, BCL2L1, MDFI, MAVS, CPSF2, SMN1, MAGI2, SLC9A3R1, RUVBL2, APOA1, LRP6, TOLLIP, ITGAL, PPID, STX7, EXOSC10, C14ORF133, JAK2, …
GO:0002252	immune effector process	0.00480228	1.0833e-06	73	1407	251	8238	0	0	CLCF1, IFNA2, KIT, LCK, TGFB1, ISG15, BNIP3L, PAXIP1, C1S, EXOSC6, ABL1, RARA, ARF1, ATP6V1H, ARPC3, PIK3R1, AP2B1, SYK, PYCARD, PLCG1, SRC, CD28, VAV2, CRK, NCK1, BIRC2, LGALS3, ITCH, RNF8, PAK1, MAVS, TRAF6, ARRB2, ACTB, GRB2, MAPK3, APOA1, C2, LYN, ITGAL, ARPC4, SIN3A, RAC1, AP1G1, PIK3CA, EXOSC4, AP1M1, CFL1, CD226, C3, C1QA, A2M, ACTR3, PRKCE, CDC42, BTK, EXOSC5, FYN, TNFRSF4, CD247, C8A, PR…
GO:0045597	positive regulation of cell differentiation	0.00482437	1.08829e-06	79	1407	278	8238	0	0	MAPK14, CLCF1, KDR, GPC1, ACVR1, BAMBI, CREB1, CCR1, ARHGDIA, TGFB1, C2ORF28, ABL1, RARA, SHANK1, RIPK1, PRKCA, PLA2G10, LRP8, AKT1, AGT, BMP2, BNIP2, CTNNA1, EHD1, AXL, CDON, FGF2, IGF1, DICER1, SRF, CASP8, TCF3, NEO1, BMPR1B, RUNX1, EFNB2, DISC1, MAML1, VDR, TRAF6, MAGI2, NKX2-5, PRKCH, APOA1, LYN, ARNT, ACVR1B, BAD, MYOG, NPTN, EPB49, RAC1, MAPT, EZH2, FGFR1, NFKB1, CSF1, BMPR1A, SMAD3, ZBTB16…
GO:0000165	MAPK cascade	0.00588116	1.32668e-06	92	1407	339	8238	0	0	MAPK14, KDR, HIPK3, MAP2K1, MAPK8IP2, ADRB2, CCM2, KIT, CREB1, GHRL, CCR1, TGFB1, UBC, CCL5, DAG1, RIPK1, PRKCA, MAPK8, ADRA2A, BMP2, EGFR, TGFBR1, SYK, IL18, ADCYAP1, PYCARD, PLCG1, FLT1, MADD, CCL21, FGFR3, FGF2, IGF1, EPHA8, HRAS, CRK, MAP4K2, ITCH, MAPK10, PAK1, TRAF6, ARRB2, FBXW7, CD40, SLC9A3R1, MAPK3, FGFR2, LYN, RAP2A, PDGFRA, CDK1, RGS2, EZH2, GADD45G, FGFR1, TPD52L1, PTPN6, CD27, RPS27…
GO:0097190	apoptotic signaling pathway	0.00588116	1.32668e-06	92	1407	339	8238	0	0	PSME3, IKBKE, TNFSF10, PEA15, ACVR1, LCK, TGFB1, UBC, BNIP3L, TRIM39, ABL1, EP300, RIPK1, PRKCA, YWHAG, MAPK8, AKT1, UBQLN1, AGT, TP53, CYCS, TGFBR1, APH1B, P4HB, PYCARD, MADD, SRC, FGFR3, IGF1, ARHGEF6, VAV2, PDK2, CASP8, LGALS12, LGALS3, CDKN1A, BCL2L1, TRAF6, FBXW7, SLC9A3R1, EPO, BRCA1, MAGED1, LYN, ITGB3BP, ACVR1B, BAD, FEM1B, JAK2, TNFRSF12A, CASP3, RAC1, AR, PSEN2, ATF4, DYRK2, BAG6, NOS3,…
GO:0043065	positive regulation of apoptotic process	0.00604949	1.36465e-06	80	1407	284	8238	0	0	BCL6, TNFSF10, LCK, TFAP2A, UBC, BNIP3L, TRIM39, CCL5, ABL1, RIPK1, YWHAG, MAPK8, EEF1E1, F3, AKT1, AES, AGT, ERCC3, TP53, BMP2, ANP32B, CYCS, TGFBR1, APH1B, DCC, APC, PYCARD, VCP, ARHGEF6, VAV2, CASP8, ITGB1, PNMA1, APPL1, BCL2L1, DDX20, TRAF6, CD40, FBXW7, SLC9A3R1, MAGED1, LYN, ANKRD1, ITGB3BP, BAD, PPID, JAK2, DAPK3, TNFRSF12A, CASP3, RAC1, PSEN2, ATF4, GADD45G, SQSTM1, ITSN1, TPD52L1, YWHAZ,…
GO:1902680	positive regulation of RNA biosynthetic process	0.00607738	1.37094e-06	157	1407	654	8238	0	0	POLR2A, CXXC1, ACVR1, POLR2J, FSTL3, TFAP2A, TGFB1, CXCL10, PAXIP1, DDX39B, RIPK1, KAT5, TFE3, CRX, AGT, ERCC3, BMP2, TH1L, EGFR, TGFBR1, PPARGC1B, ATF5, ADCYAP1, JMJD5, NR3C1, IGF1, ATF7IP, LDB1, NFIC, TCF3, XRCC6, MEOX2, MAML1, MAVS, TRAF6, CD40, EPO, BRCA1, RUVBL2, NPAS2, GATA5, MAPK3, LRP6, ARNT, HDAC1, HMGA1, CREBBP, MRPL12, MYOG, ATF4, PSRC1, CDC73, INSIG1, SMAD3, GRIN1, USP22, ISL1, IL17A,…
GO:0045893	positive regulation of transcription, DNA-templated	0.00664821	1.49971e-06	151	1407	625	8238	0	0	CXXC1, ACVR1, FSTL3, TFAP2A, TGFB1, CXCL10, PAXIP1, DDX39B, RIPK1, KAT5, TFE3, CRX, AGT, ERCC3, BMP2, EGFR, TGFBR1, PPARGC1B, ATF5, ADCYAP1, JMJD5, NR3C1, IGF1, ATF7IP, LDB1, NFIC, TCF3, XRCC6, MEOX2, MAML1, MAVS, TRAF6, CD40, EPO, BRCA1, RUVBL2, NPAS2, GATA5, MAPK3, LRP6, ARNT, HDAC1, HMGA1, CREBBP, MRPL12, MYOG, ATF4, PSRC1, CDC73, INSIG1, SMAD3, GRIN1, USP22, ISL1, IL17A, BCL11B, NR1H2, BEX1, …
GO:1903508	positive regulation of nucleic acid-templated transcription	0.00664821	1.49971e-06	151	1407	625	8238	0	0	CXXC1, ACVR1, FSTL3, TFAP2A, TGFB1, CXCL10, PAXIP1, DDX39B, RIPK1, KAT5, TFE3, CRX, AGT, ERCC3, BMP2, EGFR, TGFBR1, PPARGC1B, ATF5, ADCYAP1, JMJD5, NR3C1, IGF1, ATF7IP, LDB1, NFIC, TCF3, XRCC6, MEOX2, MAML1, MAVS, TRAF6, CD40, EPO, BRCA1, RUVBL2, NPAS2, GATA5, MAPK3, LRP6, ARNT, HDAC1, HMGA1, CREBBP, MRPL12, MYOG, ATF4, PSRC1, CDC73, INSIG1, SMAD3, GRIN1, USP22, ISL1, IL17A, BCL11B, NR1H2, BEX1, …
GO:0050863	regulation of T cell activation	0.0076721	1.73068e-06	42	1407	121	8238	0	0	IFNA2, RAC1, MAP3K14, TNFRSF14, HLA-DRA, LCK, GRAP2, PIK3CA, CCL5, PDPK1, RARA, PTPN6, AKT1, PIK3R1, CD47, IL18, CSK, PYCARD, CD3E, CCL21, SRC, CDC42, IGF1, CD28, FYN, CD247, NCK1, CD3D, LGALS3, IGF2, PAK1, CTNNB1, TRAF6, DPP4, PTPN11, CD209, HSPD1, GRB2, IL6ST, RICTOR, LYN, TRAF2
GO:0051254	positive regulation of RNA metabolic process	0.00812024	1.83177e-06	159	1407	667	8238	0	0	POLR2A, CXXC1, ACVR1, POLR2J, FSTL3, TFAP2A, TGFB1, CXCL10, PAXIP1, DDX39B, RIPK1, KAT5, TFE3, CRX, AGT, ERCC3, BMP2, TH1L, EGFR, TGFBR1, PPARGC1B, ATF5, ADCYAP1, JMJD5, NR3C1, CNOT7, IGF1, ATF7IP, LDB1, NFIC, TCF3, XRCC6, MEOX2, MAML1, MAVS, TRAF6, CD40, EPO, BRCA1, RUVBL2, NPAS2, GATA5, MAPK3, LRP6, ARNT, HDAC1, HMGA1, CREBBP, MRPL12, MYOG, ATF4, PSRC1, CDC73, INSIG1, SMAD3, GRIN1, USP22, ISL1,…
GO:1901701	cellular response to oxygen-containing compound	0.008375	1.88924e-06	97	1407	365	8238	0	0	MAPK14, FOXA2, MAP2K1, GHRL, TGFB1, CXCL10, CCL5, ATP6V1E2, ABL1, RARA, PRLR, PRKCA, MAPK8, KAT5, EIF4E, ATP6V1H, AKT1, TLR2, PIK3R1, ADRA2A, EGFR, IL18, PRKAR1A, CTR9, CTNNA1, PYCARD, AXL, SRC, FGF2, FGFR3, CCS, PDK2, HRAS, CRK, APPL1, VDR, TRAF6, GNB4, PTPN11, BRCA1, RUVBL2, GRB2, MAPK3, FGFR2, LRP6, LYN, ANKRD1, PRKAR2A, SH3BP4, RAD51, GNB1, PRKAB1, JAK2, MYOG, CDK1, EPB49, LY96, FGFR1, PIK3CA…
GO:0009891	positive regulation of biosynthetic process	0.00855945	1.93085e-06	184	1407	794	8238	0	0	KDR, POLR2A, CXXC1, ACVR1, POLR2J, FSTL3, TFAP2A, TGFB1, CXCL10, PAXIP1, DDX39B, RIPK1, PRKCA, KAT5, AKT1, TFE3, CRX, AGT, ERCC3, BMP2, TH1L, EGFR, TGFBR1, PPARGC1B, KHDRBS1, ATF5, ADCYAP1, JMJD5, NR3C1, IGF1, LDB1, ATF7IP, CD28, NFIC, TCF3, XRCC6, MEOX2, MAML1, MAVS, TRAF6, CD40, EPO, BRCA1, RUVBL2, NPAS2, GATA5, MAPK3, LRP6, ARNT, HDAC1, HMGA1, CREBBP, MRPL12, JAK2, MYOG, ATF4, DYRK2, PSRC1, CA…
GO:0006366	transcription from RNA polymerase II promoter	0.00901723	2.03411e-06	220	1407	980	8238	0	0	MAPK14, BCL6, POLR2A, CRY2, ACVR1, POLR2J, FSTL3, TFAP2A, MAGEA1, TGFB1, CXCL10, PAXIP1, POU2AF1, GFI1B, IRF9, ANXA4, RIPK1, THRA, KAT5, LRP8, TFE3, CRX, ESR2, AES, ERCC3, BMP2, TH1L, EGFR, PPARGC1B, ATF5, PRKAR1A, ADCYAP1, NR3C1, IGF1, LDB1, ATF7IP, NFIC, UBE2D3, TCF3, CRK, TFCP2, XRCC6, MEOX2, PCGF2, ZNF174, PCNA, MDFI, E2F2, MAML1, MAX, MAVS, TRAF6, CPSF2, CD40, EPO, BRCA1, RUVBL2, RCOR1, NPAS…
GO:0032101	regulation of response to external stimulus	0.0095123	2.14579e-06	80	1407	287	8238	0	0	PLG, MYD88, KDR, FOXA2, LCK, GHRL, CCR1, TGFB1, KNG1, CCL5, FNTA, MTA1, ARF1, PRKCA, F3, GNB5, ATP6V1H, TLR2, AGT, AP2B1, SYK, IL18, CCL21, CALM3, CCL7, FGF2, CD28, VAV2, CHMP4B, BIRC2, CNGB1, ITCH, EFNB2, CASK, BBS4, MAVS, APOA1, PLAT, LYN, C2, RHO, GNB1, JAK2, PDGFRA, SIN3A, LEP, EPB49, RAC1, AP1G1, TNFRSF1A, EPHA4, XIAP, SQSTM1, CXCL13, GNAT1, CASP1, AP1M1, C3, PAFAH1B2, TEK, ISL1, A2M, NPY, N…

## Sheet: MDS-lp_solve-CC
GOID	TERM	CORRECTED_PVALUE	UNCORRECTED_PVALUE	NUM_LIST_ANNOTATIONS	LIST_SIZE	TOTAL_NUM_ANNOTATIONS	POPULATION_SIZE	FDR_RATE	EXPECTED_FALSE_POSITIVES	ANNOTATED_GENES
GO:0005737	cytoplasm	1.74337e-11	3.09658e-14	814	1407	4023	8238	0	0	HIPK3, HNRNPA1, USH1C, GPC1, NLRP4, ISG15, CTSA, FDFT1, RNH1, RASSF1, FDXR, CYB5A, ARPC3, PIK3R1, TSG101, C14ORF1, HSPB3, ARIH2, RPS26, NUAK1, MME, NR3C1, ARHGEF6, TNNT1, FLNC, COPA, PCBD1, GNA11, HMGCL, ZNF174, MAPK10, HERPUD1, ATP13A2, AIPL1, DNAJB11, SEC23A, ACAN, NUDC, APOA1, CALY, FN1, TOLLIP, LYN, ARHGAP26, HMGA1, CAPG, ARPC4, HLA-C, EXOSC10, JAK2, AZI1, CAMKK1, FLII, ATF4, DYRK2, LSM7, UBQ…
GO:0005623	cell	5.89724e-11	1.04747e-13	1126	1407	5964	8238	0	0	HNRNPA1, GPC1, ACVR1, TNFRSF14, NLRP4, ISG15, KAT5, FDXR, CRX, PIK3R1, TSG101, C14ORF1, HIST1H2BJ, HIST1H3A, NR3C1, FLT1, CBX5, NOP2, ATF7IP, FLNC, PCBD1, GNA11, MAPK10, ATP13A2, HERPUD1, AIPL1, CD40, DNAJB11, ACAN, CALY, FN1, MKI67, HMGA1, ARHGAP26, CA12, JAK2, AZI1, CAMKK1, FLII, ATF4, SRSF2, PCNP, LSM7, FGFR1, GNAT1, RHOT1, PCBP1, ANK1, CTNND1, F8, MAPKAPK5, A2M, UBE2B, FTSJ3, HIST3H2A, ENO2, …
GO:0044464	cell part	9.13774e-11	1.62304e-13	1125	1407	5963	8238	0	0	HNRNPA1, GPC1, ACVR1, TNFRSF14, NLRP4, ISG15, KAT5, FDXR, CRX, PIK3R1, TSG101, C14ORF1, HIST1H2BJ, HIST1H3A, NR3C1, FLT1, CBX5, NOP2, ATF7IP, FLNC, PCBD1, GNA11, MAPK10, ATP13A2, HERPUD1, AIPL1, CD40, DNAJB11, ACAN, CALY, FN1, MKI67, HMGA1, ARHGAP26, CA12, JAK2, AZI1, CAMKK1, FLII, ATF4, SRSF2, PCNP, LSM7, FGFR1, GNAT1, RHOT1, PCBP1, ANK1, CTNND1, F8, MAPKAPK5, A2M, UBE2B, FTSJ3, HIST3H2A, ENO2, …
GO:0043234	protein complex	1.82722e-10	3.24551e-13	423	1407	1861	8238	0	0	PSME3, ACTN2, CXXC1, ACVR1, APPBP2, STUB1, NOXA1, GFI1B, DDX39B, CACYBP, RNH1, KAT5, ARPC3, ERCC3, PIK3R1, PLXNB1, TSG101, CSNK1A1, HIST1H3A, TH1L, SYK, GEM, CD79A, PYCARD, FLT1, EEF1A1, CNOT7, CBX5, FANCA, TNNT1, CASP8, TCF3, COPA, GNA11, COL7A1, PCNA, BCL2L1, FBF1, MAML1, MAX, KCNJ6, CD40, BRCA1, NPAS2, DIS3, FN1, LRP6, HMGA1, CAPG, KNTC1, ARPC4, HLA-C, EXOSC10, AZI1, PINX1, AP1G1, NFYC, DYRK2,…
GO:0005829	cytosol	2.82158e-09	5.01168e-12	388	1407	1706	8238	0	0	MYD88, PSME3, IKBKE, ACTN2, PRKCG, NLRP4, STUB1, GSTM1, ISG15, TRIM39, IRF9, MAPK8, ATP6V1H, DNAJA2, ARPC3, PIK3R1, CSNK1A1, BNIP2, RPS26, SYK, AIMP2, GABARAPL2, PYCARD, EEF1A1, CNOT7, ARHGEF6, TNNT1, UBE2D3, CASP8, FLNC, EEF1G, COPA, PCBD1, ITCH, MAPK10, IFIT3, EPS15, NPAS2, SEC23A, DIS3, NUDC, APOA1, TOLLIP, LYN, ARHGAP26, HMGA1, PCBP3, KNTC1, ARPC4, JAK2, AZI1, CAMKK1, BACH1, AP1G1, PSRC1, PSM…
GO:0043229	intracellular organelle	9.8343e-09	1.74677e-11	872	1407	4456	8238	0	0	HIPK3, HNRNPA1, KRI1, USH1C, GPC1, CXXC1, WDR48, PDCD11, CTSA, GFI1B, FDFT1, KAT5, RASSF1, FDXR, CRX, CYB5A, ARPC3, ERCC3, TSG101, HIST1H2BJ, C14ORF1, HIST1H3A, HSPB3, TH1L, ARIH2, EHMT2, RPS26, KHDRBS1, NUAK1, MME, NR3C1, CBX5, NOP2, ATF7IP, TNNT1, FLNC, COPA, PCBD1, GNA11, HMGCL, ZNF174, MAPK10, ATP13A2, HERPUD1, AIPL1, DNAJB11, SEC23A, ACAN, NUDC, APOA1, CALY, FN1, MKI67, LYN, ARNT, HMGA1, CAP…
GO:0044424	intracellular part	1.40399e-08	2.49376e-11	1014	1407	5327	8238	0	0	HIPK3, HNRNPA1, KRI1, USH1C, GPC1, CXXC1, NLRP4, WDR48, PDCD11, ISG15, CTSA, GFI1B, FDFT1, RNH1, KAT5, RASSF1, FDXR, CRX, CYB5A, ARPC3, ERCC3, PIK3R1, TSG101, C14ORF1, HIST1H2BJ, HIST1H3A, HSPB3, TH1L, ARIH2, EHMT2, RPS26, KHDRBS1, NUAK1, MME, NR3C1, CBX5, ARHGEF6, NOP2, ATF7IP, TNNT1, FLNC, COPA, PCBD1, GNA11, HMGCL, ZNF174, MAPK10, ATP13A2, HERPUD1, AIPL1, DNAJB11, SEC23A, ACAN, NUDC, APOA1, CA…
GO:0005622	intracellular	2.65362e-08	4.71336e-11	1017	1407	5355	8238	0	0	HIPK3, HNRNPA1, KRI1, USH1C, GPC1, CXXC1, NLRP4, WDR48, PDCD11, ISG15, CTSA, GFI1B, FDFT1, RNH1, KAT5, RASSF1, FDXR, CRX, CYB5A, ARPC3, ERCC3, PIK3R1, TSG101, C14ORF1, HIST1H2BJ, HIST1H3A, HSPB3, TH1L, ARIH2, EHMT2, RPS26, KHDRBS1, NUAK1, MME, NR3C1, CBX5, ARHGEF6, NOP2, ATF7IP, TNNT1, FLNC, COPA, PCBD1, GNA11, HMGCL, ZNF174, MAPK10, ATP13A2, HERPUD1, AIPL1, DNAJB11, SEC23A, ACAN, NUDC, APOA1, CA…
GO:0043231	intracellular membrane-bounded organelle	3.21552e-08	5.7114e-11	803	1407	4064	8238	0	0	HIPK3, HNRNPA1, KRI1, GPC1, CXXC1, WDR48, PDCD11, CTSA, GFI1B, FDFT1, KAT5, RASSF1, FDXR, CRX, CYB5A, ERCC3, TSG101, HIST1H2BJ, C14ORF1, HIST1H3A, HSPB3, TH1L, ARIH2, EHMT2, RPS26, KHDRBS1, NUAK1, MME, NR3C1, CBX5, NOP2, ATF7IP, COPA, PCBD1, GNA11, HMGCL, ZNF174, MAPK10, ATP13A2, HERPUD1, AIPL1, DNAJB11, SEC23A, ACAN, NUDC, APOA1, FN1, MKI67, LYN, ARNT, HMGA1, CAPG, HLA-C, EXOSC10, JAK2, PINX1, D…
GO:0043227	membrane-bounded organelle	2.10958e-07	3.74704e-10	919	1407	4786	8238	0	0	HIPK3, HNRNPA1, KRI1, GPC1, CXXC1, NLRP4, WDR48, PDCD11, CTSA, GFI1B, FDFT1, PRRC2A, RNH1, KAT5, RASSF1, FDXR, CRX, CYB5A, ARPC3, AGT, ERCC3, TSG101, HIST1H2BJ, C14ORF1, HIST1H3A, HSPB3, TH1L, ARIH2, EHMT2, RPS26, KHDRBS1, NUAK1, MME, NR3C1, CBX5, NOP2, MRAS, ATF7IP, COPA, PCBD1, GNA11, HMGCL, ZNF174, MAPK10, ATP13A2, HERPUD1, AIPL1, CD40, DNAJB11, SEC23A, ACAN, NUDC, APOA1, FN1, MKI67, TOLLIP, L…
GO:0032991	macromolecular complex	2.47037e-07	4.38786e-10	462	1407	2158	8238	0	0	PSME3, HNRNPA1, ACTN2, CXXC1, ACVR1, APPBP2, STUB1, NOXA1, GFI1B, DDX39B, CACYBP, RNH1, KAT5, ARPC3, ERCC3, PIK3R1, PLXNB1, TSG101, CSNK1A1, HIST1H3A, TH1L, RPS26, SYK, GEM, CD79A, PYCARD, FLT1, EEF1A1, CNOT7, CBX5, FANCA, TNNT1, CASP8, TCF3, COPA, GNA11, COL7A1, PCNA, BCL2L1, FBF1, MAML1, MAX, KCNJ6, CD40, BRCA1, NPAS2, DIS3, APOA1, FN1, LRP6, HMGA1, CAPG, CREBBP, KNTC1, ARPC4, HLA-C, EXOSC10, M…
GO:0043226	organelle	2.54387e-07	4.51842e-10	966	1407	5075	8238	0	0	HIPK3, HNRNPA1, KRI1, USH1C, GPC1, CXXC1, NLRP4, WDR48, PDCD11, CTSA, GFI1B, FDFT1, PRRC2A, RNH1, KAT5, RASSF1, FDXR, CRX, CYB5A, ARPC3, AGT, ERCC3, TSG101, HIST1H2BJ, C14ORF1, HIST1H3A, HSPB3, TH1L, ARIH2, EHMT2, RPS26, KHDRBS1, NUAK1, MME, NR3C1, CBX5, NOP2, MRAS, ATF7IP, TNNT1, FLNC, COPA, PCBD1, GNA11, HMGCL, ZNF174, MAPK10, ATP13A2, HERPUD1, AIPL1, CD40, DNAJB11, SEC23A, ACAN, NUDC, APOA1, C…
GO:0044444	cytoplasmic part	4.46516e-07	7.93101e-10	644	1407	3183	8238	0	0	GPC1, NLRP4, ISG15, CTSA, FDFT1, FDXR, CYB5A, ARPC3, PIK3R1, TSG101, C14ORF1, RPS26, MME, NR3C1, ARHGEF6, TNNT1, FLNC, COPA, PCBD1, GNA11, HMGCL, MAPK10, HERPUD1, ATP13A2, DNAJB11, SEC23A, ACAN, NUDC, APOA1, CALY, FN1, TOLLIP, LYN, ARHGAP26, HMGA1, ARPC4, HLA-C, JAK2, AZI1, CAMKK1, LSM7, UBQLN4, AK5, GNAT1, GNAI3, AP1M1, ACTR1A, RHOT1, ANK1, CTNND1, CCNB1, F8, A2M, PACSIN1, ENO2, ALOX5, RAB5C, GO…
GO:0005886	plasma membrane	2.31013e-05	4.10325e-08	343	1407	1577	8238	0	0	IL2RG, CXCR1, MYD88, TNFSF10, GPC1, MMP14, ACVR1, PRKCG, TNFRSF14, STUB1, CCR1, NOXA1, KNG1, CLDN1, RASSF1, ATP6V1H, CD93, PIK3R1, PLXNB1, TSG101, APH1B, SYK, MME, GEM, CD79A, FLT1, CDON, FGFR3, CASP8, FLNC, GNA11, ITCH, MAPK10, EPS15, KCNJ6, CD40, BRCA1, APOA1, CALY, LRP6, LYN, RHO, KNTC1, CA12, HLA-C, JAK2, NPTN, FGFR1, HCN1, ITSN1, GNAT1, GNAI3, EZR, RHOT1, ANK1, CSF2RB, CTNND1, F8, GRIN1, ANO…
GO:0031982	vesicle	2.96963e-05	5.27466e-08	379	1407	1774	8238	0	0	C20ORF3, HNRNPA1, ACTN2, TNFSF10, GPC1, GALNT2, APPBP2, NLRP4, STUB1, CTSA, KNG1, PRRC2A, CACYBP, RNH1, ATP6V1H, DNAJA2, CYB5A, ARPC3, AGT, DUSP23, TSG101, ANP32B, HIST1H3A, C14ORF1, APH1B, RPS26, SYK, MME, EEF1A1, MRAS, UBE2D3, EEF1G, COPA, PCBD1, GNA11, ITCH, PCNA, CD40, SEC23A, DOCK10, APOA1, FN1, CALY, LRP6, TOLLIP, LYN, C2, CAPG, PCBP3, ARPC4, GSTK1, HLA-C, AP1G1, ITSN2, SRSF2, PSME1, PPBP, …
GO:0071944	cell periphery	3.56529e-05	6.33266e-08	346	1407	1599	8238	0	0	IL2RG, CXCR1, MYD88, TNFSF10, GPC1, MMP14, ACVR1, PRKCG, TNFRSF14, STUB1, CCR1, NOXA1, KNG1, CLDN1, RASSF1, ATP6V1H, CD93, PIK3R1, PLXNB1, TSG101, APH1B, SYK, MME, GEM, CD79A, FLT1, CDON, FGFR3, CASP8, FLNC, GNA11, ITCH, MAPK10, EPS15, KCNJ6, CD40, BRCA1, APOA1, CALY, LRP6, LYN, RHO, KNTC1, CA12, HLA-C, JAK2, NPTN, FGFR1, HCN1, ITSN1, GNAT1, GNAI3, EZR, RHOT1, ANK1, CSF2RB, CTNND1, F8, GRIN1, ANO…
GO:0031988	membrane-bounded vesicle	4.76513e-05	8.46382e-08	372	1407	1743	8238	0	0	C20ORF3, HNRNPA1, ACTN2, TNFSF10, GPC1, GALNT2, APPBP2, NLRP4, STUB1, CTSA, KNG1, PRRC2A, CACYBP, RNH1, ATP6V1H, DNAJA2, CYB5A, ARPC3, AGT, DUSP23, TSG101, ANP32B, HIST1H3A, C14ORF1, APH1B, RPS26, SYK, MME, EEF1A1, MRAS, UBE2D3, EEF1G, COPA, PCBD1, GNA11, ITCH, PCNA, CD40, SEC23A, DOCK10, APOA1, FN1, TOLLIP, LYN, C2, CAPG, PCBP3, ARPC4, GSTK1, HLA-C, AP1G1, ITSN2, SRSF2, PSME1, PPBP, YWHAZ, GNAI3…
GO:0005576	extracellular region	5.82043e-05	1.03382e-07	398	1407	1887	8238	0	0	C20ORF3, HNRNPA1, ACTN2, TNFSF10, GPC1, CRY2, GALNT2, NLRP4, STUB1, CGA, CCL20, ISG15, CXCL10, CTSA, KNG1, PRRC2A, CACYBP, RNH1, ATP6V1H, DNAJA2, CYB5A, ARPC3, AGT, DUSP23, TSG101, BMP2, ANP32B, HIST1H2BJ, HIST1H3A, RPS26, MME, ADCYAP1, FLT1, EEF1A1, CCL7, MRAS, UBE2D3, EEF1G, COPA, PCBD1, GNA11, COL7A1, ITCH, PCNA, CD40, EPO, ACAN, DOCK10, APOA1, FN1, TOLLIP, LYN, C2, CAPG, PCBP3, ARPC4, GSTK1, …
GO:0044446	intracellular organelle part	8.63216e-05	1.53324e-07	593	1407	2980	8238	0	0	HNRNPA1, KRI1, GPC1, CXXC1, CTSA, GFI1B, FDFT1, KAT5, FDXR, CYB5A, ARPC3, ERCC3, TSG101, HIST1H3A, HIST1H2BJ, TH1L, EHMT2, RPS26, NUAK1, NR3C1, CBX5, NOP2, TNNT1, COPA, GNA11, HMGCL, MAPK10, HERPUD1, ATP13A2, DNAJB11, SEC23A, ACAN, NUDC, APOA1, FN1, MKI67, ARNT, HMGA1, CAPG, ARPC4, HLA-C, EXOSC10, JAK2, AZI1, PINX1, FLII, ATF4, SRSF2, UBQLN4, AK5, GNAI3, AP1M1, ACTR1A, RHOT1, PCBP1, PUF60, CCNB1,…
GO:0016020	membrane	0.000103284	1.83453e-07	549	1407	2734	8238	0	0	IL2RG, HNRNPA1, GPC1, ACVR1, TNFRSF14, CTSA, FDFT1, PRRC2A, RASSF1, CYB5A, ARPC3, PIK3R1, PLXNB1, TSG101, HIST1H3A, TH1L, RPS26, KHDRBS1, MME, FLT1, CDON, FLNC, COPA, GNA11, MAPK10, HERPUD1, ATP13A2, CD40, DNAJB11, SEC23A, APOA1, MKI67, CALY, LYN, CAPG, CA12, HLA-C, EXOSC10, JAK2, POR, UBQLN4, FGFR1, HCN1, GNAT1, GNAI3, AP1M1, RHOT1, PCBP1, ANK1, CTNND1, F8, ANO8, KCNJ11, PACSIN1, ALOX5, PLCD1, R…
GO:0043233	organelle lumen	0.000111123	1.97377e-07	366	1407	1723	8238	0	0	PSME3, IKBKE, HNRNPA1, KRI1, ACTN2, GPC1, MMP14, CXXC1, CTSA, KNG1, GFI1B, IRF9, MAPK8, KAT5, FDXR, ESR2, ERCC3, TSG101, CSNK1A1, ANP32B, HIST1H3A, HIST1H2BJ, TH1L, EHMT2, RPS26, NUAK1, NR3C1, PYCARD, EEF1A1, CBX5, NOP2, FANCA, NFIC, UBE2D3, TCF3, COL7A1, HMGCL, PCNA, MAPK10, BCL2L1, E2F2, MAML1, ZBED1, MAX, BRCA1, DNAJB11, DIS3, ACAN, NUDC, APOA1, MKI67, FN1, SNAPC2, ARNT, HMGA1, CAPG, CREBBP, T…
GO:0044422	organelle part	0.000120923	2.14783e-07	603	1407	3043	8238	0	0	HNRNPA1, KRI1, USH1C, GPC1, CXXC1, CTSA, GFI1B, FDFT1, KAT5, FDXR, CYB5A, ARPC3, ERCC3, TSG101, HIST1H3A, HIST1H2BJ, TH1L, EHMT2, RPS26, NUAK1, NR3C1, CBX5, NOP2, TNNT1, FLNC, COPA, GNA11, HMGCL, MAPK10, HERPUD1, ATP13A2, DNAJB11, SEC23A, ACAN, NUDC, APOA1, FN1, MKI67, ARNT, HMGA1, CAPG, ARPC4, HLA-C, EXOSC10, JAK2, AZI1, PINX1, FLII, ATF4, SRSF2, UBQLN4, AK5, GNAT1, GNAI3, AP1M1, ACTR1A, RHOT1, …
GO:0031974	membrane-enclosed lumen	0.000196455	3.48943e-07	367	1407	1737	8238	0	0	PSME3, IKBKE, HNRNPA1, KRI1, ACTN2, GPC1, MMP14, CXXC1, CTSA, KNG1, GFI1B, IRF9, MAPK8, KAT5, FDXR, ESR2, ERCC3, TSG101, CSNK1A1, ANP32B, HIST1H3A, HIST1H2BJ, TH1L, EHMT2, RPS26, NUAK1, NR3C1, PYCARD, EEF1A1, CBX5, NOP2, FANCA, NFIC, UBE2D3, TCF3, COL7A1, HMGCL, PCNA, MAPK10, BCL2L1, E2F2, MAML1, ZBED1, MAX, BRCA1, DNAJB11, DIS3, ACAN, NUDC, APOA1, MKI67, FN1, SNAPC2, ARNT, HMGA1, CAPG, CREBBP, T…
GO:0031410	cytoplasmic vesicle	0.000218299	3.87743e-07	101	1407	372	8238	0	0	PLG, SNCAIP, ACTN2, APPBP2, HLA-DRA, GHRL, YIPF3, SNAP23, TGFB1, UBC, KNG1, YWHAG, TMED10, ECE1, RAB27A, SH3GL2, HFE, C14ORF1, AP2B1, EGFR, APH1B, SYK, MME, HCRT, IGF1, COPA, SNX1, ARFGAP1, F13A1, COPG, ACTN1, TNK2, ARRB2, RAB3A, EXOC3, RAB11A, POMC, CD9, SEC23A, COPS4, HBB, APOA1, CALY, FN1, GCH1, LRP6, APP, RAB6A, FAM109A, HLA-C, ALDOA, EPB49, AP1G1, NOS3, PPBP, CAMK2G, RUSC2, CAMK2A, PLEKHF2, …
GO:0005634	nucleus	0.00023712	4.21173e-07	566	1407	2845	8238	0	0	HIPK3, HNRNPA1, KRI1, CXXC1, WDR48, PDCD11, CTSA, GFI1B, KAT5, RASSF1, CRX, ERCC3, TSG101, HIST1H3A, HIST1H2BJ, HSPB3, TH1L, ARIH2, EHMT2, RPS26, KHDRBS1, NUAK1, NR3C1, CBX5, NOP2, ATF7IP, PCBD1, ZNF174, MAPK10, AIPL1, NUDC, MKI67, LYN, ARNT, HMGA1, CAPG, EXOSC10, JAK2, PINX1, DAPK3, FLII, ATF4, DYRK2, SRSF2, PCNP, UBQLN4, PCBP1, CTNND1, PUF60, CCNB1, MAPKAPK5, UBE2B, FTSJ3, HIST3H2A, SUFU, PRSS2…
GO:0044433	cytoplasmic vesicle part	0.000425195	7.55231e-07	63	1407	205	8238	0	0	HLA-C, PLG, ALDOA, ACTN2, AP1G1, APPBP2, HLA-DRA, NOS3, GHRL, PPBP, CAMK2G, TGFB1, UBC, CAMK2A, KNG1, CLTA, DTNBP1, YWHAZ, DLG4, YWHAG, AP1M1, TMED10, RPS27A, DNM2, SH3GL2, F8, SEC13, EGFR, AP2B1, A2M, HLA-A, CYBA, LDLR, IGF1, PICK1, COPA, TBC1D4, PROS1, HBA2, YWHAE, F13A1, ARFGAP1, HSP90AA1, COPG, ARRB1, IGF2, APOB, ACTN1, RAB3A, YWHAB, EXOC3, RAB11A, POMC, CD9, SEC23A, HBB, FN1, APOA1, MDM2, AR…
GO:0016023	cytoplasmic membrane-bounded vesicle	0.000898583	1.59606e-06	93	1407	345	8238	0	0	PLG, SNCAIP, ACTN2, APPBP2, HLA-DRA, GHRL, YIPF3, SNAP23, TGFB1, UBC, KNG1, YWHAG, TMED10, ECE1, RAB27A, SH3GL2, C14ORF1, AP2B1, EGFR, APH1B, SYK, MME, HCRT, IGF1, COPA, SNX1, ARFGAP1, F13A1, COPG, ACTN1, TNK2, ARRB2, RAB3A, EXOC3, RAB11A, POMC, CD9, SEC23A, COPS4, HBB, APOA1, FN1, APP, FAM109A, HLA-C, ALDOA, EPB49, AP1G1, NOS3, CAMK2G, PPBP, CAMK2A, PLEKHF2, CLTA, DTNBP1, YWHAZ, DLG4, AP1M1, RPS…
GO:0043235	receptor complex	0.00120009	2.1316e-06	51	1407	159	8238	0	0	LY96, ADRB2, ACVR1, TNFRSF1A, FGFR1, TRPC1, CSF1, DLG4, SHANK1, RIPK1, GRIK2, MYH9, LRP8, TLR2, CSF2RB, GRIN2B, SMAD3, PLXNB1, GRIN1, ITGAV, ADRA2A, EGFR, TGFBR1, SYK, ITGA4, CD79A, FLT1, CD3E, LDLR, NRP1, PTH1R, CD247, ITGB4, ERBB2, BMPR1B, BIRC2, ITGB1, ERBB3, CD3D, PLXNA2, LRP1B, NOTCH1, TRAF6, DDR1, CD40, HSPD1, LRP6, IL6ST, TRAF2, APP, ITGAL
GO:0044459	plasma membrane part	0.00202684	3.60007e-06	182	1407	791	8238	0	0	IL2RG, KDR, TNFSF10, GPC1, MMP14, ACVR1, TNFRSF14, HLA-DRA, LCK, CCR1, NOXA1, TRDN, CLDN1, RIPK1, ECE1, LRP8, PLXNB1, EGFR, TGFBR1, SYK, APC, GEM, CD79A, CD3E, FLT1, AXL, FGFR3, CD28, CASP8, EBP, NEO1, GNA11, CHMP4B, BIRC2, CNGB1, TNK2, TRAF6, KCNJ6, CD40, SLC9A3R1, GRB2, CD8A, MAPK3, CALY, LRP6, APP, RHO, ITGAL, HLA-C, JAK2, NPTN, RGS2, EPS8L2, EFNB1, FGFR1, HCN1, CALCRL, GNAT1, GNAI3, EZR, CSF2…
GO:0044421	extracellular region part	0.00233448	4.14649e-06	363	1407	1755	8238	0	0	C20ORF3, HNRNPA1, ACTN2, TNFSF10, GPC1, GALNT2, NLRP4, STUB1, CTSA, KNG1, PRRC2A, CACYBP, RNH1, ATP6V1H, DNAJA2, CYB5A, ARPC3, AGT, DUSP23, TSG101, ANP32B, HIST1H3A, HIST1H2BJ, RPS26, MME, FLT1, EEF1A1, MRAS, UBE2D3, EEF1G, COPA, PCBD1, GNA11, COL7A1, ITCH, PCNA, CD40, EPO, DOCK10, APOA1, FN1, TOLLIP, LYN, C2, CAPG, PCBP3, ARPC4, GSTK1, LEP, ITSN2, SRSF2, PSME1, YWHAZ, GNAI3, AP1M1, EZR, ACTR1A, …
GO:0070013	intracellular organelle lumen	0.00260985	4.63561e-06	348	1407	1675	8238	0	0	PSME3, IKBKE, HNRNPA1, KRI1, GPC1, MMP14, CXXC1, CTSA, GFI1B, IRF9, MAPK8, KAT5, FDXR, ESR2, ERCC3, TSG101, CSNK1A1, ANP32B, HIST1H3A, HIST1H2BJ, TH1L, EHMT2, RPS26, NUAK1, NR3C1, PYCARD, EEF1A1, CBX5, NOP2, FANCA, NFIC, UBE2D3, TCF3, COL7A1, HMGCL, PCNA, MAPK10, BCL2L1, E2F2, MAML1, ZBED1, MAX, BRCA1, DNAJB11, DIS3, ACAN, NUDC, APOA1, MKI67, SNAPC2, ARNT, HMGA1, CAPG, CREBBP, TEX11, EXOSC10, MRP…
GO:0044427	chromosomal part	0.004988	8.85968e-06	94	1407	363	8238	0	0	BCL6, FKBP6, MCRS1, CREB1, SS18L1, RARA, TBP, HNRNPK, CITED2, KAT5, RB1, BUB1B, TP53, SMARCA2, APC, CTR9, CDK4, VCP, CBX5, POLD1, LDB1, TCF3, ASF1A, PPP2R1A, DYNLT3, SMARCA5, XRCC6, CBX1, PCGF2, PCNA, TCF12, RNF8, CSNK2A1, POLR3D, ACTB, MAGED1, RUVBL2, SLX4, APTX, HDAC1, HMGA1, CREBBP, NASP, TEX11, EXOSC10, SIN3A, PINX1, AR, PSEN1, PSEN2, CENPT, EZH2, MIS12, TNKS, TERF2, SMARCC1, UPF1, DFFA, RAN,…
GO:0005694	chromosome	0.00578218	1.02703e-05	100	1407	393	8238	0	0	BCL6, FKBP6, MCRS1, CREB1, SS18L1, RARA, TBP, HNRNPK, CITED2, KAT5, RB1, BUB1B, TP53, SMARCA2, HIST1H3A, APC, CTR9, CDK4, VCP, CBX5, POLD1, LDB1, CDCA2, TCF3, ASF1A, PPP2R1A, DYNLT3, SMARCA5, XRCC6, CBX1, PCGF2, PCNA, TCF12, RNF8, ZBED1, CSNK2A1, POLR3D, BRCA1, ACTB, MAGED1, RUVBL2, SLX4, APTX, HDAC1, HMGA1, CREBBP, RAD51, NASP, TEX11, EXOSC10, SIN3A, PINX1, AR, PSEN1, PSEN2, CENPT, EZH2, MIS12, …
GO:0043230	extracellular organelle	0.00694602	1.23375e-05	322	1407	1550	8238	0	0	C20ORF3, HNRNPA1, ACTN2, TNFSF10, GPC1, GALNT2, NLRP4, STUB1, CTSA, KNG1, PRRC2A, CACYBP, RNH1, ATP6V1H, DNAJA2, CYB5A, ARPC3, AGT, DUSP23, TSG101, ANP32B, HIST1H3A, RPS26, MME, EEF1A1, MRAS, UBE2D3, EEF1G, COPA, PCBD1, GNA11, ITCH, PCNA, CD40, DOCK10, APOA1, FN1, TOLLIP, LYN, C2, CAPG, PCBP3, ARPC4, GSTK1, ITSN2, SRSF2, PSME1, YWHAZ, GNAI3, AP1M1, EZR, ACTR1A, PCBP1, CTNND1, NAPB, CD47, BCAM, CS…
GO:0065010	extracellular membrane-bounded organelle	0.00694602	1.23375e-05	322	1407	1550	8238	0	0	C20ORF3, HNRNPA1, ACTN2, TNFSF10, GPC1, GALNT2, NLRP4, STUB1, CTSA, KNG1, PRRC2A, CACYBP, RNH1, ATP6V1H, DNAJA2, CYB5A, ARPC3, AGT, DUSP23, TSG101, ANP32B, HIST1H3A, RPS26, MME, EEF1A1, MRAS, UBE2D3, EEF1G, COPA, PCBD1, GNA11, ITCH, PCNA, CD40, DOCK10, APOA1, FN1, TOLLIP, LYN, C2, CAPG, PCBP3, ARPC4, GSTK1, ITSN2, SRSF2, PSME1, YWHAZ, GNAI3, AP1M1, EZR, ACTR1A, PCBP1, CTNND1, NAPB, CD47, BCAM, CS…
GO:0070062	extracellular vesicular exosome	0.00694602	1.23375e-05	322	1407	1550	8238	0	0	C20ORF3, HNRNPA1, ACTN2, TNFSF10, GPC1, GALNT2, NLRP4, STUB1, CTSA, KNG1, PRRC2A, CACYBP, RNH1, ATP6V1H, DNAJA2, CYB5A, ARPC3, AGT, DUSP23, TSG101, ANP32B, HIST1H3A, RPS26, MME, EEF1A1, MRAS, UBE2D3, EEF1G, COPA, PCBD1, GNA11, ITCH, PCNA, CD40, DOCK10, APOA1, FN1, TOLLIP, LYN, C2, CAPG, PCBP3, ARPC4, GSTK1, ITSN2, SRSF2, PSME1, YWHAZ, GNAI3, AP1M1, EZR, ACTR1A, PCBP1, CTNND1, NAPB, CD47, BCAM, CS…
GO:1903561	extracellular vesicle	0.00694602	1.23375e-05	322	1407	1550	8238	0	0	C20ORF3, HNRNPA1, ACTN2, TNFSF10, GPC1, GALNT2, NLRP4, STUB1, CTSA, KNG1, PRRC2A, CACYBP, RNH1, ATP6V1H, DNAJA2, CYB5A, ARPC3, AGT, DUSP23, TSG101, ANP32B, HIST1H3A, RPS26, MME, EEF1A1, MRAS, UBE2D3, EEF1G, COPA, PCBD1, GNA11, ITCH, PCNA, CD40, DOCK10, APOA1, FN1, TOLLIP, LYN, C2, CAPG, PCBP3, ARPC4, GSTK1, ITSN2, SRSF2, PSME1, YWHAZ, GNAI3, AP1M1, EZR, ACTR1A, PCBP1, CTNND1, NAPB, CD47, BCAM, CS…

## Sheet: MDS-lp_solve-MF
GOID	TERM	CORRECTED_PVALUE	UNCORRECTED_PVALUE	NUM_LIST_ANNOTATIONS	LIST_SIZE	TOTAL_NUM_ANNOTATIONS	POPULATION_SIZE	FDR_RATE	EXPECTED_FALSE_POSITIVES	ANNOTATED_GENES
GO:0005515	protein binding	7.35559e-30	9.95343e-33	1070	1407	5157	8238	0	0	HNRNPA1, TSN, GPC1, ACVR1, TNFRSF14, CGA, CELSR3, ISG15, C19ORF57, KAT5, FDXR, CRX, AGT, PIK3R1, TSG101, HIST1H3A, FCHSD2, NR3C1, FLT1, CBX5, NOP2, MRAS, ATF7IP, FLNC, PCBD1, GNA11, MAPK10, APBA2, ATP13A2, AIPL1, CD40, DNAJB11, ACAN, MKI67, FN1, CALY, HMGA1, ARHGAP26, JAK2, AZI1, CAMKK1, ITSN2, FLII, ATF4, TRIM29, SRSF2, PCNP, LSM7, FGFR1, GNAT1, DENR, RHOT1, PCBP1, ANK1, CTNND1, F8, MAPKAPK5, BE…
GO:0005488	binding	1.6307e-25	2.20663e-28	1128	1407	5627	8238	0	0	HNRNPA1, TSN, GPC1, ACVR1, TNFRSF14, CGA, CELSR3, ISG15, C19ORF57, KAT5, FDXR, CRX, AGT, PIK3R1, TSG101, HIST1H3A, FCHSD2, NR3C1, FLT1, CBX5, NOP2, MRAS, ATF7IP, FLNC, PCBD1, GNA11, MAPK10, APBA2, ATP13A2, AIPL1, CD40, DNAJB11, ACAN, MKI67, FN1, CALY, HMGA1, ARHGAP26, JAK2, AZI1, CAMKK1, ITSN2, FLII, ATF4, TRIM29, SRSF2, PCNP, LSM7, FGFR1, GNAT1, DENR, RHOT1, PCBP1, ANK1, CTNND1, F8, MAPKAPK5, BE…
GO:0042802	identical protein binding	9.00512e-13	1.21856e-15	171	1407	569	8238	0	0	S100B, MYD88, EWSR1, VIM, ACTN2, ACVR1, ACADM, STUB1, GSTM1, LCK, TFAP2A, BNIP3L, TRDN, TRIM39, C1S, ANXA4, CLDN1, RIPK1, CACYBP, ECE1, AKT1, SH3GL2, DCP1A, TSG101, BNIP2, ZNF408, EGFR, IDE, PYCARD, LDB1, GPSM2, TCF3, COIL, PCBD1, CHMP4B, RAB11FIP3, HMGCL, ZNF174, PCNA, BCL2L1, RNF8, IFIT3, SMN1, RUVBL2, GRB2, RABAC1, APOA1, FXR2, LRP6, APP, IDH1, ALDOA, AZI1, DAPK3, RAG1, UBQLN4, FGFR1, TPD52L1,…
GO:0005102	receptor binding	1.73122e-08	2.34265e-11	156	1407	560	8238	0	0	S100B, MYD88, KDR, IFNA2, ACTN2, TNFSF10, STUB1, LCK, GHRL, NPPC, TGFB1, CXCL10, KNG1, RIPK1, YWHAG, CRX, AGT, PIK3R1, PLXNB1, BMP2, TGFBR1, PPARGC1B, SYK, IDE, GABARAPL2, ADCYAP1, MADD, CCL7, IGF1, CRK, GNA11, SNX1, ITCH, HMGCL, PCNA, GFRA1, TNK2, TRAF6, MAGI2, SLC9A3R1, PTPN11, GRB2, APOA1, FN1, LRP6, TOLLIP, ARNT, HMGA1, APP, IDH1, PPID, GSTK1, JAK2, NPTN, LRPAP1, EFNB1, ADAM15, GNAT1, PRKCB, …
GO:0019899	enzyme binding	7.00258e-07	9.47575e-10	204	1407	818	8238	0	0	MAPK8IP2, POLR2A, CRY2, TNFRSF14, STUB1, GSTM1, LCK, MAGEA1, TGFB1, NOXA1, RIPK1, PRKCA, YWHAG, PEX26, MAPK8, AKT1, FANCD2, CYB5A, ESR2, UBQLN1, PIK3R1, USP13, TSG101, ANP32B, TSKS, EGFR, TICAM1, APC, GABARAPL2, PRKAR1A, EEF1A1, LDB1, CD28, UBE2W, CASP8, TCF3, MAP4K2, RAB11FIP3, PCNA, BCL2L1, RNF8, MAML1, MAVS, TRAF6, MAGI2, CD40, SLC9A3R1, BRCA1, GRB2, MAPK3, APOA1, FN1, TOLLIP, HDAC1, HMGA1, AP…
GO:0004871	signal transducer activity	0.000179195	2.42483e-07	112	1407	420	8238	0	0	MAPK14, IL2RG, CXCR1, KDR, IL12RB2, IKBKE, ADRB2, MAP3K14, KIT, ACVR1, TNFRSF14, IL2RB, SMAD9, CCR1, RARA, ARF1, THRA, PLXNB3, GRIK2, MAPK8, LRP8, TLR2, ESR2, GRIN2B, PLXNB1, ADRA2A, EGFR, TICAM1, TGFBR1, DCC, CD3E, FLT1, UNC13B, CNOT7, IFNGR1, FGFR3, CD28, EPHA8, SMAD7, EBP, CCR8, GNA11, BMPR1B, RXFP1, CD3D, PLXNA2, MAPK10, GFRA1, VDR, MAVS, AGER, DDR1, CD40, EFNA4, MAPK3, FGFR2, LRP6, LYN, ITGA…
GO:0003824	catalytic activity	0.00028585	3.86807e-07	368	1407	1744	8238	0	0	C20ORF3, HIPK3, IKBKE, CLK4, GALNT2, CXXC1, ACVR1, APPBP2, PRKCG, STUB1, GSTM1, CCR1, CTSA, FDFT1, SYVN1, DDX39B, MAPK8, RBBP6, KAT5, FDXR, CYB5A, ERCC3, MAST1, BMP2, CSNK1A1, APH1B, ARIH2, EHMT2, SYK, NUAK1, MME, JMJD5, GEM, FLT1, CNOT7, FGFR3, MRAS, UBE2W, UBE2D3, CASP8, GNA11, PCBD1, ITCH, HMGCL, PCNA, MAPK10, ZBED1, BRCA1, DIS3, LYN, CREBBP, GSTK1, EXOSC10, JAK2, DAPK3, DYRK2, RAG1, POR, XIAP…
GO:0046983	protein dimerization activity	0.000440644	5.9627e-07	108	1407	408	8238	0	0	S100B, CLCF1, MLL, ACTN2, ADRB2, KIT, ACVR1, ABCG5, ACHE, STUB1, GSTM1, TFAP2A, BNIP3L, TRDN, CCL5, RARA, MYH9, CACYBP, ECE1, TLR2, TP53, TSG101, ADRA2A, BMP2, SETMAR, EGFR, IDE, PYCARD, MLX, CD3E, CALCOCO2, LDB1, PDK2, SRF, TCF3, PPP2R1A, UBA3, CHMP4B, RAB11FIP3, ITGB1, CD3D, HMGCL, ZNF174, BCL2L1, RNF8, NUDT21, NKX2-5, FGFR2, GCH1, LRP6, ARNT, IDH1, FAM109A, GCA, AZI1, PDGFRA, MYOG, DAPK3, PPP3…
GO:0001664	G-protein coupled receptor binding	0.000714429	9.66751e-07	33	1407	84	8238	0	0	STUB1, BAMBI, GHRL, CXCL10, CCL5, CXCL13, GNAT1, DLG4, SHANK1, GNAI3, ADRBK1, DVL2, AGT, C3, ADRA2A, CCL21, CCL7, DVL3, ITGB4, GNA11, PARK2, ITCH, ARRB1, NEDD4, IL8, ARRB2, PSMC5, MAGI2, SLC9A3R1, CORT, POMC, GNAQ, LRP6
GO:0046332	SMAD binding	0.00314866	4.26071e-06	20	1407	42	8238	0	0	SMURF2, SMAD4, ACVR1, SMAD7, STUB1, SMURF1, FKBP1A, BMPR1B, SMAD1, JUN, TCF12, CTNNB1, MAGI2, BMPR1A, SMAD3, BMP2, TGFBR1, SMAD2, ANKRD1, ACVR1B
GO:0005179	hormone activity	0.00474761	6.42437e-06	11	1407	16	8238	0	0	CCK, IGF1, CORT, AGT, AGRP, POMC, GHRL, VIP, CHGB, NPY, ADCYAP1
GO:0019904	protein domain specific binding	0.00521817	7.06113e-06	73	1407	263	8238	0	0	PLG, MYD88, ACTN2, CSNK2B, POLR2J, STUB1, LCK, NOXA1, ABL1, RARA, SHANK1, DAG1, RIPK1, THRA, PLXNB3, CITED2, CRX, MPP5, PPARGC1B, EHMT2, PYCARD, CD3E, NUP62, CALM3, SRC, VCP, USHBP1, LDB1, CASP8, CRK, BCL2L1, DAZAP2, TNK2, MAVS, PTPN12, SLC9A3R1, GRB2, CD2AP, APP, RAB6A, CTBP1, VPS4A, JAK2, DAPK3, PSEN1, MAPT, ADAM15, EPHA4, ATN1, SQSTM1, WBP11, DLG4, CHAF1A, PDZK1, SLC9A3, ARL1, UBE2I, HSPA5, CY…
GO:0038023	signaling receptor activity	0.00546752	7.39854e-06	79	1407	291	8238	0	0	IL2RG, CXCR1, KDR, IL12RB2, ADRB2, KIT, ACVR1, TNFRSF14, IL2RB, CCR1, RARA, THRA, PLXNB3, GRIK2, LRP8, TLR2, ESR2, GRIN2B, PLXNB1, ADRA2A, EGFR, TGFBR1, DCC, FLT1, IFNGR1, FGFR3, CD28, EPHA8, EBP, CCR8, BMPR1B, RXFP1, CD3D, PLXNA2, GFRA1, VDR, AGER, DDR1, EFNA4, FGFR2, LRP6, ITGAL, ACVR1B, TNFRSF18, PDGFRA, AR, LY96, KLRD1, FKBP1A, TNFRSF1A, EPHA4, FGFR1, CALCRL, PTPN6, IL1RL1, CD14, CSF2RB, ADOR…
