# Supplementary material for: Determining minimum set of driver nodes in protein-protein interaction networks
Source: BMC Bioinformatics. 2015 May 7;16:146. doi: 10.1186/s12859-015-0591-3 (PMC4428234; doi:10.1186/s12859-015-0591-3)
Supplement: Additional file 3 — Complete ranked lists of CC-MDS proteins. This section provides a table that presents a complete list of CC-MDS proteins ranked according to the number of associated GO annotations in the combined network. [file 12859_2015_591_MOESM3_ESM.xlsx]

## Sheet: Sheet1
Protein	Number of GO functions	Number of BP functions	Number of CC functions	Number of MF functions	Degree	Betweenness	Essential gene	Aging gene	GAD disease gene	OMIM disease gene	Uniport disease gene	Virus targeted gene	Transcription factor	Protein kinase
AKT1	326	288	25	13	61	0.0107607	1	1	1	1	1	0	0	1
EGFR	315	266	31	18	127	0.0344032	1	1	1	1	1	0	0	1
MAPK3	308	255	40	13	50	0.00702619	0	1	0	0	0	0	0	1
TGFB1	302	269	29	4	10	0.000991329	1	1	1	1	1	0	0	0
CDK1	293	251	33	9	48	0.00677762	1	1	0	0	0	1	0	0
SIRT1	292	251	31	10	17	0.00119261	1	1	0	0	0	0	0	0
CTNNB1	289	235	41	13	79	0.0181827	1	1	1	1	1	0	0	0
MAPK1	284	234	40	10	56	0.00854731	1	0	0	0	0	1	0	1
RPS27A	279	237	38	4	27	0.00479712	0	0	0	0	0	1	0	0
INS	272	239	25	8	5	0.000601113	1	1	1	1	1	0	0	0
UBC	272	231	35	6	428	0.284328	1	0	0	0	0	0	0	0
IGF1	269	234	29	6	8	0.000896338	1	1	1	1	1	0	0	0
LYN	269	233	25	11	29	0.00302905	0	0	0	0	1	1	0	1
TRAF6	267	229	30	8	66	0.0126045	1	0	0	0	0	1	0	0
SRC	264	222	27	15	163	0.03225	1	0	0	1	1	1	0	1
SMAD3	263	210	33	20	102	0.0250037	0	0	1	1	1	0	1	0
HRAS	261	241	15	5	24	0.00288091	0	1	1	1	1	0	0	0
ABL1	260	226	21	13	171	0.0301165	1	1	1	1	1	0	0	1
PTK2	260	230	20	10	43	0.00869941	1	1	1	0	0	0	0	1
PYCARD	260	232	23	5	10	0.00229408	0	0	0	0	1	0	0	0
PRKCA	255	213	32	10	40	0.00939844	0	1	1	1	1	0	0	1
RAC1	255	217	32	6	47	0.0080217	1	0	0	0	0	0	0	0
RIPK1	252	216	19	17	33	0.00146109	1	0	0	0	0	0	0	1
EGF	249	217	29	3	2	0.000483793	0	1	1	1	1	0	0	0
CCL5	246	233	1	12	6	0.00203251	0	0	1	1	0	0	0	0
FGFR2	246	217	16	13	5	0.000970469	1	0	1	1	1	0	0	1
KIT	246	218	15	13	18	0.00141304	1	0	1	1	1	0	0	1
TGFBR1	245	219	11	15	136	0.0338548	1	0	1	1	1	0	0	1
FGF2	244	239	2	3	6	0.000690053	0	0	1	0	0	0	0	0
GSK3B	244	210	21	13	122	0.033965	1	1	1	0	1	0	0	1
ERBB2	240	202	22	16	97	0.0143265	1	1	1	1	0	0	0	1
YWHAB	240	207	29	4	73	0.00772925	0	0	0	0	0	0	0	0
INSR	239	194	29	16	31	0.00127296	1	1	1	1	1	0	0	1
PDPK1	239	206	23	10	43	0.00430258	1	1	0	0	0	0	0	1
TP53	236	189	30	17	213	0.081109	1	1	1	1	1	1	1	0
ARRB1	234	187	32	15	22	0.00351472	0	0	0	0	0	0	0	0
SMAD7	233	187	28	18	34	0.00572095	1	0	1	1	0	0	0	0
RAF1	232	205	17	10	40	0.00529763	1	0	0	1	1	1	0	1
LEF1	231	195	20	16	6	0.00042056	1	0	0	1	0	0	1	0
PAK1	230	195	24	11	38	0.00807836	0	0	1	0	0	0	0	1
CREB1	229	191	26	12	44	0.00801689	1	1	1	1	0	1	1	0
BMP2	228	220	3	5	8	0.00109607	1	0	1	1	0	0	0	0
MTOR	228	186	24	18	26	0.00258628	1	1	0	0	0	0	0	0
NCK1	227	214	10	3	185	0.0189423	0	0	0	0	0	0	0	0
PARK2	227	201	15	11	22	0.00313253	0	0	1	0	1	0	0	0
PLCG1	226	201	20	5	100	0.0132442	1	0	1	0	0	0	0	0
FBXW7	224	198	20	6	13	0.0022651	1	0	0	0	0	1	0	0
SMAD4	224	179	30	15	110	0.0315754	1	0	1	0	1	0	1	0
MAPK14	223	182	28	13	61	0.0103149	1	1	0	0	0	0	0	1
NOTCH1	223	184	29	10	18	0.00386539	1	0	0	1	0	1	0	0
NEDD4	220	177	35	8	29	0.00302967	1	0	0	0	0	0	0	0
TLR4	220	194	21	5	10	0.00124873	0	0	1	1	1	0	0	0
PDGFRA	219	190	15	14	7	0.0010828	1	1	1	1	1	0	0	1
HIF1A	218	181	24	13	30	0.00505836	1	1	1	0	0	1	1	0
GHRL	217	187	25	5	2	0.000483793	0	0	1	1	0	0	0	0
RPS6KA5	216	187	18	11	22	0.00177809	0	0	0	0	0	0	0	1
AGT	215	200	10	5	6	0.00208812	1	0	1	1	1	0	0	0
EDN1	215	203	7	5	4	0.000574586	1	0	1	1	1	0	0	0
PRKD2	215	196	10	9	17	0.00180896	0	0	0	0	0	0	0	1
TRAF2	215	191	15	9	123	0.0328839	1	0	0	0	0	1	0	0
LCK	214	174	27	13	46	0.00655091	0	0	0	0	1	1	0	1
GRB2	213	173	31	9	392	0.147288	1	1	0	0	0	1	0	0
HGF	213	187	24	2	5	0.000812917	1	0	1	1	1	0	0	0
IGF2	213	177	31	5	10	0.00111333	1	1	1	0	1	0	0	0
NFKB1	211	178	22	11	26	0.00180126	1	1	1	0	0	1	0	0
RELA	209	171	22	16	50	0.00501985	1	1	0	0	0	0	1	0
MAPK8	208	175	20	13	37	0.00509977	0	1	0	0	0	0	0	1
MYC	208	174	21	13	105	0.031625	1	1	1	1	1	1	1	0
PRKACA	208	168	28	12	42	0.00795071	1	0	0	1	1	0	0	1
RARA	208	163	27	18	32	0.00239544	1	0	0	0	1	0	0	0
CRK	207	183	20	4	137	0.0188971	1	0	0	0	1	0	0	0
RAPGEF2	207	181	17	9	7	0.000433939	1	0	0	0	0	0	0	0
SOD1	205	171	29	5	5	0.000516816	0	1	1	1	1	0	0	0
BRCA1	204	164	26	14	69	0.0142596	0	1	1	1	1	1	0	0
BAD	203	186	14	3	24	0.00480901	0	0	0	0	0	1	0	0
CALM1	203	163	36	4	29	0.00496051	0	0	1	1	0	0	0	0
APP	202	153	39	10	43	0.0115692	0	1	1	1	1	0	0	0
PRKCB	202	167	23	12	12	0.000660031	0	0	0	0	0	0	0	0
HDAC2	201	158	28	15	70	0.00646493	1	1	0	0	0	1	0	0
LRP6	201	171	21	9	6	0.00201683	1	0	0	1	1	0	0	0
SMAD2	201	154	30	17	128	0.0355345	1	0	0	0	0	0	0	0
STAT1	201	158	29	14	43	0.00845513	1	0	0	1	1	1	1	0
MDM2	200	160	32	8	48	0.00523649	1	1	1	1	1	0	0	0
CDC42	199	158	33	8	82	0.0228689	1	1	0	0	0	0	0	0
OGT	199	168	27	4	7	0.000728137	0	0	0	0	0	0	0	0
CCL21	198	193	1	4	3	0.000588545	0	0	0	0	0	1	0	0
MAD2L2	198	173	21	4	8	0.00116297	0	0	0	0	0	0	0	0
EZH2	197	157	28	12	43	0.0079291	1	0	0	1	1	0	0	0
JUP	196	155	36	5	22	0.00264539	1	0	0	1	1	0	0	0
APOA1	193	153	34	6	8	0.00117905	0	0	1	1	1	0	0	0
HDAC1	193	148	30	15	118	0.0212515	1	1	0	0	0	1	0	0
EPB49	191	162	26	3	4	0.000524444	0	0	0	0	0	0	0	0
RIPK2	191	170	14	7	18	0.00295494	0	0	0	0	0	0	0	1
TEK	191	164	18	9	13	0.00161226	1	0	0	1	1	0	0	1
SHC1	190	165	14	11	66	0.0102654	1	1	0	0	0	0	0	0
PTPN6	188	151	30	7	49	0.00794433	1	0	0	0	0	0	0	0
INHBA	187	178	4	5	5	0.000530138	1	0	1	0	0	0	0	0
NRP1	187	150	26	11	5	0.000980319	1	0	0	0	0	0	0	0
PKD1	187	158	25	4	6	0.000576689	1	0	1	1	1	0	0	0
PLK1	187	147	28	12	36	0.0043949	1	0	0	0	0	0	0	1
RAP1A	187	159	24	4	9	0.0011646	1	0	0	0	1	0	0	0
MAVS	186	167	13	6	18	0.0015574	0	0	0	0	0	0	0	0
HSPA5	185	144	34	7	16	0.00389839	1	0	0	0	0	1	0	0
PRKAR1A	185	170	10	5	23	0.00726623	1	0	0	1	1	1	0	0
NRAS	184	165	15	4	11	0.000795433	0	0	1	1	1	0	0	0
SLIT2	184	161	18	5	2	0.000483793	1	0	1	0	0	1	0	0
CASP8	183	153	23	7	36	0.00362796	1	0	1	1	1	0	0	0
DDIT3	183	159	17	7	29	0.00157797	0	1	0	0	1	0	1	0
KDR	183	151	17	15	18	0.00309107	1	0	1	1	0	0	0	1
AR	182	137	28	17	64	0.0100157	1	1	1	1	1	0	1	0
CD40	182	155	20	7	7	0.000531262	0	0	1	1	1	0	0	0
CLOCK	182	152	17	13	2	0.000483793	0	1	1	0	0	0	0	0
ACVR1	181	153	10	18	49	0.0032407	1	0	0	1	1	0	0	1
JUN	181	143	26	12	60	0.00967852	1	1	0	0	1	1	1	0
PTPN11	181	163	12	6	38	0.0035733	1	1	1	1	1	0	0	0
CITED2	179	149	25	5	2	0.000483793	1	0	1	1	1	0	0	0
EIF2AK2	179	159	8	12	12	0.000876207	0	0	1	0	0	1	0	1
RHOG	179	152	24	3	6	0.000531992	0	0	0	0	0	0	0	0
RB1	178	140	24	14	58	0.00632223	1	1	1	1	1	1	0	0
SQSTM1	177	140	31	6	35	0.00593303	0	1	0	1	1	0	0	0
CHP	176	138	33	5	4	0.00147642	0	0	0	0	0	0	0	0
DVL2	176	152	19	5	52	0.00972796	1	0	0	0	0	0	0	0
MUC1	176	125	41	10	11	0.000920034	0	0	1	1	1	0	0	0
LRP8	174	159	10	5	4	0.000310631	0	0	1	1	0	0	0	0
PIK3R1	174	156	12	6	144	0.0254498	1	1	1	1	1	1	0	0
PRKCE	174	147	15	12	10	0.000895768	0	0	0	0	0	0	0	1
RPTOR	174	144	16	14	11	0.000889408	1	0	0	0	0	0	0	0
TRIM27	174	133	27	14	47	0.00975557	0	0	0	0	1	1	0	0
ITGAV	173	138	32	3	5	0.000971719	1	0	0	0	0	0	0	0
PRKCH	173	143	20	10	2	0.000483793	1	0	0	1	0	0	0	1
HSPD1	172	130	34	8	8	0.00199558	1	1	0	1	1	1	0	0
ITCH	172	142	23	7	16	0.00123329	0	0	0	1	0	0	0	0
SIN3A	172	130	30	12	37	0.00265502	1	1	0	0	0	0	0	0
NKX2-5	171	147	11	13	3	0.000495436	1	0	1	1	1	0	1	0
PRKAR2A	171	135	31	5	11	0.000725668	0	0	0	0	0	1	0	0
SUMO1	171	139	24	8	54	0.00639001	1	1	0	1	0	1	0	0
HSP90AA1	170	127	32	11	53	0.0115786	0	1	0	0	0	1	0	0
CSF1R	169	146	10	13	4	0.000496674	1	0	1	1	1	0	0	1
CSNK2A1	169	127	33	9	43	0.00986923	1	0	0	0	0	1	0	1
FYN	169	144	16	9	189	0.0279034	0	0	1	0	1	1	0	1
MAPK10	169	134	23	12	12	0.00162226	0	0	0	0	1	0	0	1
UBE2N	168	139	22	7	53	0.00420328	1	0	0	0	0	0	0	0
FGFR3	167	145	11	11	31	0.00506015	1	0	1	1	1	0	0	1
GDNF	167	161	1	5	2	0.000241867	1	0	1	1	1	0	0	0
PIK3CA	167	148	12	7	16	0.00137231	1	1	1	1	1	0	0	0
PLSCR1	167	127	35	5	73	0.0183253	0	0	0	0	0	1	0	0
ADCYAP1	166	161	1	4	2	0.000483793	1	0	1	0	0	0	0	0
CUL3	166	135	26	5	9	0.000908964	1	0	0	1	1	0	0	0
EP300	166	134	18	14	94	0.0198192	1	1	0	1	1	1	0	0
SYK	166	132	23	11	38	0.0061475	1	0	0	0	0	0	0	1
TLR2	166	147	13	6	7	0.00161703	0	0	1	1	0	0	0	0
ACTB	165	108	43	14	37	0.00818658	1	0	0	1	1	0	0	0
BMPR2	165	144	9	12	9	0.000789223	1	0	1	1	1	0	0	1
CXCL10	165	160	1	4	2	0.000161225	0	0	0	0	0	0	0	0
ATF4	164	136	18	10	29	0.00375573	1	0	0	0	0	0	1	0
CAMK4	164	134	30	0	3	9.15708e-05	0	0	0	0	0	0	0	1
CSNK2B	164	123	28	13	99	0.0248766	1	0	0	0	0	1	0	0
E2F1	164	135	19	10	20	0.00176074	0	1	1	0	0	1	1	0
TFAP2B	164	143	9	12	4	0.000515976	1	0	1	1	1	0	0	0
IL6ST	163	135	20	8	12	0.00242503	1	0	1	0	0	0	0	0
PRKDC	163	127	23	13	20	0.00159125	1	1	1	0	0	1	0	1
S100A8	163	133	25	5	17	0.00143662	1	0	0	0	0	0	0	0
AURKB	161	123	29	9	9	0.00110634	1	0	0	0	0	0	0	1
ERBB3	161	143	12	6	53	0.00765998	1	0	1	1	0	0	0	1
F2	161	127	27	7	16	0.00227545	1	0	1	1	1	0	0	0
APC	160	129	26	5	92	0.0285833	1	0	1	1	1	0	0	0
CREBBP	160	118	27	15	80	0.0114531	1	1	0	1	1	1	0	0
ESR1	160	116	27	17	112	0.0255655	0	1	1	1	1	0	1	0
NCOR1	160	120	28	12	44	0.0053847	1	1	0	0	0	0	0	0
PAXIP1	160	139	19	2	20	0.00171859	1	0	0	0	0	0	0	0
PPM1F	160	148	9	3	2	0.000483793	1	0	0	0	0	0	0	0
RUVBL2	160	111	36	13	40	0.00502078	0	0	0	0	0	1	0	0
VCP	160	121	31	8	28	0.00364921	1	1	0	1	1	0	0	0
ADRB2	159	132	19	8	5	0.000940551	0	0	1	1	0	0	0	0
TNFRSF1A	159	131	23	5	23	0.00272791	0	0	1	1	1	1	0	0
FLT1	157	130	16	11	5	0.000868672	1	1	0	0	0	0	0	1
IL10	157	155	2	0	2	0.000483793	0	0	1	1	1	0	0	0
MYOD1	157	117	27	13	17	0.000644121	0	0	0	0	0	0	1	0
CDC73	156	132	19	5	20	0.00200719	1	0	1	0	1	0	0	0
BTK	155	128	16	11	26	0.00373664	0	0	0	1	1	0	0	1
DVL3	155	142	7	6	22	0.00306419	1	0	0	0	0	0	0	0
FKBP1A	155	112	26	17	9	0.00102055	1	0	0	0	0	0	0	0
KAT5	155	123	27	5	74	0.010666	1	0	0	0	0	1	0	0
SFN	155	128	25	2	18	0.0017238	1	0	1	0	0	0	0	0
YWHAE	155	117	29	9	53	0.00553463	1	0	1	0	0	0	0	0
ACVR1B	154	121	17	16	5	0.00104257	1	0	0	1	0	0	0	1
CD28	153	135	12	6	7	0.000771128	0	0	1	0	0	0	0	0
IL8	153	148	1	4	6	0.000586549	0	0	1	0	0	0	0	0
ILK	152	125	17	10	22	0.00170641	1	0	0	0	0	0	0	1
ITGA5	152	136	13	3	8	0.00125133	1	0	0	0	0	0	0	0
ITGB1	152	119	27	6	26	0.00523155	1	0	1	0	0	1	0	0
SMURF1	152	117	31	4	76	0.0118786	0	0	0	0	0	0	0	0
TNKS	152	119	29	4	6	0.000546774	0	0	0	0	0	0	0	0
CDK9	151	118	20	13	22	0.00240906	0	0	0	0	0	1	0	1
SMARCA4	151	107	29	15	43	0.00418846	1	0	0	1	1	1	0	0
UBE2D3	151	119	28	4	93	0.00977392	0	0	0	0	0	0	0	0
ARNT	150	120	17	13	7	0.00103211	1	0	1	1	0	1	1	0
DDX58	150	127	17	6	7	0.000507694	1	0	0	0	0	0	0	0
SRF	150	127	10	13	17	0.0023622	1	0	0	0	0	0	1	0
VDR	149	118	17	14	33	0.0027098	0	0	1	1	1	0	1	0
CDKN1A	148	115	22	11	128	0.0318543	0	1	1	0	0	1	0	0
MAP3K10	148	128	5	15	2	0.000483793	0	0	0	0	0	0	0	1
MAP3K2	148	128	10	10	7	0.000554677	0	0	0	0	0	0	0	1
RHOA	148	121	24	3	23	0.00256726	0	0	0	0	1	0	0	0
SIX1	148	118	20	10	4	0.000656802	1	0	0	1	1	0	0	0
XIAP	148	132	12	4	31	0.0033147	0	0	0	1	0	0	0	0
NOS3	147	117	25	5	28	0.00266335	1	0	1	1	0	0	0	0
PSMC5	147	109	32	6	36	0.00428365	0	0	0	0	0	1	0	0
CXXC1	146	118	19	9	14	0.00165513	1	0	0	0	0	0	0	0
EPHB1	145	108	26	11	3	0.000491006	0	0	0	0	0	0	0	1
DRD2	144	131	7	6	3	0.000510864	0	0	1	1	1	0	0	0
PPP2CA	144	123	19	2	45	0.00858748	1	0	0	0	0	1	0	0
TNIK	144	115	20	9	34	0.00328805	0	0	0	0	0	0	0	1
BIRC2	143	119	20	4	26	0.00241614	0	0	0	0	0	0	0	0
FASLG	143	118	22	3	11	0.000765611	0	0	1	0	0	0	0	0
HNRNPK	143	94	39	10	28	0.00618262	0	0	0	0	0	1	0	0
ITPR1	143	117	20	6	7	0.000874367	1	0	0	1	1	0	0	0
PRKCG	143	126	10	7	9	0.000870709	0	0	1	1	1	0	0	1
VAV2	143	134	7	2	48	0.0118641	0	0	0	0	0	0	0	0
NR2F2	142	124	9	9	5	0.000363133	1	0	0	1	1	0	0	0
MLL	141	107	20	14	12	0.000819445	1	0	1	0	0	0	0	0
NFATC2	141	110	25	6	7	0.000571957	0	0	0	0	0	0	0	0
CSK	140	110	20	10	17	0.000277861	1	0	0	0	0	0	0	1
ERCC3	140	106	19	15	14	0.00188872	1	1	1	1	1	0	0	0
NUP62	140	118	17	5	22	0.00305068	1	0	0	1	1	1	0	0
PICK1	140	109	23	8	22	0.00487706	0	0	0	0	0	1	0	0
PRKAA2	140	110	20	10	8	0.000572002	0	0	0	0	0	0	0	1
TESC	140	123	13	4	5	0.000429005	0	0	0	0	0	0	0	0
DLG4	139	101	29	9	31	0.00599854	1	0	1	0	0	1	0	0
DRD1	139	126	7	6	3	0.000565623	1	0	1	0	0	0	0	0
KAT2B	139	112	19	8	39	0.00498612	0	0	0	0	0	1	0	0
LDB1	139	106	26	7	10	0.000842742	1	0	0	0	0	1	0	0
LGALS3	139	106	26	7	6	0.000995897	0	0	0	0	0	0	0	0
MARK2	139	110	17	12	4	0.000484923	1	0	0	0	0	0	0	1
PTPRJ	139	116	18	5	31	0.0011498	1	0	1	1	0	0	0	0
STUB1	139	96	31	12	26	0.0023384	1	1	0	1	1	0	0	0
TCF3	139	97	28	14	18	0.00207003	1	1	0	0	1	0	1	0
YWHAZ	139	95	36	8	115	0.0271456	0	1	0	0	0	0	0	0
HMGA1	138	97	31	10	10	0.000831731	0	0	0	1	0	0	1	0
NR1H2	138	108	18	12	38	0.00749341	0	0	0	0	0	0	0	0
PAF1	138	114	19	5	6	0.000542949	0	0	0	0	1	0	0	0
PER2	138	118	10	10	4	0.000487018	0	0	1	1	1	0	0	0
RHOB	138	103	30	5	2	0.000483793	0	0	0	0	1	0	0	0
SMAD1	138	107	24	7	104	0.0219772	1	0	0	0	0	0	1	0
SLC9A3R1	137	105	26	6	13	0.00154661	1	0	1	1	1	0	0	0
CDK2	136	102	25	9	35	0.00195962	1	0	0	0	0	1	0	1
CFL1	136	111	23	2	19	0.00349025	1	0	0	0	0	0	0	0
PARP1	136	103	23	10	32	0.00401871	1	1	1	0	0	1	0	0
ADD1	135	100	25	10	6	0.000602563	1	0	1	1	0	0	0	0
RNF4	135	107	18	10	23	0.00243892	1	0	0	0	0	0	0	0
RNF8	135	103	22	10	11	0.000909936	0	0	0	0	0	0	0	0
UBE2D2	134	100	30	4	94	0.00569651	0	0	0	0	0	0	0	0
BAIAP2	133	106	23	4	11	0.00141802	0	0	0	0	0	0	0	0
CASP3	133	107	23	3	42	0.00455083	1	0	0	0	0	0	0	0
IKBKAP	133	103	22	8	23	0.0015938	1	0	1	1	1	0	0	0
COPS5	132	106	20	6	56	0.0117715	1	0	0	0	0	0	0	0
PSMD14	132	97	30	5	7	0.000511547	0	0	0	0	0	0	0	0
PSME3	132	107	23	2	20	0.00246719	0	0	0	0	0	1	0	0
TNIP1	132	125	3	4	13	0.00109152	1	0	0	0	0	0	0	0
XRCC6	132	91	29	12	74	0.018946	0	1	0	0	1	1	0	0
ACHE	131	101	23	7	2	0.000483793	1	0	1	0	0	0	0	0
GNAQ	131	95	27	9	7	0.000843707	1	0	0	1	1	0	0	0
F3	130	110	17	3	3	0.000498386	1	0	1	0	0	0	0	0
SPRY2	130	117	10	3	28	0.00708535	1	0	1	0	0	0	0	0
TBK1	130	106	15	9	21	0.000892087	1	0	0	0	1	0	0	1
IRF4	129	109	13	7	8	0.000736205	0	0	0	1	0	0	0	0
PCNA	129	83	34	12	63	0.0101424	1	1	0	0	0	1	0	0
INSIG1	128	109	17	2	7	0.00040888	0	0	0	0	0	0	0	0
MAP3K5	128	102	9	17	22	0.00315811	0	1	0	0	0	1	0	1
MAPKAPK5	128	101	18	9	7	0.000470392	0	0	0	0	1	0	0	1
PSMD2	128	95	31	2	14	0.00139833	0	0	0	0	0	1	0	0
RAP2A	128	103	22	3	14	0.0022828	0	0	0	0	0	0	0	0
SMURF2	128	101	22	5	61	0.0117681	0	0	0	0	0	1	0	0
TARBP2	128	108	13	7	12	0.00169189	1	0	0	0	0	0	0	0
EIF2C2	126	106	14	6	7	0.000481405	0	0	0	0	0	0	0	0
FURIN	126	92	30	4	3	0.000491847	1	0	0	0	0	0	0	0
PLA2G10	126	124	1	1	2	0.000483793	0	0	0	0	0	0	0	0
TBL1XR1	126	96	21	9	5	0.000500788	0	0	0	0	0	0	0	0
USP9X	126	115	8	3	6	0.000536825	0	0	0	1	1	0	0	0
CCR1	125	112	7	6	8	0.00189047	0	0	1	0	0	0	0	0
PARD3	125	112	11	2	13	0.000729707	1	0	0	0	0	0	0	0
PSME1	125	95	30	0	19	0.00186519	0	0	0	0	0	0	0	0
STK11	125	93	21	11	15	0.00206503	1	1	1	1	1	0	0	1
ACTG1	124	98	23	3	21	0.00271843	0	0	1	1	1	0	0	0
DYNLL1	124	90	32	2	18	0.00201079	0	0	0	0	0	1	0	0
GTF2H1	124	96	19	9	16	0.00117058	0	0	0	0	0	0	0	0
MYH9	124	81	33	10	8	0.00126348	1	0	0	1	1	0	0	0
SREBF2	124	86	27	11	36	0.00512901	1	0	1	0	0	0	0	0
ARFGAP1	123	101	20	2	5	0.000554051	0	0	0	0	0	0	0	0
CD81	122	97	21	4	7	0.000608761	0	0	1	1	0	0	0	0
PAFAH1B1	122	84	31	7	7	0.000597862	1	0	1	1	1	0	0	0
PPID	122	98	19	5	7	0.000727127	0	0	0	0	0	0	0	0
C3	121	102	15	4	11	0.0021417	0	0	1	1	1	0	0	0
EPHA4	121	91	18	12	6	0.0014101	0	0	0	0	0	0	0	1
PRLR	121	101	19	1	7	0.000799168	0	0	1	1	1	0	0	0
SIAH1	121	102	14	5	22	0.00320511	0	0	0	0	0	1	0	0
SMAD5	121	91	22	8	33	0.00443001	1	0	0	0	0	0	0	0
STK36	121	99	10	12	3	0.00048582	1	0	0	0	0	0	0	1
CCNB1	120	88	28	4	12	0.000941622	1	0	0	0	0	0	0	0
MAML1	120	98	19	3	4	0.000498759	1	0	0	0	0	0	0	0
NR4A1	120	97	17	6	28	0.00375551	0	0	0	0	0	1	0	0
SP1	120	87	17	16	58	0.0137186	1	1	0	0	0	1	1	0
STK4	120	94	12	14	7	0.00141732	0	0	0	1	0	0	0	1
YWHAG	120	84	29	7	154	0.0417321	0	0	0	0	0	0	0	0
SUFU	119	103	10	6	13	0.00151491	1	0	0	1	1	0	0	0
TLE1	119	93	22	4	59	0.0092571	0	0	0	0	0	0	0	0
AXL	118	99	17	2	6	0.000844557	0	0	0	0	1	0	0	1
CAMK2A	118	82	28	8	12	0.000818788	0	0	0	0	0	0	0	1
SYVN1	118	99	16	3	14	0.00178575	1	0	0	0	0	0	0	0
TCF4	118	94	11	13	13	0.000721067	1	0	0	1	1	0	1	0
UBE2C	118	92	22	4	7	0.00144448	0	0	0	0	0	0	0	0
ARF1	117	79	29	9	15	0.00173278	0	0	0	0	0	0	0	0
BAK1	117	97	16	4	9	0.000610138	0	1	0	0	0	1	0	0
HAP1	117	107	8	2	66	0.00947059	1	0	0	0	0	0	0	0
HOXA5	117	102	9	6	5	0.000440584	1	0	0	0	0	0	1	0
KAT8	117	91	21	5	8	0.00116036	1	0	0	0	0	0	0	0
RBCK1	117	107	6	4	9	0.000867641	0	0	0	1	1	1	0	0
STK24	117	78	30	9	10	0.00051288	0	0	0	0	0	0	0	1
SUPT5H	117	91	19	7	26	0.00309678	0	0	0	0	0	0	0	0
ZAK	117	97	5	15	19	0.0017401	0	0	0	0	0	0	0	1
A2M	116	83	29	4	52	0.0107667	0	1	1	0	0	0	0	0
BMPR1B	116	92	10	14	52	0.0051504	1	0	1	1	1	0	0	1
HIPK3	116	99	10	7	26	0.00521876	0	0	0	0	0	0	0	1
SEMA7A	116	107	7	2	5	0.000487461	0	0	0	0	0	0	0	0
ZBTB16	116	89	19	8	70	0.0191188	0	0	1	1	1	0	0	0
GRIN1	115	88	22	5	9	0.000689073	1	0	1	1	1	0	0	0
NR1I2	115	88	17	10	10	0.000682672	0	0	1	0	0	0	0	0
RPS6KB1	115	95	12	8	18	0.00137467	0	0	0	0	0	0	0	1
THRA	115	81	20	14	19	0.00138621	1	0	1	1	1	0	0	0
ADRBK1	114	93	10	11	7	0.000735166	1	0	0	0	0	0	0	1
APBB1	114	97	13	4	10	0.00162804	0	0	1	0	0	0	0	0
CNOT2	114	100	10	4	5	0.0014065	0	0	0	0	0	0	0	0
EZR	114	67	40	7	14	0.00174082	1	0	0	0	0	1	0	0
MID2	114	87	21	6	15	0.00172138	0	0	0	0	0	0	0	0
SH3GL2	114	83	28	3	41	0.00651677	0	0	0	0	0	0	0	0
SMARCA2	114	77	27	10	23	0.000841145	0	0	0	1	1	1	0	0
CTBP1	113	95	11	7	34	0.00451957	1	0	0	0	0	1	0	0
EIF2S1	113	84	23	6	8	0.000649158	1	0	0	0	0	0	0	0
KHDRBS1	113	97	10	6	21	0.00283472	1	0	0	0	0	1	0	0
NPAS2	113	90	14	9	4	0.00101605	0	0	0	0	0	0	0	0
PRMT1	113	93	12	8	27	0.0032197	1	0	0	0	0	1	0	0
RUNX1	113	96	9	8	11	0.00113968	1	0	1	1	1	0	1	0
BCL2L1	112	83	23	6	43	0.0136467	1	0	0	0	0	0	0	0
NCBP1	112	82	25	5	3	0.000490283	0	0	0	0	0	0	0	0
RYR2	112	78	29	5	3	0.000490502	1	0	1	1	1	0	0	0
UBE2E1	112	86	22	4	60	0.00306735	0	0	0	0	0	0	0	0
ALDOA	111	71	33	7	4	0.0009524	0	0	0	1	1	0	0	0
DAG1	111	71	37	3	10	0.0017331	1	0	0	1	1	0	0	0
EIF4E	111	84	22	5	16	0.00202258	0	0	0	1	0	0	0	0
HLA-DRA	111	76	31	4	7	0.00150803	0	0	1	0	0	0	0	0
IRF2	111	85	20	6	3	0.000487963	0	0	1	0	0	0	1	0
MTA1	111	82	18	11	14	0.000979524	0	0	1	0	0	0	0	0
POMC	111	82	24	5	3	0.00193465	1	0	1	1	1	0	0	0
STAT5A	111	89	20	2	19	0.00139034	1	1	0	0	0	0	1	0
XBP1	111	89	17	5	14	0.000848891	1	0	1	1	0	0	1	0
ZGPAT	111	95	9	7	9	0.000747999	0	0	0	0	0	0	0	0
BCL6	110	87	15	8	10	0.000608875	1	0	1	0	1	1	0	0
COMMD1	110	86	20	4	8	0.000533388	1	0	0	0	0	0	0	0
CREB3	110	91	9	10	154	0.0602243	0	0	0	0	0	1	0	0
MUSK	110	92	10	8	2	0.000483793	0	0	0	1	1	0	0	1
PDCD6	110	85	21	4	6	0.000545914	0	0	0	0	0	0	0	0
VASP	110	81	27	2	14	0.00178269	0	0	0	0	0	0	0	0
BAG6	109	88	14	7	72	0.024589	1	0	0	0	0	0	0	0
DDX39B	109	88	15	6	17	0.00172901	0	0	0	0	0	0	0	0
IL18	109	89	17	3	4	0.000968342	0	0	1	0	0	0	0	0
PROS1	109	78	31	0	4	0.000496839	1	0	1	1	1	0	0	0
RPS3A	109	70	34	5	11	0.00244877	0	0	0	0	0	1	0	0
SET	109	85	22	2	8	0.000774013	0	0	0	0	1	1	0	0
TADA3	109	84	19	6	21	0.00178533	0	0	0	0	0	0	0	0
ARHGDIA	108	86	20	2	25	0.0035185	0	0	0	1	1	0	0	0
CTSB	108	74	29	5	13	0.00183441	0	0	1	0	0	0	0	0
HNF1A	108	86	12	10	7	0.000682345	1	0	1	1	1	0	0	0
NLRP1	108	88	14	6	7	0.000610418	0	0	0	1	1	0	0	0
SMARCC1	108	70	26	12	15	0.000876757	1	0	0	0	0	1	0	0
TPD52L1	108	98	6	4	5	0.000638302	0	0	0	0	0	0	0	0
UBE2I	108	74	24	10	117	0.038432	1	1	0	0	0	1	0	0
AES	107	96	9	2	12	0.00269542	0	0	0	0	0	1	0	0
ETS2	107	80	17	10	4	0.000499315	1	0	0	0	1	0	1	0
MDFI	107	96	9	2	138	0.0332441	1	0	0	0	0	1	0	0
NR5A2	107	79	18	10	11	0.000667619	1	0	0	0	0	0	0	0
RPS26	107	71	31	5	2	0.000483793	0	0	0	1	1	0	0	0
EIF4A3	106	82	18	6	6	0.000487462	0	0	0	0	1	0	0	0
GPS2	106	102	2	2	13	0.00100298	0	0	0	0	0	1	0	0
KLF10	106	87	9	10	10	0.00176062	0	0	0	0	0	0	0	0
MAGED1	106	86	18	2	11	0.00110415	0	0	0	0	0	1	0	0
RCOR1	106	78	19	9	9	0.000509204	0	0	0	0	0	1	0	0
SKP1	106	72	30	4	29	0.00408211	0	0	0	0	0	0	0	0
UCHL5	106	69	29	8	45	0.00292778	1	0	0	0	0	0	0	0
APOB	105	64	37	4	6	0.0009833	1	0	1	1	1	0	0	0
DTNBP1	105	77	26	2	32	0.00394945	0	0	1	1	1	0	0	0
PABPC1	105	68	31	6	10	0.00192251	0	0	0	0	0	0	0	0
ROBO2	105	82	17	6	13	0.00114065	1	0	0	1	1	0	0	0
TGIF1	105	78	17	10	13	0.00196465	1	0	0	0	1	0	0	0
UBE2O	105	88	10	7	16	0.00120116	0	0	0	0	0	0	0	0
AP2B1	104	81	21	2	24	0.00382364	0	0	0	0	0	1	0	0
GADD45G	104	92	10	2	36	0.00344389	0	0	0	0	0	0	0	0
NCKAP1	104	76	23	5	8	0.000888136	1	0	0	0	0	0	0	0
PIAS1	104	82	17	5	22	0.00184237	1	0	0	0	0	1	0	0
RAD51	104	71	23	10	17	0.00107158	1	1	1	0	1	0	0	0
UBE2B	104	78	19	7	9	0.000648959	0	0	0	0	0	0	0	0
USP22	104	80	19	5	10	0.000697864	0	0	0	0	0	0	0	0
CCNC	103	84	17	2	6	0.000571662	0	0	0	0	0	0	0	0
COL5A1	103	75	26	2	2	0.000119861	1	0	0	1	1	0	0	0
FN1	103	67	30	6	19	0.00639613	1	0	1	1	1	1	0	0
MAPT	103	71	26	6	23	0.00317037	0	1	1	1	1	0	0	0
MYD88	103	81	17	5	16	0.00116046	0	0	0	1	1	0	0	0
PLXNB1	103	87	10	6	5	0.000214552	0	0	0	0	0	0	0	0
POLR2E	103	74	24	5	18	0.00153221	0	0	0	0	0	0	0	0
PPARGC1B	103	80	19	4	5	0.000530202	1	0	1	1	0	0	0	0
TNFRSF4	103	96	7	0	5	0.000487559	0	0	1	0	1	0	0	0
ACTN2	102	57	37	8	18	0.00174822	0	0	0	0	1	1	0	0
NR3C1	102	73	19	10	48	0.00615488	1	1	1	1	1	0	1	0
NRF1	102	68	25	9	3	0.000486151	1	0	1	0	0	0	1	0
RBPMS	102	87	10	5	59	0.010624	0	0	0	0	0	1	0	0
MADD	101	92	6	3	3	0.000483793	1	0	0	0	0	0	0	0
MAP3K4	101	84	5	12	11	0.00072592	1	0	0	0	0	0	0	1
PPIA	101	70	25	6	7	0.000686193	1	0	0	0	0	0	0	0
SKIL	101	80	19	2	75	0.0158804	1	0	0	0	0	0	0	0
TRAF4	101	80	10	11	9	0.000811577	1	0	0	0	0	0	0	0
APPL1	100	64	32	4	13	0.00126101	0	0	0	0	0	0	0	0
CALCRL	100	79	16	5	4	0.0014512	1	0	0	0	0	0	0	0
DCTN1	100	80	18	2	19	0.00268657	1	0	0	1	1	0	0	0
ESR2	100	67	19	14	148	0.0417816	0	0	1	0	0	0	0	0
GNAI3	100	62	29	9	10	0.00172114	0	0	0	1	1	0	0	0
SHANK1	100	81	10	9	4	0.000515251	0	0	0	0	0	0	0	0
TNK2	100	67	23	10	18	0.00352255	0	0	0	0	0	0	0	1
TOP2A	100	63	25	12	11	0.00141136	0	1	0	1	0	0	0	0
TP53BP1	100	75	22	3	10	0.00108099	0	1	0	0	0	0	0	0
CUL1	99	75	22	2	27	0.00229661	1	0	0	0	0	0	0	0
FHL2	99	72	23	4	12	0.00160638	0	0	0	0	0	1	0	0
GAPDH	99	65	27	7	39	0.0058004	1	0	1	0	0	1	0	0
IKBKE	99	65	22	12	22	0.00171403	0	0	0	0	0	0	0	1
PPP2R1A	99	70	26	3	36	0.00663614	1	0	0	0	0	1	0	0
PRMT5	99	72	14	13	13	0.000775608	1	0	0	0	0	0	0	0
RAB1A	99	74	22	3	18	0.00304141	0	0	0	0	0	0	0	0
RNPS1	99	72	22	5	11	0.00150843	0	0	0	0	0	0	0	0
STAT6	99	75	20	4	14	0.00133454	0	0	1	0	0	0	1	0
UNC119	99	80	17	2	90	0.0128513	0	0	0	0	1	0	0	0
AGER	98	85	7	6	4	0.000558559	0	0	1	0	0	0	0	0
CDC27	98	71	24	3	25	0.0043071	0	0	0	0	0	0	0	0
CHMP4B	98	64	30	4	7	0.000799003	1	0	0	1	1	0	0	0
MBIP	98	73	22	3	19	0.00173627	0	0	0	0	0	0	0	0
TERT	98	62	24	12	5	0.000640239	0	1	1	1	1	0	0	0
TRIP12	98	74	18	6	5	0.000585231	0	0	0	0	0	0	0	0
CDC37	97	78	17	2	59	0.00751788	0	0	0	0	0	0	0	0
CELSR2	97	89	8	0	7	0.000679055	0	0	0	0	0	1	0	0
CXCL13	97	91	1	5	3	0.000967527	0	0	0	0	0	0	0	0
DNAJB11	97	78	17	2	19	0.00249231	0	0	0	0	0	0	0	0
KPNA1	97	70	25	2	7	0.00059664	0	0	0	0	0	1	0	0
MAP4K2	97	85	0	12	9	0.000621309	0	0	0	0	0	0	0	1
PDK2	97	68	17	12	6	0.00137734	0	0	0	0	0	0	0	1
PFN2	97	83	10	4	22	0.00155564	0	0	0	0	0	0	0	0
ARPC3	96	63	29	4	12	0.00133178	1	0	0	0	0	0	0	0
CSNK1E	96	72	12	12	24	0.00265412	0	1	1	0	0	0	0	1
HIST1H4A	96	55	34	7	21	0.001891	0	0	0	0	0	0	0	0
POLR2A	96	66	19	11	35	0.00551199	1	0	0	0	0	0	0	0
RECQL5	96	66	24	6	13	0.00180897	0	0	0	0	0	0	0	0
TCF12	96	60	26	10	10	0.00173195	1	0	0	1	1	0	1	0
CBX5	95	64	28	3	34	0.00357882	0	0	0	0	0	0	0	0
CRX	95	74	9	12	4	0.00103472	0	0	1	1	1	0	1	0
IGFBP3	95	74	19	2	11	0.00130143	0	1	1	0	0	0	0	0
PLXNB3	95	84	5	6	7	0.00159385	0	0	0	0	0	0	0	0
PPP1CC	95	60	28	7	7	0.000623767	0	0	0	0	0	0	0	0
PTHLH	95	78	14	3	3	0.000117494	1	0	0	1	1	0	0	0
TRPC3	95	86	7	2	6	0.00338744	0	0	0	0	0	0	0	0
ARAF	94	85	0	9	15	0.00134857	1	0	0	0	1	0	0	1
ATXN3	94	67	20	7	21	0.00359112	0	0	1	1	1	0	0	0
DPP4	94	56	31	7	9	0.00260504	0	0	1	0	0	0	0	0
HLA-DQA1	94	65	25	4	7	0.000508412	0	0	1	1	0	0	0	0
NRXN1	94	83	7	4	9	0.00227137	0	0	0	1	0	0	0	0
TIMELESS	94	67	25	2	3	0.00049007	1	0	1	0	0	0	0	0
BARD1	93	63	21	9	35	0.00347544	1	0	1	1	0	0	0	0
CD247	93	77	13	3	8	0.000521285	1	0	0	0	0	0	0	0
CYCS	93	70	18	5	4	0.00146033	1	0	0	1	1	0	0	0
HERPUD1	93	78	15	0	10	0.000984026	0	0	0	0	0	0	0	0
HIP1	93	73	18	2	10	0.000622916	1	0	0	0	1	0	0	0
PLG	93	56	33	4	11	0.00186118	0	0	1	1	1	0	0	0
RAN	93	51	35	7	24	0.00297358	0	0	0	0	0	1	0	0
RPSA	93	59	28	6	3	0.000518753	1	0	0	0	0	0	0	0
TNFSF10	93	73	17	3	9	0.000662038	0	0	0	0	0	0	0	0
TOM1L1	93	70	20	3	23	0.00532891	0	0	0	0	0	0	0	0
ZNF746	93	76	5	12	12	0.00063522	0	0	0	0	0	0	0	0
ATF7IP	92	81	9	2	61	0.0142358	0	0	0	0	0	0	0	0
CALCOCO1	92	70	10	12	9	0.000615494	0	0	0	0	0	0	0	0
CD27	92	80	10	2	4	0.000520637	0	0	0	0	1	0	0	0
ELAVL1	92	65	21	6	7	0.00112183	1	0	0	0	0	0	0	0
PPP1CA	92	59	30	3	44	0.0116047	0	1	0	0	0	1	0	0
PSEN1	92	62	26	4	35	0.00516654	1	1	1	1	1	0	0	0
PSEN2	92	63	26	3	26	0.00220332	0	0	1	1	1	0	0	0
TCEB1	92	70	20	2	15	0.00166354	0	0	0	0	0	0	0	0
TRAF1	92	81	5	6	32	0.00372486	0	0	0	0	0	1	0	0
AKAP5	91	78	10	3	4	0.000310029	0	0	0	0	0	0	0	0
ARPC4	91	62	24	5	8	0.000506979	0	0	0	0	0	0	0	0
CEBPB	91	68	17	6	24	0.00118258	1	1	1	0	0	1	1	0
EPS8	91	63	25	3	18	0.00324125	0	1	0	0	0	0	0	0
POLR2C	91	66	22	3	20	0.00178638	0	0	0	0	0	0	0	0
POLR2J	91	66	19	6	15	0.00107036	0	0	0	0	0	0	0	0
SMARCA5	91	59	25	7	13	0.00173031	1	0	0	0	0	1	0	0
CD3E	90	73	10	7	7	0.000587712	0	0	1	1	0	0	0	0
CTSL1	90	60	25	5	8	0.000874269	1	0	0	0	0	0	0	0
GNB1	90	57	27	6	6	0.00231198	1	0	0	0	0	0	0	0
MAPK8IP2	90	82	5	3	37	0.0055271	0	0	0	0	0	0	0	0
PAWR	90	70	16	4	5	0.000527927	0	0	0	0	0	0	0	0
RING1	90	68	20	2	18	0.000915969	0	0	0	0	0	0	0	0
RPLP0	90	55	30	5	6	0.00071901	0	0	0	0	0	0	0	0
TFE3	90	72	10	8	3	0.000483793	0	0	0	1	1	0	0	0
UPF1	90	61	22	7	21	0.00420362	1	0	0	0	0	0	0	0
CASP1	89	77	9	3	15	0.00269603	0	0	0	0	0	0	0	0
EIF2B2	89	75	9	5	5	0.000536387	0	0	0	1	1	0	0	0
FNTA	89	68	15	6	4	0.00134112	0	0	0	0	0	0	0	0
LAT	89	67	19	3	13	0.00583719	0	0	0	0	0	0	0	0
MACF1	89	61	22	6	21	0.00627814	1	0	0	0	0	0	0	0
MEOX2	89	74	5	10	8	0.00120354	1	0	0	0	0	0	0	0
TERF2	89	51	28	10	14	0.00105645	1	1	0	0	0	1	0	0
VIP	89	84	1	4	4	0.00103028	0	0	0	0	0	0	0	0
ATN1	88	68	17	3	86	0.0213514	1	0	1	1	1	0	0	0
BNIP3L	88	67	17	4	13	0.0015565	0	0	0	0	0	0	0	0
NFIC	88	70	18	0	7	0.00149349	0	0	0	0	0	0	0	0
SRGN	88	62	24	2	8	0.000778084	0	0	0	0	0	0	0	0
TRIM39	88	74	11	3	28	0.0037943	0	0	0	0	0	0	0	0
YBX1	88	49	33	6	8	0.00102874	0	0	0	0	0	0	0	0
BUB1B	87	64	21	2	8	0.00107511	1	1	0	1	1	0	0	1
DDB1	87	53	28	6	40	0.0093163	1	0	0	0	0	1	0	0
HOXC11	87	68	10	9	11	0.00230995	0	0	0	0	0	0	0	0
MAGEA1	87	71	13	3	4	0.000877739	0	0	0	0	0	0	0	0
PLAUR	87	52	32	3	11	0.00139748	0	0	0	0	0	0	0	0
RPLP1	87	55	27	5	30	0.00459992	0	0	0	0	0	0	0	0
CHD3	86	58	22	6	96	0.0187337	0	0	0	0	0	1	0	0
DYNLL2	86	65	21	0	11	0.000828248	0	0	0	0	0	0	0	0
EFNB2	86	72	11	3	6	0.00107953	1	0	0	0	0	0	0	0
FHIT	86	62	17	7	2	0.000483793	0	0	1	0	1	0	0	0
ITGA4	86	60	24	2	6	0.000525695	1	0	1	0	0	0	0	0
LDLR	86	57	26	3	8	0.00122158	0	0	1	1	1	0	0	0
P4HB	86	50	30	6	7	0.00155737	0	0	0	0	0	0	0	0
PAX3	86	79	0	7	8	0.000585803	1	0	0	1	1	0	1	0
PINX1	86	58	23	5	4	0.00050848	1	0	0	0	1	0	0	0
RAB5A	86	57	24	5	8	0.000742556	0	0	0	0	0	0	0	0
RGS2	86	72	12	2	37	0.00710037	0	0	1	0	0	0	0	0
SMAD9	86	61	20	5	119	0.030009	0	0	0	0	1	0	0	0
AP1G1	85	59	23	3	7	0.000636622	1	0	0	0	0	0	0	0
ATXN1	85	58	20	7	169	0.0613246	0	0	1	1	1	0	0	0
CD14	85	56	24	5	2	0.000483793	0	0	1	0	0	0	0	0
F10	85	60	22	3	9	0.00106377	1	0	0	1	1	0	0	0
GZMB	85	65	17	3	14	0.000383576	0	0	0	0	0	1	0	0
NCSTN	85	53	30	2	5	0.000483793	1	0	1	1	1	0	0	0
POLR3D	85	52	30	3	13	0.0010624	0	0	0	0	0	0	0	0
SMC3	85	53	29	3	14	0.00114044	0	0	0	0	1	0	0	0
HBB	84	51	30	3	3	0.000484245	0	0	1	1	1	1	0	0
MLX	84	61	10	13	6	0.00101425	0	0	0	0	0	0	0	0
POLD1	84	47	27	10	10	0.00131719	1	1	0	1	1	0	0	0
RTN4R	84	60	22	2	2	0.000483793	0	0	0	1	0	0	0	0
SEC13	84	47	35	2	2	0.000483793	0	0	0	0	0	1	0	0
TSG101	84	38	35	11	52	0.00963389	1	0	0	1	0	1	0	0
VCL	84	55	27	2	12	0.000930329	1	0	0	1	1	0	0	0
CD47	83	63	15	5	4	0.000973489	0	0	0	0	0	0	0	0
COL4A2	83	55	26	2	9	0.000948334	1	0	0	1	1	1	0	0
EPRS	83	67	10	6	9	0.000900128	0	0	0	0	0	1	0	0
ESRRG	83	63	17	3	13	0.000624715	1	0	0	0	0	0	0	0
GRAP2	83	68	13	2	18	0.00168176	0	0	0	0	0	0	0	0
USP7	83	63	12	8	43	0.00885982	1	0	0	0	0	1	0	0
ATP5B	82	46	32	4	13	0.00115894	0	0	0	0	0	0	0	0
C2ORF18	82	59	21	2	14	0.00173117	0	0	0	0	0	0	0	0
DDR1	82	51	18	13	10	0.000452154	0	0	1	0	0	0	0	1
ENAH	82	65	14	3	5	0.000550693	0	0	0	0	0	0	0	0
PCGF2	82	54	26	2	10	0.000646469	1	0	0	0	0	0	0	0
RPL35	82	55	23	4	2	0.000483793	0	0	0	0	0	0	0	0
TRAK1	82	68	12	2	6	0.0006249	0	0	0	0	0	0	0	0
CASK	81	45	30	6	10	0.00115256	1	0	0	1	1	0	0	1
EIF4EBP1	81	67	12	2	12	0.00104452	0	0	0	0	0	0	0	0
LAMTOR3	81	50	29	2	8	0.000520819	0	0	0	0	0	0	0	0
TH1L	81	59	20	2	19	0.00436608	0	0	0	0	0	0	0	0
CAMK2G	80	46	30	4	11	0.00149757	0	0	0	0	0	0	0	1
CCR5	80	58	16	6	9	0.00437458	0	0	1	1	1	0	0	0
DCC	80	65	10	5	5	0.00146077	1	0	1	1	1	0	0	0
DFFA	80	49	29	2	8	0.00145779	0	0	0	0	0	0	0	0
MVP	80	55	22	3	2	0.000483793	0	0	0	0	0	1	0	0
RBM8A	80	53	22	5	13	0.000729416	0	0	0	1	0	0	0	0
ACTN1	79	38	33	8	21	0.00308485	0	0	0	1	1	1	0	0
CNOT7	79	57	17	5	7	0.000920389	0	0	0	0	0	0	0	0
EDA	79	62	14	3	2	0.000483793	1	0	0	0	1	0	0	0
GCH1	79	51	21	7	3	0.000496569	0	0	1	1	1	0	0	0
NFYC	79	54	19	6	20	0.00200713	0	0	0	0	0	0	0	0
RANBP2	79	56	20	3	13	0.00153431	1	0	0	1	0	1	0	0
SH3BP4	79	60	15	4	21	0.00472458	0	0	0	0	0	0	0	0
SS18L1	79	62	17	0	21	0.00228959	0	0	0	0	0	0	0	0
TYK2	79	50	20	9	14	0.00118676	0	0	1	1	0	1	0	1
CCDC85B	78	63	13	2	131	0.0329507	0	0	0	0	0	0	0	0
CDC25A	78	55	20	3	16	0.00106624	1	0	0	0	0	0	0	0
MSX2	78	68	0	10	8	0.000546848	0	0	1	1	1	0	0	0
NME1	78	42	25	11	10	0.00100222	1	0	1	1	0	0	0	0
PTTG1	78	69	7	2	4	0.000639441	0	0	0	0	1	0	0	0
RPL8	78	55	19	4	12	0.00113896	0	0	0	0	0	1	0	0
RPS27	78	56	17	5	8	0.000817805	0	0	0	0	0	0	0	0
VWF	78	42	28	8	7	0.000946239	0	0	1	1	1	1	0	0
ATP6V1E1	77	45	29	3	4	0.000603524	0	0	0	0	0	0	0	0
BEX1	77	68	6	3	2	0.000483793	0	0	0	0	0	0	0	0
EMD	77	58	17	2	13	0.00325177	0	1	0	1	1	1	0	0
FUBP3	77	62	11	4	5	0.000780367	0	0	0	0	0	0	0	0
GFI1B	77	56	18	3	73	0.0137012	1	0	0	1	1	0	0	0
GTF3C4	77	52	19	6	3	0.000534101	0	0	0	0	0	0	0	0
MAPK13	77	58	7	12	6	0.000625487	0	0	0	0	0	0	0	1
NOTCH3	77	44	31	2	5	0.000466789	0	0	0	1	1	0	0	0
NUB1	77	56	19	2	2	0.000483793	0	0	0	0	0	0	0	0
PLDN	77	51	20	6	11	0.0017409	0	0	0	0	0	0	0	0
POU2F1	77	52	18	7	19	0.00219911	1	0	1	0	0	0	1	0
PRKAB1	77	62	7	8	9	0.00154707	1	0	0	0	0	0	0	0
PVRL2	77	51	20	6	5	0.000912443	0	0	1	0	0	0	0	0
RAG1	77	57	9	11	4	0.000485837	0	0	0	1	1	0	0	0
RYR1	77	47	28	2	10	0.00359866	1	0	1	1	1	0	0	0
S100B	77	60	12	5	13	0.00225717	0	1	1	0	0	0	0	0
TRIP13	77	66	9	2	53	0.0134486	1	0	0	0	0	1	0	0
U2AF2	77	53	18	6	17	0.00209264	0	0	0	0	0	0	0	0
BACH1	76	64	12	0	10	0.000641435	0	0	1	0	0	0	1	0
IRF9	76	54	20	2	14	0.00224461	0	0	0	0	0	0	0	0
KRIT1	76	54	18	4	2	0.000483793	1	0	0	0	1	0	0	0
MAP3K14	76	57	7	12	16	0.000811971	0	0	0	0	0	0	0	1
CAPN2	75	40	32	3	3	0.00049119	1	0	0	0	0	0	0	0
CIAO1	75	60	15	0	5	0.000569815	0	0	0	0	0	0	0	0
DIS3	75	49	23	3	6	0.000505949	0	0	0	0	0	0	0	0
ITGB3BP	75	49	21	5	31	0.00372922	0	0	0	0	0	0	0	0
JAK1	75	49	16	10	24	0.00270391	1	0	0	0	0	0	0	1
TAF1B	75	35	29	11	7	0.000253961	0	0	0	0	0	0	0	0
UPF3A	75	53	20	2	10	0.0010422	0	0	0	0	0	0	0	0
VAMP2	75	42	31	2	5	0.00049066	1	0	0	0	0	0	0	0
B2M	74	37	34	3	13	0.00566544	0	0	0	1	1	1	0	0
CTBP2	74	61	11	2	16	0.00153628	1	0	0	0	0	0	0	0
PARD6B	74	51	21	2	6	0.000551535	0	0	0	0	0	0	0	0
PPP3CA	74	49	20	5	12	0.00199587	0	0	0	0	0	0	0	0
PRKG1	74	55	10	9	5	0.000567903	1	0	1	1	1	0	0	1
PTBP1	74	41	28	5	8	0.000535647	0	0	0	0	0	1	0	0
TRPC1	74	62	10	2	5	0.00111692	0	0	0	0	0	0	0	0
TUBB3	74	49	23	2	24	0.00442931	0	0	0	1	1	0	0	0
AKTIP	73	59	12	2	20	0.00231495	0	0	0	0	0	0	0	0
ANK1	73	56	14	3	5	0.000305947	1	0	0	1	1	0	0	0
CDK4	73	35	29	9	42	0.0046115	1	0	0	1	1	0	0	1
DLG3	73	63	7	3	7	0.000567243	0	0	0	1	1	0	0	0
DNM2	73	32	38	3	30	0.00412255	1	0	0	1	1	0	0	0
EFNA4	73	54	7	12	4	0.000488055	0	0	0	0	0	0	0	0
FRZB	73	59	8	6	7	0.000597364	0	0	1	1	1	0	0	0
GABARAPL2	73	54	15	4	32	0.00577137	0	0	0	0	0	0	0	0
KLHL12	73	51	20	2	17	0.0036229	0	0	0	0	0	0	0	0
MSN	73	41	25	7	9	0.000582963	0	0	0	0	0	0	0	0
PACSIN1	73	60	11	2	16	0.00376399	0	0	0	0	0	0	0	0
RAB27A	73	44	24	5	18	0.00340427	0	0	0	1	1	0	0	0
USP13	73	67	0	6	10	0.0011654	0	0	0	0	0	0	0	0
ZNF655	73	52	19	2	6	0.000623583	0	0	0	0	0	0	0	0
ATP6V1G1	72	45	24	3	3	0.000327127	0	0	0	0	0	1	0	0
DISC1	72	56	14	2	96	0.0225437	0	0	1	1	1	0	0	0
MLLT3	72	43	27	2	20	0.0029308	1	0	0	0	1	0	0	0
NUP133	72	46	24	2	2	0.000483793	1	0	0	0	0	0	0	0
PLXNA2	72	57	10	5	8	0.00203357	0	0	0	0	0	0	0	0
PQBP1	72	48	18	6	11	0.0011712	0	0	0	1	1	0	0	0
SUMO2	72	47	17	8	37	0.00496275	0	0	0	0	0	0	0	0
TRDN	72	45	23	4	4	0.0014512	0	0	0	1	1	0	0	0
APTX	71	37	26	8	15	0.00188819	0	1	0	1	1	0	0	0
CDC42EP2	71	56	12	3	2	0.000483793	0	0	0	0	0	0	0	0
HBA2	71	35	33	3	5	0.000542072	0	0	0	1	1	0	0	0
HIST1H3A	71	37	32	2	36	0.00347354	0	0	0	0	0	0	0	0
ITGAL	71	46	20	5	3	0.000507885	0	0	1	0	0	1	1	0
RAB11A	71	41	27	3	9	0.00101955	0	0	0	0	0	0	0	0
TREX1	71	37	23	11	3	0.000486116	0	0	0	1	1	0	0	0
UHRF2	71	42	25	4	8	0.000585149	0	0	0	0	0	0	0	0
DYNLT1	70	53	14	3	2	0.000483793	0	0	0	0	0	0	0	0
EHMT2	70	48	17	5	32	0.00674521	1	0	0	0	0	0	0	0
GFRA1	70	52	12	6	3	0.00145106	1	0	0	0	0	0	0	0
MED23	70	49	19	2	12	0.00110267	0	0	0	1	1	0	0	0
MMP9	70	54	10	6	8	0.00148075	0	0	1	1	0	0	0	0
RARB	70	48	17	5	12	0.000612933	0	0	1	1	1	0	0	0
SMN1	70	45	22	3	108	0.018196	1	0	1	1	0	1	0	0
SRP14	70	35	30	5	2	0.000483793	0	0	0	0	0	0	0	0
UBE2A	70	45	18	7	10	0.000822805	1	0	0	1	1	0	0	0
UBQLN1	70	53	14	3	38	0.00593439	0	0	1	0	0	1	0	0
UNC13B	70	51	15	4	4	0.000977433	0	0	0	0	0	0	0	0
ZFYVE9	70	54	14	2	33	0.00698686	0	0	0	0	0	0	0	0
UBA1	69	30	32	7	13	0.00160973	0	0	0	1	1	0	0	0
NUDT21	68	39	21	8	41	0.00630013	0	0	0	0	0	0	0	0
SLX4	68	37	28	3	5	0.00014361	1	0	0	1	1	0	0	0
TBP	68	31	27	10	46	0.00716965	1	1	0	1	1	1	1	0
UBE2V2	68	46	20	2	17	0.00103198	0	0	0	0	0	0	0	0
CCNK	67	51	6	10	19	0.00230481	1	0	0	0	0	0	0	0
CDC34	67	53	10	4	10	0.00184369	0	0	0	0	0	0	0	0
DDX20	67	39	25	3	8	0.000889918	1	0	0	0	0	0	0	0
EPS15	67	49	16	2	19	0.00182148	0	0	0	0	1	0	0	0
GSTM3	67	40	20	7	2	0.000257143	0	0	1	0	0	0	0	0
ISG15	67	57	8	2	4	0.000827958	0	0	0	0	0	0	0	0
ITSN1	67	53	12	2	30	0.00405898	1	0	0	0	0	0	0	0
NASP	67	39	26	2	10	0.00155264	1	0	0	0	0	0	0	0
NMI	67	55	10	2	19	0.00278264	0	0	0	0	0	0	0	0
PSAP	67	40	25	2	8	0.000584543	1	0	0	1	1	0	0	0
RCHY1	67	49	12	6	8	0.00086106	0	0	0	0	0	0	0	0
S100A4	67	42	19	6	8	0.000899579	1	0	0	0	0	0	0	0
SEC24A	67	46	21	0	2	0.000622562	0	0	0	0	0	0	0	0
SMG1	67	43	12	12	11	0.00146847	0	0	0	0	0	0	0	1
SRSF2	67	37	25	5	4	0.000643057	1	0	0	0	0	0	0	0
THAP1	67	51	9	7	21	0.00179236	0	0	0	1	1	1	0	0
TNFRSF14	67	52	7	8	20	0.00370341	0	0	0	0	0	0	0	0
EXOSC4	66	40	21	5	20	0.00378942	0	0	0	0	0	0	0	0
IRAK4	66	40	17	9	6	0.000216444	0	0	0	1	0	0	0	1
MYCBP	66	50	14	2	10	0.00128379	0	0	0	0	0	0	0	0
NUP93	66	45	21	0	2	0.000483793	0	0	0	0	0	1	0	0
ZHX1	66	54	9	3	47	0.00688993	0	0	0	0	0	0	0	0
ATP5C1	65	33	27	5	20	0.0027147	0	0	0	0	0	0	0	0
BCCIP	65	46	14	5	10	0.00101381	0	0	0	0	0	0	0	0
CST3	65	52	10	3	3	0.00053661	0	0	1	1	1	0	0	0
MMP14	65	38	25	2	8	0.00195584	1	0	0	0	1	0	0	0
2015-09-02	65	30	33	2	9	0.000720302	0	0	0	0	0	0	0	0
ZXDC	65	62	0	3	8	0.000887432	0	0	0	0	0	0	0	0
AP1M1	64	36	26	2	19	0.00126028	1	0	0	0	0	0	0	0
DROSHA	64	41	17	6	4	0.000573284	0	0	0	0	0	0	0	0
L1CAM	64	55	9	0	5	0.000500997	1	0	1	1	1	0	0	0
PCBD2	64	62	0	2	29	0.00345949	0	0	0	0	0	0	0	0
PLAT	64	46	15	3	6	0.000531548	0	0	1	0	0	0	0	0
TEAD1	64	42	20	2	4	0.000496121	1	0	0	1	1	1	0	0
ZW10	64	35	22	7	3	0.0004879	0	0	0	0	0	0	0	0
CDK11B	63	42	9	12	3	0.00052558	1	0	0	0	0	0	0	0
EEF1A1	63	25	32	6	103	0.0261417	0	1	0	0	0	1	0	0
FMR1	63	34	24	5	7	0.00120708	0	0	1	1	1	0	0	0
KCNQ1	63	42	18	3	3	0.000483793	0	0	1	1	1	0	0	0
MLH1	63	29	25	9	17	0.00263323	1	1	1	1	1	0	0	0
SNRPG	63	36	22	5	12	0.0010984	0	0	0	0	0	0	0	0
UBQLN4	63	34	26	3	158	0.0633147	0	0	0	0	0	1	0	0
CSNK1A1	62	28	25	9	8	0.000700409	0	0	0	0	0	0	0	1
GARS	62	33	25	4	42	0.00253422	1	0	0	1	1	0	0	0
LPL	62	48	10	4	9	0.000783257	1	0	1	1	1	0	0	0
PAFAH1B2	62	32	30	0	15	0.00127801	0	0	0	0	0	0	0	0
PEX19	62	38	21	3	11	0.00319146	0	0	0	1	1	0	0	0
RPN1	62	38	17	7	7	0.000833633	0	0	0	0	0	0	0	0
SPTBN2	62	46	16	0	5	0.00060448	0	0	0	1	1	0	0	0
ZYX	62	34	23	5	12	0.00135	0	0	0	0	0	1	0	0
C2	61	51	10	0	4	0.00142779	0	0	1	1	1	0	0	0
CDK11A	61	41	10	10	2	0.000483793	0	0	0	0	0	0	0	0
CNTN1	61	50	11	0	4	0.000511362	1	0	0	0	0	0	0	0
GNA11	61	25	27	9	2	0.000483793	0	0	0	1	1	0	0	0
GNB4	61	34	23	4	2	0.000483793	0	0	0	1	1	0	0	0
MAP4K4	61	45	5	11	6	0.000637273	1	0	0	0	0	0	0	1
SCAND1	61	49	9	3	12	0.00213148	0	0	0	0	0	0	0	0
SLU7	61	35	20	6	2	0.000483793	0	0	0	0	0	0	0	0
STX4	61	30	29	2	14	0.000997951	1	0	0	0	0	0	0	0
UBE3A	61	47	10	4	33	0.00583866	1	0	1	1	1	1	0	0
ADAM15	60	38	15	7	10	0.00155713	0	0	0	0	0	0	0	0
CD79A	60	41	19	0	5	0.000761484	0	0	0	1	0	0	0	0
CLK3	60	36	12	12	3	0.000483793	0	0	0	0	0	0	0	1
CRMP1	60	51	7	2	74	0.0144227	0	0	0	0	0	0	0	0
GOT2	60	28	26	6	6	0.00120079	0	0	0	0	0	0	0	0
LRPAP1	60	40	16	4	10	0.0012674	1	0	1	1	0	0	0	0
PIP	60	37	17	6	2	0.000483793	0	0	1	0	0	0	0	0
RAB3A	60	36	21	3	7	0.000695318	0	0	0	0	0	0	0	0
SMC2	60	22	35	3	6	0.00163875	0	0	0	0	0	0	0	0
XRCC4	60	32	25	3	10	0.00132574	1	0	1	0	0	1	0	0
ZNF434	60	49	9	2	6	0.000757158	0	0	0	0	0	0	0	0
ZNF446	60	49	11	0	12	0.00105399	0	0	0	0	0	0	0	0
ANP32A	59	34	20	5	9	0.000543212	0	0	0	0	0	0	0	0
ATG12	59	44	12	3	8	0.00125812	0	0	0	0	0	0	0	0
ATP5J2	59	33	25	1	14	0.00229978	0	0	0	0	0	0	0	0
CRYAA	59	38	18	3	2	0.000483793	0	0	0	1	1	0	0	0
HNRNPA1	59	23	30	6	9	0.000756251	0	0	0	1	1	1	0	0
IGSF1	59	55	1	3	2	0.000483793	0	0	0	1	1	0	0	0
PARVA	59	42	15	2	5	0.00053084	1	0	0	0	0	0	0	0
RIMS1	59	47	7	5	7	0.00158846	1	0	0	1	1	0	0	0
RRAGB	59	41	14	4	2	0.000483793	0	0	0	0	0	0	0	0
SH3KBP1	59	47	10	2	16	0.00134245	0	0	0	0	0	1	0	0
EPB41L3	58	48	8	2	15	0.00234326	0	0	0	0	1	0	0	0
HLA-A	58	28	25	5	9	0.00198771	0	0	1	1	0	1	0	0
KCNJ11	58	45	9	4	2	0.000483793	0	0	1	1	1	0	0	0
LAMA5	58	34	19	5	5	0.000578828	1	0	0	0	0	1	0	0
RAB3IP	58	44	12	2	4	0.000495494	0	0	0	0	0	0	0	0
RABGEF1	58	44	11	3	5	0.000612289	1	0	0	0	0	0	0	0
SERPINC1	58	40	15	3	4	0.000723585	1	0	1	1	1	0	0	0
TGM2	58	31	23	4	8	0.00121523	0	0	1	0	0	1	0	0
UTRN	58	27	25	6	7	0.000531503	0	0	0	0	0	0	0	0
VAMP7	58	27	29	2	3	0.000497769	0	0	0	0	0	0	0	0
VPS4A	58	28	26	4	6	0.000221629	0	0	0	0	0	0	0	0
ZSCAN1	58	49	9	0	32	0.00569463	0	0	0	0	0	0	0	0
CHFR	57	34	17	6	16	0.0012345	0	0	0	0	0	0	0	0
EXOSC10	57	26	25	6	38	0.00676956	0	0	0	0	0	0	0	0
FANCG	57	25	26	6	15	0.000972623	0	0	0	0	1	0	0	0
ITGB4	57	33	20	4	10	0.00141295	1	0	0	1	1	1	0	0
NMT2	57	41	15	1	6	0.00039009	0	0	0	0	0	0	0	0
NPY	57	47	3	7	4	0.00168511	0	0	1	0	0	0	0	0
PIK3R3	57	43	7	7	27	0.00261477	0	0	0	0	0	0	0	0
SLC3A2	57	30	22	5	4	0.0014512	1	0	0	0	0	0	0	0
ARIH2	56	42	10	4	37	0.00859437	0	0	0	0	0	0	0	0
C9	56	36	20	0	2	0.000483793	0	0	0	1	1	0	0	0
CCL7	56	51	1	4	11	0.00364955	0	0	0	0	0	0	0	0
EXT2	56	28	23	5	6	0.000506423	1	0	1	1	1	0	0	0
SNTA1	56	43	10	3	12	0.00167382	0	0	0	0	1	0	0	0
WNK4	56	44	1	11	2	0.000483793	0	0	1	1	1	0	0	1
CUBN	55	19	32	4	2	0.000483793	1	0	0	1	1	0	0	0
GDF9	55	55	0	0	47	0.00413675	0	0	1	0	0	0	0	0
IFIT3	55	41	11	3	12	0.000835249	0	0	0	0	0	0	0	0
RBL2	55	25	28	2	13	0.00107732	1	0	0	0	1	1	0	0
SNCAIP	55	35	14	6	12	0.00124658	0	0	1	0	1	0	0	0
ACTA1	54	26	24	4	18	0.00190867	1	0	0	1	1	0	0	0
CCK	54	47	3	4	3	0.000485253	0	0	1	0	0	0	0	0
COPA	54	25	29	0	3	0.00048403	0	0	0	0	0	0	0	0
CSTF2	54	30	19	5	16	0.00164001	0	0	0	0	0	0	0	0
CTNND1	54	27	24	3	8	0.000524421	0	0	0	0	0	0	0	0
CXCR1	54	44	5	5	6	0.00101641	0	0	0	1	0	0	0	0
EEA1	54	25	25	4	3	0.000508556	0	0	0	0	0	0	0	0
FANCA	54	30	22	2	25	0.0034862	0	0	0	1	1	0	0	0
FEZ1	54	43	9	2	34	0.00469237	0	0	1	0	0	0	0	0
H2AFX	54	22	29	3	38	0.00496922	0	1	0	0	0	0	0	0
HLA-C	54	28	25	1	7	0.00177562	0	0	1	1	0	0	0	0
MBD4	54	29	17	8	3	0.000528503	1	0	1	0	0	0	0	0
NPPA	54	50	1	3	6	0.000627202	0	0	1	1	1	0	0	0
PAX9	54	52	0	2	11	0.000578646	1	0	1	1	1	0	0	0
PEX5	54	35	16	3	8	0.000771747	1	1	0	1	1	0	0	0
SKP2	54	27	24	3	21	0.00197078	0	0	0	0	0	1	0	0
SNAPC4	54	30	19	5	3	0.000532035	0	0	0	0	0	0	0	0
DCN	53	31	18	4	5	0.00119793	0	0	1	1	1	0	0	0
IL2RB	53	41	7	5	10	0.00146325	0	0	1	0	0	0	0	0
MAPK6	53	31	10	12	158	0.0515217	1	0	0	0	0	0	0	1
MCM2	53	22	25	6	28	0.000807949	1	0	0	0	0	1	0	0
MCRS1	53	21	28	4	32	0.00384547	0	0	0	0	0	0	0	0
NRCAM	53	46	5	2	3	0.000647677	0	0	0	0	0	0	0	0
QARS	53	34	16	3	25	0.00399524	0	0	0	1	1	1	0	0
RAD51D	53	28	18	7	5	0.000649079	1	0	0	0	0	0	0	0
STAM2	53	39	12	2	12	0.00136729	0	0	0	0	0	0	0	0
TRIM23	53	24	22	7	30	0.00357264	0	0	0	0	0	1	0	0
COG2	52	35	15	2	2	0.000241867	0	0	0	0	0	0	0	0
CPSF4	52	29	19	4	2	0.000483793	0	0	0	0	0	0	0	0
EXOSC6	52	39	9	4	27	0.00279656	0	0	0	0	0	0	0	0
GLUL	52	28	20	4	13	0.000931677	1	0	0	1	1	0	0	0
LMO4	52	43	6	3	23	0.0037831	1	0	0	0	0	0	0	0
LRSAM1	52	42	6	4	26	0.00437845	0	0	0	1	1	0	0	0
MAX	52	30	20	2	22	0.00427955	1	1	0	1	0	0	1	0
PDZK1	52	32	17	3	9	0.00249002	0	0	0	0	0	0	0	0
PFDN1	52	52	0	0	51	0.00589728	0	0	0	0	0	0	0	0
PLN	52	33	15	4	4	0.000975088	0	0	1	1	1	0	0	0
TBC1D4	52	28	24	0	12	0.00270539	0	0	0	0	0	0	0	0
ANXA11	51	11	33	7	7	0.000650592	0	0	0	0	0	0	0	0
F13A1	51	25	24	2	9	0.000888891	0	0	1	1	1	0	0	0
IFNAR2	51	37	8	6	6	0.000498199	0	0	0	1	0	0	0	0
MED8	51	30	19	2	13	0.000636962	0	0	0	0	0	1	0	0
NOA1	51	31	14	6	13	0.000720242	1	0	0	0	0	0	0	0
RNF11	51	27	16	8	62	0.0104246	0	0	0	0	0	0	0	0
SERPINA3	51	28	17	6	7	0.000997001	0	0	1	1	1	0	0	0
UBE2L6	51	40	7	4	22	0.001274	0	0	0	0	0	1	0	0
VCAN	51	30	19	2	2	0.000483793	1	0	0	1	1	1	0	0
VIM	51	12	32	7	107	0.0277097	0	0	0	1	1	1	0	0
ZNHIT3	51	47	0	4	6	0.000438085	0	0	0	0	0	0	0	0
CPSF6	50	25	20	5	11	0.00133235	0	0	0	0	0	0	0	0
LZTR1	50	50	0	0	50	0.00808372	0	0	0	1	1	0	0	0
NCF2	50	15	32	3	8	0.000693352	0	0	0	1	1	0	0	0
NDC80	50	20	28	2	14	0.00145995	0	0	0	0	0	1	0	0
PPP4C	50	34	13	3	19	0.00220096	1	0	0	0	0	0	0	0
PRPF40A	50	27	18	5	59	0.0165052	0	0	0	0	0	0	0	0
SPG21	50	28	19	3	14	0.00150109	0	0	0	0	1	0	0	0
TIMM13	50	27	22	1	2	0.000483793	0	0	0	0	0	0	0	0
TOLLIP	50	29	17	4	26	0.00497259	0	0	0	0	0	0	0	0
TRA2B	50	36	9	5	6	0.00055666	1	0	0	0	0	1	0	0
UBE2G2	50	39	7	4	14	0.00113428	0	0	0	0	0	0	0	0
BAP1	49	30	15	4	8	0.00104938	0	0	0	1	0	0	0	0
EXOSC5	49	29	18	2	15	0.00172117	0	0	0	0	0	0	0	0
IFNAR1	49	37	7	5	11	0.00138931	0	0	1	0	0	0	0	0
MCM3AP	49	32	12	5	16	0.00210844	1	0	0	0	0	0	0	0
MDH2	49	17	27	5	2	0.000483793	0	0	0	0	0	0	0	0
MED31	49	30	17	2	65	0.00875217	1	0	0	0	0	0	0	0
RAD9A	49	27	17	5	11	0.000998748	1	0	0	0	0	0	0	0
RGS19	49	29	18	2	11	0.0025559	0	0	0	0	0	0	0	0
STX1A	49	35	12	2	21	0.0042505	1	0	1	0	1	0	0	0
TFCP2	49	49	0	0	7	0.001508	0	0	1	0	0	0	1	0
XRN2	49	25	19	5	17	0.00250453	0	0	0	0	0	1	0	0
A1CF	48	23	20	5	2	0.000483793	0	0	0	0	0	0	0	0
APBA1	48	32	14	2	5	0.00071359	0	0	0	0	0	0	0	0
ARSE	48	23	24	1	4	0.000510894	0	0	0	1	1	0	0	0
BOP1	48	23	20	5	2	0.000483793	0	0	0	0	0	0	0	0
IFNGR1	48	36	7	5	4	0.000967527	0	0	1	1	1	0	0	0
PCBP1	48	16	26	6	20	0.00117114	0	0	0	0	0	0	1	0
PEX6	48	29	11	8	3	0.000753934	0	0	0	1	1	0	0	0
PNMA1	48	23	23	2	15	0.00305424	0	0	0	0	0	0	0	0
PPBP	48	25	23	0	19	0.0047782	0	0	0	0	0	0	0	0
RALBP1	48	36	8	4	9	0.00157357	0	0	0	0	0	0	0	0
SNAP29	48	28	18	2	6	0.000769352	0	0	1	1	1	0	0	0
SNX2	48	17	26	5	2	0.000392076	0	0	0	0	0	0	0	0
STX7	48	22	24	2	9	0.00237708	0	0	0	0	0	0	0	0
TCAP	48	33	12	3	6	0.000689597	0	0	0	1	1	0	0	0
TCEB3B	48	48	0	0	13	0.000981309	0	0	0	0	0	0	0	0
AGTPBP1	47	33	11	3	8	0.00140694	0	0	0	0	0	0	0	0
CACNA1A	47	31	14	2	88	0.020774	1	1	1	1	1	0	0	0
COL8A1	47	21	26	0	8	0.00114243	0	0	0	0	0	0	0	0
ENDOV	47	22	19	6	2	0.000483793	0	0	0	0	0	0	0	0
KARS	47	26	18	3	8	0.000506258	0	0	0	1	1	0	0	0
MED10	47	30	17	0	34	0.00131611	0	0	0	0	0	0	0	0
POLG2	47	19	26	2	2	0.000483793	0	0	0	1	1	0	0	0
SNAP23	47	16	29	2	16	0.00235739	1	0	0	0	0	0	0	0
SNAP25	47	31	14	2	8	0.000672662	1	0	1	0	0	0	0	0
TK1	47	33	7	7	154	0.0314147	1	0	0	0	0	0	0	0
UPF2	47	28	17	2	24	0.00192714	1	0	0	0	0	0	0	0
VDAC1	47	14	30	3	7	0.00105273	1	0	0	0	0	1	0	0
COPG	46	21	23	2	5	0.0010151	0	0	0	0	0	0	0	0
FKBP8	46	25	15	6	6	0.000639086	1	0	0	0	0	1	0	0
GEM	46	24	17	5	13	0.00120336	0	0	0	0	0	0	0	0
PPP1R15A	46	36	7	3	7	0.000645615	0	0	0	0	0	0	0	0
PTN	46	33	13	0	93	0.0216823	0	0	0	0	0	0	0	0
SNAPC5	46	29	17	0	6	0.000521205	0	0	0	0	0	0	0	0
STX6	46	21	23	2	4	0.000486548	0	0	0	0	0	0	0	0
TEX11	46	22	22	2	28	0.00501838	0	0	0	0	0	0	0	0
TUBB	46	14	29	3	8	0.00133281	0	0	1	1	1	1	0	0
COPB1	45	20	23	2	5	0.000704686	0	0	0	0	0	0	0	0
CYTH1	45	31	12	2	3	0.000495754	0	0	0	0	0	0	0	0
FANCD2	45	22	20	3	7	0.00224084	1	0	0	1	1	0	0	0
NPR3	45	24	17	4	2	0.000483793	1	0	1	0	0	0	0	0
ODC1	45	33	7	5	4	0.000502453	1	0	1	1	0	0	0	0
PPA1	45	27	17	1	6	0.000477925	0	0	0	0	0	0	0	0
RLIM	45	33	10	2	12	0.00099429	1	0	0	0	0	0	0	0
SF3A2	45	22	18	5	31	0.00478192	0	0	0	0	0	0	0	0
TAP1	45	20	17	8	6	0.00167005	0	0	1	1	0	0	0	0
UBE2K	45	28	10	7	46	0.00437849	0	0	0	0	0	0	0	0
ADAP1	44	29	13	2	4	0.000521934	0	0	0	0	0	0	0	0
ALDH2	44	20	23	1	9	0.00113926	0	0	1	1	0	0	0	0
C1QA	44	30	12	2	4	0.0015036	0	1	1	1	0	0	0	0
CD2AP	44	19	22	3	12	0.000859244	0	0	0	1	0	0	0	0
CDC5L	44	16	22	6	51	0.007322	0	0	0	0	0	0	1	0
CDK5RAP3	44	41	1	2	9	0.00180716	0	0	0	0	0	0	0	0
COL7A1	44	22	20	2	5	0.000619163	1	0	0	1	1	0	0	0
LST1	44	37	7	0	3	0.0004982	0	0	1	0	0	0	0	0
NTN1	44	41	1	2	2	0.000483793	1	0	0	0	0	0	0	0
PAX5	44	42	0	2	2	0.000483793	1	0	0	1	1	0	1	0
PPFIA1	44	31	9	4	13	0.000984142	0	0	0	0	0	0	0	0
PSD	44	41	1	2	5	0.000533967	0	0	0	0	0	0	0	0
RHO	44	25	17	2	3	0.000495954	0	0	1	1	1	0	0	0
RIN3	44	28	13	3	10	0.00105836	0	0	0	0	0	0	0	0
SUGT1	44	22	20	2	6	0.000891566	0	0	0	0	0	0	0	0
TRAF3IP1	44	30	12	2	29	0.00287804	0	0	0	0	0	0	0	0
UBE2W	44	37	0	7	68	0.00305848	0	0	0	0	0	0	0	0
ARHGAP1	43	24	17	2	7	0.00070059	1	1	0	0	0	0	0	0
EMG1	43	18	19	6	9	0.00131516	0	0	0	1	1	0	0	0
KEAP1	43	25	16	2	11	0.00132399	1	0	0	0	0	0	0	0
NDUFV2	43	26	16	1	4	0.000495545	1	0	1	1	0	0	0	0
PEA15	43	41	0	2	12	0.00147567	0	0	0	0	0	0	0	0
PLOD3	43	16	23	4	6	0.00105671	1	0	0	1	1	0	0	0
PRDX1	43	17	20	6	5	0.000764602	0	1	0	0	0	0	0	0
RBBP6	43	27	9	7	23	0.00496363	1	0	0	0	0	0	0	0
AGRP	42	14	24	4	2	0.000483793	1	0	1	1	1	0	0	0
AK5	42	25	13	4	7	0.00149586	0	0	0	0	0	0	0	0
CEP63	42	27	13	2	25	0.00264538	0	0	0	0	1	1	0	0
CHAF1A	42	11	26	5	19	0.00316323	1	0	0	0	0	0	0	0
COPS4	42	13	27	2	12	0.000939876	0	0	0	0	0	0	0	0
HCN2	42	30	9	3	5	0.000486552	0	0	1	0	0	0	0	0
HOMER1	42	33	7	2	5	0.000588063	0	0	1	0	0	0	0	0
MAST1	42	31	0	11	31	0.00155865	0	0	0	0	0	0	0	1
NCAPH	42	22	18	2	2	0.000483793	0	0	0	0	0	0	0	0
NUDT3	42	23	17	2	36	0.00515767	0	0	0	0	0	0	0	0
NUTF2	42	12	28	2	4	0.000526281	0	0	0	0	0	0	0	0
PIGK	42	22	17	3	2	0.000483793	0	0	0	0	0	0	0	0
PNN	42	18	20	4	9	0.00166872	1	0	0	0	1	0	0	0
RSRC1	42	22	18	2	5	0.000496747	0	0	0	0	0	0	0	0
SHFM1	42	21	19	2	4	0.000505985	0	0	0	0	0	0	0	0
SNIP1	42	37	0	5	22	0.00119781	0	0	0	1	1	0	0	0
SNRPA	42	16	21	5	4	0.000492388	0	0	0	0	0	1	0	0
STT3A	42	21	17	4	3	5.50401e-05	0	0	0	0	1	0	0	0
BSCL2	41	26	15	0	3	0.000483822	0	1	0	1	1	0	0	0
CDC42EP4	41	26	11	4	3	0.00104507	0	0	0	0	0	0	0	0
DHPS	41	30	7	4	6	0.000680114	0	0	0	0	0	0	0	0
EEF1G	41	18	21	2	78	0.0187319	0	0	0	0	0	0	0	0
HMGCL	41	20	15	6	7	0.000736301	1	0	0	1	1	0	0	0
RGS16	41	31	8	2	8	0.00148197	0	0	0	0	0	0	0	0
RNH1	41	22	17	2	2	0.000483793	0	0	0	0	0	0	0	0
SGSM2	41	38	0	3	15	0.00216806	0	0	0	0	0	0	0	0
SLC4A1	41	12	25	4	4	0.000517872	1	0	1	1	1	0	0	0
STC2	41	21	13	7	11	0.000936013	0	0	0	0	0	0	0	0
TDRD7	41	25	11	5	3	0.000487227	0	0	0	1	1	0	0	0
TNFRSF12A	41	39	0	2	3	0.000483793	0	0	0	0	0	0	0	0
TNPO1	41	29	7	5	6	0.00069495	0	0	0	0	0	1	0	0
CNTFR	40	28	6	6	12	0.00342342	1	0	1	0	0	0	0	0
EXOSC8	40	21	14	5	21	0.00187164	0	0	0	0	0	0	0	0
HFE	40	19	18	3	3	0.000492003	0	0	1	1	1	0	0	0
MPHOSPH6	40	17	21	2	26	0.00328719	0	0	0	0	0	0	0	0
NHP2L1	40	16	19	5	8	0.000590088	0	0	0	0	0	0	0	0
PDHA1	40	21	18	1	7	0.00100401	1	0	0	1	1	0	0	0
SPAG5	40	24	14	2	7	0.000537404	0	0	0	0	0	0	0	0
ACAN	39	20	17	2	3	0.000500933	1	0	0	1	1	0	0	0
ASF1B	39	11	26	2	8	0.000544979	0	0	0	0	0	0	0	0
CENPT	39	14	23	2	6	0.00128631	0	0	0	0	0	0	0	0
COG4	39	22	15	2	6	0.00196252	0	0	0	1	1	0	0	0
DDX39A	39	23	11	5	7	0.000646802	0	0	0	0	0	0	0	0
DYNC1I1	39	16	18	5	26	0.0034672	0	0	0	0	0	0	0	0
ERBB2IP	39	17	17	5	9	0.000876346	0	0	0	0	0	0	0	0
FARSA	39	26	8	5	4	0.000486543	0	0	0	0	0	0	0	0
FUS	39	16	17	6	3	0.00049716	1	0	0	1	1	0	0	0
GRIK2	39	26	10	3	7	0.000558728	0	0	1	1	1	0	0	0
GRIN2B	39	24	10	5	19	0.00120083	1	0	1	1	1	0	0	0
IL12RB2	39	29	7	3	2	0.000483793	0	0	1	0	0	0	0	0
PCBD1	39	15	20	4	41	0.00639722	0	0	0	0	1	0	0	0
PHGDH	39	21	17	1	2	0.000440278	1	0	0	1	1	0	0	0
SF3B4	39	16	18	5	14	0.00237209	0	0	0	1	0	0	0	0
SPOP	39	23	11	5	8	0.000791999	1	0	0	0	0	0	0	0
C1S	38	24	10	4	3	0.000502396	0	0	0	1	0	0	0	0
CYB5A	38	13	21	4	2	0.000483793	0	0	0	1	0	0	0	0
CYP11A1	38	19	15	4	4	0.000483793	1	0	1	1	1	0	0	0
DLST	38	13	25	0	15	0.00277042	0	0	1	0	0	0	0	0
LSM1	38	21	12	5	21	0.00398547	0	0	0	0	0	0	0	0
SERPINA4	38	28	10	0	12	0.000943388	0	0	0	0	0	0	0	0
SNX1	38	13	20	5	10	0.00273987	0	0	0	0	0	0	0	0
ALOX5	37	11	23	3	3	0.000552365	0	0	1	1	0	0	0	0
ATXN7	37	23	12	2	57	0.00895737	0	0	1	1	1	0	0	0
CCL20	37	34	1	2	2	0.000483793	0	0	0	0	0	0	0	0
CLUAP1	37	20	15	2	2	0.000483793	0	0	0	0	0	0	0	0
COPS6	37	13	22	2	79	0.0136957	1	0	0	0	0	0	0	0
CSF2RB	37	22	10	5	10	0.000660206	0	0	0	1	0	0	0	0
DCP1A	37	21	13	3	10	0.00128105	0	0	0	0	0	0	0	0
ECHS1	37	11	23	3	2	0.000483793	0	0	0	0	0	0	0	0
FBF1	37	20	15	2	14	0.00115779	0	0	0	0	0	1	0	0
GOLGA4	37	20	14	3	4	0.000485394	0	0	0	0	0	0	0	0
HOXB9	37	24	11	2	13	0.00191733	0	0	0	0	0	0	0	0
MPP3	37	26	7	4	19	0.00337668	0	0	0	0	0	0	0	0
MPP5	37	13	21	3	3	0.000486794	0	0	0	0	0	0	0	0
PTS	37	22	11	4	3	0.000485798	1	0	1	1	1	0	0	0
RAB11FIP3	37	14	18	5	5	0.000516917	0	0	0	0	0	0	0	0
RALGDS	37	28	7	2	4	0.000495507	0	0	0	0	0	0	0	0
TJP1	37	22	13	2	8	0.000747688	0	0	0	0	0	0	0	0
AIMP2	36	26	8	2	29	0.00445426	1	0	0	0	0	0	0	0
ALAS1	36	20	16	0	12	0.00110432	1	0	0	0	0	0	0	0
ARF3	36	13	22	1	5	0.000567825	0	0	0	0	0	0	0	0
GSTK1	36	12	19	5	3	0.000483793	0	0	0	0	0	0	0	0
KRT9	36	18	18	0	2	0.000483793	0	0	0	1	1	0	0	0
NEU1	36	11	24	1	3	0.000490473	1	0	0	1	1	0	0	0
PDHX	36	21	15	0	4	0.000653458	0	0	0	0	0	0	0	0
PRPF4	36	16	18	2	4	0.000778567	0	0	0	1	0	0	0	0
BDNF	35	29	6	0	4	0.000213238	1	1	1	1	1	0	0	0
EIF3F	35	19	10	6	12	0.00180943	0	0	0	0	0	0	0	0
GNAO1	35	15	11	9	6	0.000648017	1	0	0	1	1	0	0	0
HOOK2	35	16	16	3	25	0.00297394	0	0	0	0	0	0	0	0
ICAM3	35	13	17	5	6	0.00170396	0	0	0	0	0	0	0	0
MYPN	35	18	14	3	2	0.000483793	0	0	0	1	1	0	0	0
POU2AF1	35	33	0	2	10	0.00135532	0	0	0	0	1	0	0	0
RAB2A	35	7	23	5	6	0.000704182	0	0	0	0	0	0	0	0
SUCLG1	35	8	23	4	2	0.000483793	0	0	0	1	1	0	0	0
TNFRSF18	35	32	0	3	4	0.000484078	0	0	0	0	0	0	0	0
TPI1	35	12	20	3	5	0.00150474	1	0	0	1	1	0	0	0
VPS33B	35	14	19	2	3	0.000485386	0	0	0	1	1	0	0	0
APPBP2	34	9	22	3	26	0.00708406	0	0	0	0	0	0	0	0
IL2RG	34	22	7	5	9	0.00140589	0	1	0	1	1	0	0	0
ITSN2	34	22	10	2	11	0.00143686	0	0	0	0	0	0	0	0
LEPR	34	21	8	5	9	0.000850233	0	1	1	1	1	0	0	0
LURAP1	34	29	5	0	10	0.000913859	0	0	0	0	0	0	0	0
SKA1	34	13	17	4	2	0.000483793	0	0	0	0	0	0	0	0
TP53RK	34	16	9	9	2	0.000483793	0	0	0	0	0	0	0	1
TSKS	34	19	12	3	4	0.000485793	0	0	0	0	0	0	0	0
TTR	34	21	10	3	39	0.00515536	0	0	1	1	1	0	0	0
XRN1	34	21	8	5	29	0.00466161	0	0	0	0	1	0	0	0
ABCG5	33	20	7	6	3	0.000484077	0	0	1	1	1	0	0	0
CEP76	33	16	15	2	14	0.00167191	0	0	0	0	0	0	0	0
EPOR	33	20	7	6	20	0.000891108	1	1	1	0	1	0	0	0
ETFA	33	6	23	4	3	0.000967469	0	0	0	1	1	0	0	0
GTF2A1L	33	33	0	0	18	0.00179572	0	0	0	0	0	0	0	0
IL5RA	33	21	7	5	3	0.000494651	0	0	1	0	0	0	0	0
NXF3	33	11	20	2	2	0.000483793	0	0	0	0	0	0	0	0
PDE9A	33	23	7	3	3	0.000967527	0	0	0	0	0	0	0	0
RABIF	33	31	0	2	5	0.000987168	0	0	0	0	0	0	0	0
RASSF1	33	16	15	2	15	0.00239777	0	0	1	0	1	0	0	0
SH3GL3	33	20	10	3	39	0.00485497	0	0	0	0	0	0	0	0
SLC9A3R2	33	9	19	5	6	0.00100785	0	0	0	0	0	0	0	0
CCR8	32	22	7	3	2	0.000483793	0	0	0	0	0	0	0	0
DOM3Z	32	27	0	5	7	0.000448107	0	0	0	0	0	0	0	0
EDC3	32	21	8	3	6	0.000630036	0	0	0	0	0	0	0	0
GCA	32	9	18	5	4	0.000505527	0	0	0	0	0	1	0	0
GNB5	32	30	0	2	16	0.00274572	1	0	0	0	0	0	0	0
HMG20B	32	13	17	2	10	0.000783911	0	0	0	0	0	0	0	0
IL1R2	32	22	5	5	4	1.80608e-05	0	0	1	0	0	0	0	0
KCNJ12	32	26	6	0	7	0.000208992	0	0	0	0	0	0	0	0
KCNJ6	32	12	18	2	2	0.000483793	1	0	1	0	0	0	0	0
MOB1A	32	13	17	2	3	0.000488282	0	0	0	0	0	0	0	0
PPCDC	32	24	7	1	5	0.000548723	0	0	0	0	0	0	0	0
SFI1	32	22	7	3	7	0.00121025	0	0	0	0	0	0	0	0
SP110	32	12	18	2	11	0.00102457	0	0	1	1	0	0	0	0
TRIM29	32	30	0	2	29	0.0044475	0	0	0	0	0	0	0	0
TSC22D1	32	30	0	2	45	0.00543255	0	0	0	0	0	0	0	0
UBE2H	32	28	0	4	41	0.00428157	0	0	0	0	0	0	0	0
ETHE1	31	13	16	2	5	0.000503725	0	0	0	1	1	0	0	0
FXR1	31	7	20	4	12	0.00135616	1	0	0	0	0	0	0	0
KLRD1	31	21	5	5	4	0.000483822	0	0	1	0	0	0	0	0
MAGI1	31	17	11	3	3	0.000490049	0	0	0	0	0	1	0	0
MMP2	31	26	2	3	7	0.000681933	0	0	1	1	1	0	0	0
NAA38	31	18	13	0	30	0.00628896	0	0	0	0	0	0	0	0
NDEL1	31	4	25	2	27	0.00589793	1	0	0	0	0	0	0	0
PCYT2	31	13	15	3	6	0.000513444	1	0	0	0	0	1	0	0
STX5	31	13	16	2	18	0.00336969	0	0	0	0	0	0	0	0
SULT1E1	31	22	7	2	12	0.000508414	0	0	1	0	0	0	0	0
CBX1	30	0	26	4	13	0.000923947	0	0	0	0	0	0	0	0
FAM46A	30	26	0	4	16	0.00146182	0	0	0	0	0	0	0	0
FXR2	30	0	24	6	63	0.0167112	0	0	0	0	0	0	0	0
LDHA	30	7	21	2	3	0.000503361	1	0	1	1	1	0	0	0
LSM7	30	21	7	2	13	0.000886914	0	0	0	0	0	0	0	0
MAFG	30	13	17	0	18	0.00127781	1	0	0	0	0	0	0	0
MLLT4	30	11	16	3	13	0.00221046	1	0	0	0	1	1	0	0
NAGK	30	14	10	6	18	0.00303678	0	0	0	0	0	0	0	0
SAT1	30	21	7	2	56	0.00891504	0	0	0	1	0	0	0	0
UCHL3	30	9	18	3	5	0.000567204	0	0	0	0	0	0	0	0
CEP72	29	14	13	2	10	0.000648264	0	0	0	0	0	0	0	0
DEAF1	29	27	0	2	10	0.000925916	1	0	0	1	1	1	0	0
EIF2S2	29	15	9	5	13	0.00123236	1	0	0	0	0	0	0	0
ENO2	29	12	17	0	17	0.00247421	0	0	0	0	0	0	0	0
FDFT1	29	12	15	2	6	0.000673813	1	0	0	0	0	0	0	0
GYS1	29	15	8	6	3	0.000553106	1	0	1	1	1	0	0	0
IAPP	29	24	1	4	2	5.00236e-06	0	0	1	0	0	0	0	0
MIS18A	29	11	18	0	2	0.000483793	0	0	0	0	0	0	0	0
NOXA1	29	16	9	4	3	0.000520101	0	0	0	0	0	0	0	0
NUDT18	29	19	7	3	35	0.00437147	0	0	0	0	0	0	0	0
STAU1	29	0	24	5	22	0.00360683	0	0	0	0	0	0	0	0
BET1L	28	11	15	2	3	0.000483793	0	0	0	0	0	0	0	0
CLDN1	28	17	8	3	2	3.59602e-05	1	0	0	1	1	0	0	0
FLNC	28	7	19	2	13	0.00164716	1	0	0	1	1	1	0	0
KLHL2	28	15	11	2	2	0.000483793	0	0	0	0	0	0	0	0
MEGF10	28	28	0	0	22	0.00585977	0	0	0	1	1	0	0	0
SHCBP1	28	28	0	0	2	0.000483793	0	0	0	0	0	0	0	0
SLC9A3	28	8	17	3	2	0.000483793	0	0	0	0	0	0	0	0
TES	28	9	15	4	4	0.000503706	0	0	0	0	0	1	0	0
TPM3	28	6	22	0	12	0.000885388	1	0	1	1	1	0	0	0
CALCOCO2	27	11	12	4	63	0.0125028	0	0	0	0	0	1	0	0
CGA	27	24	1	2	7	0.00183709	0	0	0	0	0	0	0	0
DENR	27	25	0	2	4	0.000529141	0	0	0	0	0	0	0	0
HAUS6	27	15	12	0	7	0.00147471	0	0	0	0	0	0	0	0
MKI67	27	2	19	6	9	0.00136369	0	0	0	0	0	0	0	0
PPP1R3C	27	17	7	3	3	0.000967469	1	0	0	0	0	0	0	0
PPP6C	27	17	7	3	6	0.000605997	0	0	0	0	0	0	0	0
RAD54B	27	26	0	1	17	0.00204697	0	0	0	1	0	0	0	0
SH2D4A	27	19	5	3	5	0.000747279	0	0	0	0	0	0	0	0
TNNT1	27	10	15	2	50	0.0158483	0	0	0	1	1	0	0	0
TRAF3IP2	27	25	0	2	7	0.0022566	0	0	0	1	1	0	0	0
GOLM1	26	0	24	2	27	0.00447842	0	0	0	0	0	0	0	0
GPSM2	26	13	10	3	2	6.55377e-05	0	0	0	1	1	0	0	0
HPS6	26	13	10	3	7	0.000598489	0	0	0	1	1	0	0	0
PTPN12	26	14	8	4	40	0.00573078	1	0	0	1	1	0	0	0
TNFSF13B	26	17	6	3	3	0.000484214	0	0	1	0	0	0	0	0
COIL	25	0	21	4	54	0.013856	0	0	0	0	0	0	0	0
EXOC2	25	12	11	2	3	0.000487786	0	0	0	0	0	0	0	0
GET4	25	16	9	0	19	0.0033712	0	0	0	0	0	0	0	0
GLRX3	25	10	10	5	13	0.00148943	1	0	0	0	0	0	0	0
GORASP2	25	7	16	2	22	0.0031849	0	0	0	0	0	0	0	0
IER3IP1	25	13	12	0	4	0.000528271	0	0	0	1	1	0	0	0
MEIS1	25	23	0	2	8	0.00162469	1	0	0	0	0	0	1	0
PAM16	25	25	0	0	7	0.000671453	0	0	0	0	0	0	0	0
BECN1	24	22	0	2	10	0.000989472	1	0	0	0	0	0	0	0
BOC	24	17	5	2	4	0.0019345	0	0	0	0	0	0	0	0
NCAPH2	24	4	18	2	4	0.000464723	0	0	0	0	0	0	0	0
WDR48	24	13	9	2	5	0.000682778	0	0	0	0	0	0	0	0
ARL4D	23	12	8	3	20	0.00270646	0	0	0	0	0	0	0	0
DDX24	23	0	19	4	27	0.00488455	0	0	0	0	0	0	0	0
FTSJ3	23	0	18	5	4	0.000734338	0	0	0	0	0	0	0	0
GOLGB1	23	4	14	5	13	0.00145318	0	0	0	0	0	0	0	0
IL17RC	23	20	0	3	2	0.000483793	0	0	0	0	0	0	0	0
KCNJ3	23	12	9	2	3	0.00145115	0	0	1	0	0	0	0	0
KRT15	23	4	17	2	55	0.00642087	0	0	0	0	0	0	0	0
MRPL20	23	0	18	5	9	0.000623623	0	0	0	0	0	0	0	0
PHKB	23	14	7	2	2	2.92842e-05	0	0	1	1	1	0	0	0
SDCBP2	23	0	18	5	12	0.000924249	0	0	0	0	0	0	0	0
EXOC4	22	12	8	2	7	0.000686802	1	0	1	0	0	0	0	0
KIAA1279	22	10	10	2	10	0.00115935	0	0	0	1	1	0	0	0
NME5	22	22	0	0	2	0.000483793	0	0	0	0	0	0	0	0
PISD	22	13	9	0	2	0.000483793	1	0	0	0	0	0	0	0
PNLIP	22	21	1	0	2	0.000483793	0	0	1	0	0	0	0	0
SH2B1	22	13	7	2	7	0.000575281	1	0	0	0	0	0	0	0
ZBED1	22	1	20	1	19	0.00339596	0	0	0	0	0	0	0	0
ADAMTSL4	21	18	0	3	20	0.00123422	0	0	0	1	0	0	0	0
CNTNAP4	21	14	7	0	4	0.00119374	0	0	0	0	0	0	0	0
KLRG1	21	20	0	1	2	0.000483793	0	0	0	0	0	0	0	0
PHC2	21	0	19	2	25	0.0033927	0	0	0	0	0	0	0	0
RUSC2	21	0	18	3	2	0.000483793	0	0	0	0	0	1	0	0
SURF2	21	0	21	0	5	0.00049869	0	0	0	0	0	0	0	0
TMPO	21	0	19	2	8	0.000686272	0	0	0	0	1	0	0	0
FAM82A2	20	5	13	2	6	0.000560638	0	0	0	0	0	0	0	0
GGA2	20	0	17	3	10	0.00152959	0	0	0	0	0	0	0	0
GOLGA2	20	4	14	2	46	0.00848147	0	0	0	0	0	1	0	0
LTA	20	17	0	3	4	0.000486894	0	0	1	1	0	0	0	0
PLIN3	20	4	14	2	5	0.000381876	0	0	0	0	0	0	0	0
PUF60	20	0	14	6	13	0.00218062	0	0	0	1	1	0	0	0
TGOLN2	20	0	18	2	11	0.000890045	0	0	0	0	0	0	0	0
TRIM69	20	0	18	2	5	0.000939214	0	0	0	0	0	0	0	0
UBE2D4	20	16	0	4	83	0.00481874	0	0	0	0	0	0	0	0
USH1C	20	8	10	2	4	0.000994701	0	0	0	1	1	0	0	0
CD82	19	0	17	2	3	0.000539295	0	0	0	0	0	0	0	0
EXOC1	19	12	5	2	25	0.00254342	0	0	0	0	0	0	0	0
FLII	19	3	14	2	3	0.000510001	1	0	0	0	0	0	0	0
CORT	18	13	0	5	4	0.0014512	0	0	0	0	0	0	0	0
IMMT	18	0	13	5	54	0.01107	0	0	0	0	0	1	0	0
MBP	18	18	0	0	7	0.0016688	0	0	1	0	1	0	0	0
TESK1	18	9	7	2	2	0.000483793	0	0	0	0	0	0	0	1
TRIM41	18	0	18	0	11	0.00102538	0	0	0	0	0	0	0	0
TUBGCP4	18	4	14	0	22	0.00381075	0	0	0	0	0	0	0	0
UBE2E3	18	16	0	2	57	0.00683735	0	0	0	0	0	0	0	0
UBE2R2	18	16	0	2	10	0.000647812	0	0	0	0	0	0	0	0
CD8A	17	8	7	2	6	0.000575087	0	0	0	1	1	0	0	0
EFEMP2	17	5	10	2	36	0.00570734	1	0	0	1	1	1	0	0
KCNA2	17	12	5	0	6	0.000523496	1	0	0	0	0	0	0	0
NSFL1C	17	0	15	2	13	0.00196047	0	0	0	0	0	0	0	0
PLEKHF2	17	0	15	2	40	0.00735972	0	0	0	0	0	0	0	0
PRSS23	17	0	17	0	26	0.00572405	0	0	0	0	0	0	0	0
SETDB1	17	0	15	2	98	0.0179375	1	0	0	0	0	0	0	0
WBP11	17	0	10	7	12	0.000720013	0	0	0	0	0	0	0	0
CCDC53	16	0	14	2	16	0.00189629	0	0	0	0	0	0	0	0
DTX2	16	0	14	2	21	0.00485327	0	0	0	0	0	0	0	0
GUCY2C	16	14	0	2	2	0.000483793	0	0	0	1	1	0	0	1
INSL3	16	9	1	6	2	0.00193447	0	0	1	1	1	0	0	0
KRT20	16	9	5	2	16	0.00194441	0	0	0	0	0	0	0	0
PBX1	16	0	10	6	4	0.000499302	1	0	1	0	1	0	1	0
PRRC2A	16	0	11	5	24	0.00569393	0	0	0	0	0	0	0	0
RBFOX1	16	0	13	3	22	0.00174887	0	0	0	0	0	0	0	0
STK19	16	16	0	0	7	0.000899005	0	0	0	0	0	0	0	1
TNFRSF13B	16	13	0	3	5	0.0013683	0	0	0	1	1	0	0	0
TRIM63	16	9	5	2	12	0.00107314	0	0	0	0	0	0	0	0
C14ORF1	15	0	15	0	64	0.0141468	0	0	0	0	0	0	0	0
CELSR3	15	13	0	2	15	0.00225621	1	0	0	0	0	0	0	0
IL13	15	11	2	2	2	0.000483793	0	0	1	1	0	0	0	0
IPO13	15	13	0	2	4	0.00100294	0	0	0	0	0	0	0	0
KXD1	15	4	9	2	30	0.00362815	0	0	0	0	0	0	0	0
SEPHS1	15	12	0	3	13	0.00107223	0	0	0	0	0	0	0	0
TAC3	15	2	10	3	10	0.000746618	0	0	0	1	1	0	0	0
TCEA2	15	0	13	2	16	0.00159886	0	0	0	0	0	0	0	0
TTC1	15	0	13	2	4	0.00064385	0	0	0	0	0	0	0	0
UBAC2	15	4	11	0	2	0.000483793	0	0	0	0	0	0	0	0
YIPF2	15	0	15	0	3	0.000535167	0	0	0	0	0	0	0	0
YIPF3	15	0	15	0	2	0.000483793	0	0	0	0	0	0	0	0
ASGR1	14	5	7	2	4	0.000509943	0	0	0	0	0	0	0	0
C16ORF48	14	0	14	0	18	0.00149465	0	0	0	0	0	0	0	0
C20ORF3	14	0	13	1	2	0.000483793	0	0	0	0	0	0	0	0
CLSTN1	14	2	10	2	10	0.00127635	0	0	0	0	0	0	0	0
HSPB3	14	4	10	0	18	0.00257485	0	0	0	1	1	0	0	0
LRRCC1	14	0	14	0	3	0.000490927	0	0	0	0	0	1	0	0
MAP1LC3B	14	0	12	2	42	0.00504682	0	0	0	0	0	0	0	0
MARK3	14	0	5	9	22	0.00417242	1	0	0	0	0	0	0	1
PDZD2	14	0	14	0	21	0.00414775	0	0	0	0	0	0	0	0
SEC23B	14	4	10	0	4	0.00083778	0	0	0	1	1	0	0	0
SH2D1A	14	7	5	2	10	0.002211	0	0	1	1	1	0	0	0
SKIV2L	14	0	13	1	7	0.00149703	1	0	0	1	1	0	0	0
CA12	13	8	5	0	11	0.00150069	0	0	0	1	1	0	0	0
CD93	13	5	6	2	3	0.000655208	0	0	0	0	0	0	0	0
HDHD2	13	0	10	3	11	0.00228306	0	0	0	0	0	0	0	0
HSPB8	13	0	10	3	4	0.000521851	0	0	0	1	1	0	0	1
LRIF1	13	0	11	2	123	0.0161285	0	0	0	0	0	0	0	0
MOB4	13	0	11	2	42	0.00682472	0	0	0	0	0	0	0	0
MPDZ	13	0	10	3	3	0.000967527	0	0	0	1	0	0	0	0
OLFM2	13	12	1	0	10	0.000665586	0	0	0	0	0	0	0	0
BEND7	12	0	10	2	14	0.00102462	0	0	0	0	0	1	0	0
CDH18	12	7	5	0	2	0.000483793	0	0	0	0	0	0	0	0
CEP19	12	0	12	0	2	0.000483793	0	0	0	1	1	0	0	0
EPB42	12	0	8	4	4	0.000830217	0	0	1	1	1	0	0	0
FHL3	12	8	4	0	23	0.00173233	0	0	0	0	0	0	0	0
MAGEA11	12	0	10	2	61	0.0161118	0	0	0	0	0	0	0	0
OVGP1	12	5	7	0	2	0.000483793	0	0	0	0	0	0	0	0
PBX2	12	0	9	3	16	0.00204698	0	0	0	0	0	0	0	0
RFXANK	12	0	12	0	3	0.000483793	0	0	0	1	1	0	0	0
SOX30	12	6	0	6	5	0.000426905	0	0	0	0	0	0	0	0
STRN4	12	0	6	6	26	0.00465339	0	0	0	0	0	0	0	0
UBE2Z	12	0	10	2	32	0.00512417	0	0	0	0	0	0	0	0
APBA2	11	9	0	2	5	0.00067519	0	0	0	0	0	0	0	0
CCNDBP1	11	0	9	2	15	0.00178393	0	0	0	0	0	0	0	0
CMTM6	11	0	11	0	6	0.000632663	0	0	0	0	0	0	0	0
FATE1	11	0	11	0	12	0.00193029	0	0	0	0	0	0	0	0
KIAA1683	11	0	11	0	6	0.001882	0	0	0	0	0	0	0	0
LPP	11	0	9	2	3	0.000504898	1	0	0	1	0	0	0	0
NINL	11	4	7	0	36	0.00430416	0	0	0	0	0	0	0	0
NIPSNAP3A	11	0	9	2	9	0.000753546	0	0	0	0	0	0	0	0
PRTFDC1	11	0	7	4	8	0.000870116	0	0	0	0	0	0	0	0
TOE1	11	0	9	2	12	0.0019773	0	0	0	0	0	0	0	0
AGK	10	0	10	0	3	0.000487618	0	0	0	1	1	0	0	0
BCL9	10	0	8	2	4	0.00055352	0	0	0	0	1	0	0	0
C6ORF203	10	0	10	0	2	0.000483793	0	0	0	0	0	0	0	0
CCDC90B	10	0	10	0	29	0.00130072	0	0	0	0	0	0	0	0
CCR10	10	0	7	3	7	0.00314333	1	0	0	0	0	0	0	0
COQ9	10	0	10	0	2	0.000483793	0	0	0	1	0	0	0	0
DUSP23	10	0	10	0	21	0.00157756	0	0	0	0	0	0	0	0
HSPB11	10	0	10	0	2	0.000483793	0	0	0	0	0	0	0	0
IL17B	10	10	0	0	2	0.000483793	0	0	1	0	0	0	0	0
KEL	10	5	2	3	3	0.000505852	0	0	1	0	0	0	0	0
MLPH	10	0	10	0	3	0.000483793	1	0	0	1	1	0	0	0
NME3	10	0	10	0	4	0.000574929	0	0	0	0	0	0	0	0
ODF2L	10	0	10	0	4	0.000591381	0	0	0	0	0	0	0	0
RIC8A	10	0	8	2	7	0.00159386	1	0	0	0	0	0	0	0
RXFP1	10	0	5	5	2	0.000483793	0	0	0	0	0	0	0	0
TSNAX	10	5	0	5	4	0.000596132	0	0	0	0	0	0	0	0
UEVLD	10	0	10	0	7	0.000984044	0	0	0	0	0	0	0	0
ZBTB48	10	0	10	0	14	0.000938161	0	0	0	0	0	0	0	0
COX17	9	3	5	1	11	0.00111689	1	0	0	0	0	0	0	0
FAM214B	9	0	9	0	5	0.000462953	0	0	0	0	0	0	0	0
MED19	9	0	9	0	45	0.00228947	0	0	0	0	0	0	0	0
RIBC2	9	0	9	0	24	0.00273163	0	0	0	0	0	0	0	0
TEKT4	9	0	9	0	5	0.000829044	0	0	0	0	0	0	0	0
ERVW-1	8	8	0	0	2	0.000483793	0	0	0	0	0	0	0	0
HN1L	8	0	8	0	6	0.000556648	0	0	0	0	0	0	0	0
IKZF1	8	3	0	5	19	0.0026839	1	0	0	1	0	0	0	0
IL22	8	7	1	0	9	0.00104222	0	0	0	0	0	0	0	0
TCL1A	8	6	0	2	4	0.000504018	0	0	0	0	1	0	0	0
ARR3	7	0	5	2	9	0.00109758	0	0	0	0	0	0	0	0
SGTA	7	0	5	2	26	0.00557085	0	0	0	0	0	0	0	0
TRHR	7	0	7	0	2	0.000483793	0	0	1	1	0	0	0	0
TSPAN7	7	0	7	0	3	0.000890456	0	0	0	1	1	0	0	0
UBL5	7	0	5	2	2	0.000483793	0	0	1	0	0	0	0	0
EWSR1	6	0	0	6	124	0.0418461	1	0	0	1	1	0	0	0
KRTAP5-9	6	4	0	2	8	0.000933337	0	0	0	0	0	0	0	0
LUC7L2	6	0	0	6	47	0.0100383	0	0	0	0	0	0	0	0
MFAP2	6	5	1	0	2	0.000483793	0	0	0	0	0	0	0	0
PLEKHM2	6	4	0	2	2	0.000483793	0	0	0	0	0	0	0	0
ISG20L2	5	0	0	5	7	0.000494789	0	0	0	0	0	0	0	0
STX11	5	3	0	2	10	0.000618522	0	0	0	1	1	0	0	0
UTP14A	5	0	0	5	41	0.00492407	0	0	0	0	0	0	0	0
C11ORF68	4	0	0	4	4	0.000495247	0	0	0	0	0	0	0	0
CHGB	4	0	0	4	31	0.00473575	0	0	1	0	0	0	0	0
HOXB6	4	0	0	4	9	0.000989843	0	0	0	0	0	0	0	0
RABAC1	4	0	1	3	25	0.00343328	0	0	0	0	0	1	0	0
ZNF598	4	0	0	4	4	0.000994195	0	0	0	0	0	0	0	0
ZNF768	4	0	0	4	4	0.000514583	0	0	0	0	0	0	0	0
ARL6IP1	3	0	1	2	10	0.0021989	0	0	0	0	1	0	0	0
DAZAP2	3	0	0	3	57	0.0116456	0	0	0	0	0	0	0	0
KCTD17	3	0	0	3	9	0.00106976	0	0	0	0	0	0	0	0
PLCL2	3	0	0	3	2	0.000428687	0	0	0	0	0	0	0	0
PLEKHA5	3	0	1	2	30	0.00592343	0	0	0	0	0	0	0	0
SIX4	3	3	0	0	2	0.000483793	0	0	0	0	0	0	0	0
USHBP1	3	0	0	3	34	0.00360468	0	0	0	0	0	1	0	0
ZNF408	3	0	0	3	25	0.00283539	0	0	0	0	0	0	0	0
AGR3	2	0	0	2	3	0.000503481	0	0	0	0	0	0	0	0
AGTRAP	2	0	0	2	11	0.00173066	0	0	0	0	0	0	0	0
ATXN1L	2	0	0	2	46	0.00961537	0	0	0	0	0	0	0	0
BANP	2	0	0	2	8	0.00200263	0	0	0	0	1	0	0	0
BEGAIN	2	0	0	2	18	0.00106859	0	0	0	0	0	0	0	0
C19ORF57	2	0	0	2	11	0.000852901	0	0	0	0	0	0	0	0
CCDC33	2	0	0	2	27	0.00329988	0	0	0	0	0	0	0	0
CIC	2	0	0	2	13	0.00128713	0	0	0	0	0	0	0	0
CLEC4G	2	0	0	2	21	0.0023431	0	0	0	0	0	0	0	0
COMMD8	2	0	0	2	4	0.000572935	0	0	0	0	0	0	0	0
DHH	2	0	0	2	3	0.000483705	1	0	0	1	1	0	0	0
DNMBP	2	0	0	2	3	0.000490008	0	0	0	0	0	0	0	0
FCHSD2	2	0	0	2	15	0.00192403	0	0	0	0	0	0	0	0
FRA10AC1	2	0	0	2	10	0.000767966	0	0	0	0	0	0	0	0
GMCL1P1	2	0	0	2	6	0.0008915	0	0	0	0	0	0	0	0
KIAA1377	2	0	0	2	97	0.0165044	0	0	0	0	0	0	0	0
KRTAP4-12	2	0	0	2	76	0.0109182	0	0	0	0	0	0	0	0
LDOC1	2	0	0	2	32	0.0025813	0	0	0	0	0	0	0	0
LNX2	2	0	0	2	26	0.00395192	0	0	0	0	0	0	0	0
MAGEA6	2	0	0	2	5	0.000983736	0	0	0	0	0	0	0	0
MED28	2	0	0	2	38	0.00494203	0	0	0	0	0	1	0	0
MRFAP1L1	2	0	0	2	9	0.00200792	0	0	0	0	0	0	0	0
MTMR9	2	0	0	2	5	0.00105632	0	0	0	0	0	0	0	0
NAT9	2	0	2	0	10	0.00188303	0	0	0	0	0	0	0	0
NECAB2	2	0	0	2	24	0.00269018	0	0	0	0	0	0	0	0
PJA1	2	0	0	2	9	0.00101177	0	0	0	0	0	0	0	0
PPP1R16A	2	0	0	2	18	0.00341668	0	0	0	0	0	0	0	0
RHOXF2	2	0	0	2	46	0.00827843	0	0	0	0	0	0	0	0
RWDD1	2	0	0	2	4	0.000507486	0	0	0	0	0	0	0	0
2015-09-01	2	0	0	2	4	0.000491954	0	0	0	0	0	0	0	0
SPINK7	2	0	0	2	7	0.00197638	0	0	0	0	0	0	0	0
STAC	2	0	0	2	5	0.000546006	0	0	0	0	0	0	0	0
TLX3	2	0	0	2	12	0.00106602	1	0	0	0	0	0	0	0
TRAPPC3	2	0	0	2	4	0.0014512	0	0	0	0	0	0	0	0
TSC22D4	2	0	0	2	33	0.00401162	0	0	0	0	0	1	0	0
UBE2Q1	2	0	0	2	4	0.000497117	0	0	0	0	0	0	0	0
VPS52	2	0	0	2	4	0.000536436	0	0	1	0	0	1	0	0
ZNF451	2	0	0	2	13	0.00193221	0	0	0	0	0	0	0	0
ABCF3	1	0	1	0	13	0.00118179	0	0	0	0	0	0	0	0
CHTF18	1	0	1	0	4	0.00048409	0	0	0	0	0	0	0	0
NTS	1	0	1	0	4	0.0014512	0	0	0	0	0	0	0	0
ABHD16A	0	0	0	0	20	0.00526011	0	0	0	0	0	0	0	0
ACAP3	0	0	0	0	4	0.000344386	0	0	0	0	0	0	0	0
ASCC2	0	0	0	0	35	0.0048364	0	0	0	0	0	0	0	0
C1ORF109	0	0	0	0	4	0.000544796	0	0	0	0	0	0	0	0
C20ORF30	0	0	0	0	4	0.000757034	0	0	0	0	0	0	0	0
C20ORF4	0	0	0	0	2	0.000483793	0	0	0	0	0	0	0	0
C2ORF44	0	0	0	0	13	0.00109363	0	0	0	0	0	0	0	0
C5ORF54	0	0	0	0	6	0.000552015	0	0	0	0	0	0	0	0
C8ORF33	0	0	0	0	33	0.00433765	0	0	0	0	0	0	0	0
C9ORF7	0	0	0	0	2	0.000483793	0	0	0	0	0	0	0	0
CCDC112	0	0	0	0	3	0.000496782	0	0	0	0	0	0	0	0
CDCA3	0	0	0	0	5	0.00109494	0	0	0	0	0	0	0	0
CDK2AP2	0	0	0	0	14	0.00142869	0	0	0	0	0	0	0	0
CELA1	0	0	0	0	5	0.000636304	0	0	0	0	0	0	0	0
CMTM5	0	0	0	0	10	0.00264875	0	0	0	0	0	0	0	0
CREB3L1	0	0	0	0	12	0.000665033	0	0	0	0	0	0	0	0
DPPA2	0	0	0	0	18	0.0010461	0	0	0	0	0	0	0	0
DTNB	0	0	0	0	12	0.00108867	0	0	0	0	0	0	0	0
EFHC2	0	0	0	0	3	0.000485149	0	0	0	0	0	0	0	0
FAM118B	0	0	0	0	21	0.00107337	0	0	0	0	0	0	0	0
FAM203A	0	0	0	0	9	0.000993054	0	0	0	0	0	0	0	0
GABARAP	0	0	0	0	18	0.00142979	0	0	0	0	0	0	0	0
GBP7	0	0	0	0	13	0.000538592	0	0	0	0	0	0	0	0
GCOM1	0	0	0	0	18	0.00156326	0	0	0	0	0	0	0	0
HMP19	0	0	0	0	13	0.00207689	0	0	0	0	0	0	0	0
HN1	0	0	0	0	2	0.000483793	0	0	0	0	0	0	0	0
HOXC9	0	0	0	0	14	0.00173051	0	0	0	0	0	0	0	0
HOXD4	0	0	0	0	13	0.00170499	0	0	0	0	0	0	0	0
LMO3	0	0	0	0	18	0.00120027	0	0	0	0	0	0	0	0
MRPL38	0	0	0	0	4	0.000552273	0	0	0	0	0	0	0	0
NDUFA4L2	0	0	0	0	14	0.00230577	0	0	0	0	0	0	0	0
PHYHIP	0	0	0	0	21	0.00273072	0	0	0	0	0	0	0	0
PLEKHJ1	0	0	0	0	5	0.000731568	0	0	0	0	0	0	0	0
PRPH2	0	0	0	0	2	0.000483793	0	0	0	1	1	0	0	0
RANBP10	0	0	0	0	6	0.00198103	0	0	0	0	0	0	0	0
SAP25	0	0	0	0	3	0.000269023	0	0	0	0	0	0	0	0
SP8	0	0	0	0	3	0.000967527	1	0	0	0	0	0	0	0
SSBP3	0	0	0	0	7	0.00102439	1	0	0	0	0	0	0	0
SYT17	0	0	0	0	6	0.000708743	0	0	0	0	0	0	0	0
TCEANC	0	0	0	0	9	0.00201239	0	0	0	0	0	0	0	0
TLX2	0	0	0	0	8	0.00103643	1	0	0	0	0	0	1	0
TMED7	0	0	0	0	5	0.000878806	0	0	0	0	0	0	0	0
TMEM51	0	0	0	0	2	0.000483793	0	0	0	0	0	0	0	0
TMEM62	0	0	0	0	8	0.000951705	0	0	0	0	0	0	0	0
UBE2DNL	0	0	0	0	10	0.00162623	0	0	0	0	0	0	0	0
UBE2U	0	0	0	0	67	0.00969583	0	0	0	0	0	0	0	0
XAGE2	0	0	0	0	2	0.000483793	0	0	0	0	0	0	0	0
YAE1D1	0	0	0	0	15	0.00129429	0	0	0	0	0	0	0	0
ZBTB3	0	0	0	0	21	0.00259743	0	0	0	0	0	0	0	0
ZBTB9	0	0	0	0	15	0.00153081	0	0	0	0	0	0	0	0
ZFP64	0	0	0	0	13	0.00227007	0	0	0	0	0	0	0	0
ZMYND19	0	0	0	0	7	0.000431962	0	0	0	0	0	0	0	0
ZNF167	0	0	0	0	5	0.00123508	0	0	0	0	0	0	0	0
ZNF512B	0	0	0	0	63	0.0122098	0	0	0	0	0	0	0	0
ZNF862	0	0	0	0	3	0.000483705	0	0	0	0	0	0	0	0
